# Supplementary material for: Quinoa bioester application shifts human skin proteome toward molecular profiles associated with younger age
Source: Commun Biol. 2026 Apr 9;9:775. doi: 10.1038/s42003-026-10006-4 (PMC13247230; doi:10.1038/s42003-026-10006-4)
Supplement: Supplementary file 4 — Supplementary Data 1 [file 42003_2026_10006_MOESM4_ESM.xlsx]

## Sheet: Figure 3
ID	Chronological Age	Predicted Proteomic Age
0	20	23.6718
1	20	8.89814
2	21	29.8333
3	21	29.4478
4	22	17.9135
5	22	27.1861
6	23	28.6416
7	23	45.7033
8	24	39.3804
9	24	29.1669
10	25	18.2026
11	25	14.9556
12	26	35.1366
13	26	48.6868
14	27	36.094
15	27	32.1729
16	28	29.8659
17	28	27.0448
18	29	21.814
19	29	27.3522
20	30	34.648
21	30	43.4366
22	31	32.2654
23	31	28.3662
24	32	40.674
25	32	57.0675
26	33	26.1319
27	33	20.2739
28	34	46.2152
29	34	46.5046
30	35	27.6974
31	35	26.8656
32	36	41.8375
33	36	24.1499
34	37	33.1176
35	37	23.3395
36	38	45.4252
37	38	48.1102
38	39	33.8391
39	39	42.6374
40	40	36.5798
41	40	29.7227
42	41	46.256
43	41	51.6094
44	42	37.5512
45	42	41.1521
46	43	36.5595
47	43	54.9598
48	44	49.6785
49	44	38.5578
50	45	14.7702
51	45	44.1191
52	46	49.0636
53	46	53.5256
54	47	45.3269
55	47	49.6371
56	48	64.3564
57	48	55.1094
58	49	47.2527
59	49	55.9493
60	50	47.1866
61	50	40.8402
62	51	40.0834
63	51	41.7276
64	52	44.0596
65	52	46.3965
66	53	42.9812
67	53	54.7578
68	54	62.6249
69	54	60.7381
70	55	55.5587
71	55	49.2596
72	56	45.2175
73	56	51.2813
74	57	62.1821
75	57	61.3467
76	58	48.6275
77	58	61.4103
78	59	74.3968
79	59	59.8356
80	60	58.2376
81	60	58.2462
82	61	65.1253
83	61	59.6342
84	62	59.4427
85	62	58.5525
86	63	63.4452
87	63	62.0102
88	64	71.9618
89	64	56.2865
90	65	68.5597
91	65	61.3719
92	66	65.4188
93	66	63.1032
94	67	70.1137
95	67	59.9018
96	68	57.6884
97	68	78.2003
98	69	58.7725
99	69	62.2074
100	70	67.2521
101	70	67.817
102	71	64.6361
103	71	68.055
104	72	69.471
105	72	74.6133
106	73	82.8535
107	73	72.7027
108	74	84.0132
109	74	73.1333
110	75	65.3965
111	75	80.3238
112	76	57.468
113	76	64.2616
114	77	57.181
115	77	53.6469
116	78	75.3728
117	78	67.8939
118	79	86.9055
119	79	76.5594
120	80	87.5969
121	80	84.344

## Sheet: Figure 4
Chronological Age	Predicted Proteomic Age (Bioactive)	Predicted Proteomic Age (Placebo)
20	32.2875	17.0466
21	42.6243	38.0506
22	50.8254	29.1295
23	8.03473	22.9468
24	28.126	37.2946
25	39.9657	47.3099
26	21.8768	38.9208
27	30.3591	42.0384
28	36.342	110.9
29	40.9138	29.3123
30	44.5107	73.4806
31	48.5796	57.0793
32	54.26	68.1156
33	17.8434	32.8476
34	25.3729	-21.5934
35	27.952	58.9657
36	45.8582	147.627
37	37.7956	50.5564
38	61.6266	45.7833
39	64.5903	53.9986
40	46.2639	60.9413
41	55.9872	51.7353
42	32.863	73.1909
43	79.4127	75.0328
44	28.9128	132.296
45	60.0635	57.725
46	100.344	90.0118
47	55.1354	50.1661
48	61.5619	53.7195
49	38.3637	31.1676
50	44.1572	56.8839
51	50.6116	143.813
52	51.6315	62.3496
53	61.2248	83.3862
54	30.3555	46.0273
55	65.9361	136.192
56	54.2965	47.1186
57	62.6862	56.9295
58	36.8856	33.8779
59	65.0621	86.6082
60	57.3514	50.6385
61	53.6996	82.705
62	62.0764	77.3503
63	46.9886	89.6519
64	61.3042	70.208
65	55.1258	62.6278
66	46.3749	96.0165
67	57.4842	89.3591
68	71.9487	105.856
69	64.7471	82.1593
70	90.0887	75.1507
71	65.837	53.6929
72	65.5763	76.0371
73	77.3673	89.8475
74	83.6645	73.2321
75	56.9234	60.5261
76	52.9423	65.1002
77	64.8675	106.667
78	78.4828	102.051
79	78.2042	94.4192
80	59.9959	87.6311
