# Supplementary material for: Quinoa bioester application shifts human skin proteome toward molecular profiles associated with younger age
Source: Commun Biol. 2026 Apr 9;9:775. doi: 10.1038/s42003-026-10006-4 (PMC13247230; doi:10.1038/s42003-026-10006-4)
Supplement: Supplementary file 5 — supplementary data 2 [file 42003_2026_10006_MOESM5_ESM.xlsx]

## Sheet: QC
File Name	#MS	#MS/MS	Average Cycle Time (ms)	Chromatography Full Time (min)
20230531_86823_Amanda_15_2.raw	19313	65627	375.262	126.993
20221003_99822_Amanda_E28A_1.raw	13425	96977	539.883	126.999
20221003_99822_Amanda_E28A_2.raw	13593	95351	533.205	126.998
20220817_86122_Amanda_E30A_1.raw	15792	84355	452.859	127.194
20220817_86122_Amanda_E30A_2.raw	16129	82878	443.393	127.193
20220817_85522_Amanda_E18A_1.raw	15919	83563	449.248	127.194
20220817_85522_Amanda_E18A_2.raw	16139	82690	443.116	127.192
20230531_112723_Amanda_59_1.raw	9809	106217	738.931	126.997
20230531_103123_Amanda_40_1.raw	10751	103200	674.161	126.993
20230531_112723_Amanda_59_2.raw	9696	106911	747.544	126.997
20230531_118423_Amanda_65_1.raw	11880	97171	610.114	126.999
20230531_118423_Amanda_65_2.raw	11701	97554	619.454	127
20230531_119023_Amanda_71_1.raw	10374	103860	698.674	126.996
20230531_119023_Amanda_71_2.raw	10739	101685	674.953	127.001
20230531_118623_Amanda_67_1.raw	13190	86591	549.514	126.999
20230531_118623_Amanda_67_2.raw	13292	85962	545.303	127.001
20220913_92922_Amanda_E11A_1.raw	13999	90928	517.724	126.994
20220913_92922_Amanda_E11A_2.raw	13993	91084	517.943	126.993
20230531_112323_Amanda_55_1.raw	12079	95291	600.056	126.998
20230531_112323_Amanda_55_2.raw	12301	91803	589.209	126.994
20221003_99422_Amanda_E21A_2.raw	12108	100583	598.609	126.998
20221003_99422_Amanda_E21A_1.raw	12026	101082	602.681	126.996
20220817_85922_Amanda_E26A_1.raw	13178	96028	542.683	127.191
20220817_85922_Amanda_E26A_2.raw	13408	95305	533.378	127.192
20220913_92722_Amanda_E38A_1.raw	14079	91564	514.79	126.996
20220913_92722_Amanda_E38A_2.raw	14221	90387	509.657	126.998
20220817_85322_Amanda_E07A_1.raw	12416	100636	576.005	127.194
20220817_85322_Amanda_E07A_2.raw	12251	101440	583.753	127.192
20230531_102923_Amanda_38_1.raw	8666	112441	836.256	126.976
20230531_102923_Amanda_38_2.raw	9789	107001	740.383	126.988
20220817_85722_Amanda_E20A_1.raw	16747	79475	427.03	127.193
20220817_85722_Amanda_E20A_2.raw	17348	77095	412.245	127.196
20230531_112123_Amanda_53_1.raw	12146	95135	596.732	126.995
20230531_112123_Amanda_53_2.raw	10659	103720	680.006	126.998
20230531_118023_Amanda_61_1.raw	13260	89543	546.614	126.999
20230531_118023_Amanda_61_2.raw	13248	89482	547.11	126.999
20230531_118823_Amanda_69_1.raw	10223	103257	709.024	127
20230531_118823_Amanda_69_2.raw	10171	103350	712.62	126.995
20230531_119223_Amanda_73_1.raw	10509	103940	689.692	126.995
20230531_119223_Amanda_73_2.raw	10762	102549	673.507	127
20230531_87423_Amanda_21_1.raw	20490	56389	353.702	126.992
20230531_112523_Amanda_57_1.raw	11013	100773	658.122	126.994
20230531_112523_Amanda_57_2.raw	11246	99582	644.507	126.998
20230531_102023_Amanda_29_4.raw	13643	86988	531.252	126.995
20230531_119623_Amanda_77_2.raw	15185	75512	477.3	126.996
20230531_119623_Amanda_77_1.raw	15010	75373	482.862	126.994
20221003_99222_Amanda_E09A_1.raw	13007	98384	557.219	126.995
20221003_99222_Amanda_E09A_2.raw	13308	97687	544.628	126.998
20230531_102523_Amanda_34_1.raw	9098	106044	796.643	126.991
20230531_102523_Amanda_34_2.raw	9212	105534	786.767	126.988
20230531_119923_Amanda_80_1.raw	11876	94620	610.297	126.994
20230531_119923_Amanda_80_2.raw	11915	94455	608.298	126.994
20230531_102723_Amanda_36_1.raw	9956	106837	728.01	126.995
20230531_102723_Amanda_36_2.raw	10223	105304	708.99	126.995
20230531_103323_Amanda_42_2.raw	10893	102916	665.376	126.995
20230531_119423_Amanda_75_1.raw	11288	99079	642.09	126.995
20230531_119423_Amanda_75_2.raw	11183	99788	648.142	126.998
20230901_220423_Amanda_246_1.raw	12785	93558	566.902	126.994
20230901_220423_Amanda_246_2.raw	12690	94040	571.115	126.987
20230901_169623_Amanda_145_2.raw	10747	102055	674.44	126.998
20230901_169623_Amanda_145_1.raw	10542	103421	687.533	126.994
20230901_170423_Amanda_153_1.raw	11690	100666	620.024	126.997
20230901_170423_Amanda_153_2.raw	11654	100949	621.939	126.997
20230901_168623_Amanda_135_2.raw	11625	98476	623.501	126.999
20230901_168623_Amanda_135_1.raw	11621	98458	623.708	126.997
20230901_172923_Amanda_178_2.raw	13224	91545	548.107	126.999
20230901_167023_Amanda_119_1.raw	10158	103986	713.537	126.996
20230901_167023_Amanda_119_2.raw	10212	103705	709.755	126.994
20230901_168223_Amanda_131_1.raw	13582	89514	533.641	126.995
20230901_168223_Amanda_131_2_20230919104032.raw	13307	91283	544.665	126.995
20230901_167923_Amanda_128_1.raw	9630	108765	752.659	126.995
20230901_167923_Amanda_128_2.raw	9451	109699	766.925	126.997
20230901_168123_Amanda_130_2.raw	18568	63633	390.339	126.996
20230901_168123_Amanda_130_1.raw	18552	63152	390.672	126.995
20230901_168823_Amanda_137_1.raw	10985	103030	659.837	127
20230901_168823_Amanda_137_2.raw	11059	102549	655.39	126.994
20230901_170223_Amanda_151_2.raw	11060	100452	655.364	127
20230901_169823_Amanda_147_2.raw	10196	108655	710.862	126.993
20230901_170023_Amanda_149_1.raw	10187	105505	711.521	126.999
20230901_170023_Amanda_149_2.raw	10583	102996	684.724	126.969
20230901_169823_Amanda_147_1.raw	10323	108363	702.142	126.998
20230901_169023_Amanda_139_1.raw	12281	96077	590.169	126.994
20230901_169023_Amanda_139_2.raw	12402	95552	584.43	126.998
20230901_170623_Amanda_155_1.raw	11657	98410	621.732	126.988
20230901_170623_Amanda_155_2.raw	12036	95986	602.166	126.99
20230901_172023_Amanda_169_1.raw	9842	108165	736.445	126.995
20230901_172023_Amanda_169_2.raw	9934	107784	729.616	126.994
20230901_172423_Amanda_173_1.raw	7862	116162	921.92	126.993
20230901_172423_Amanda_173_2.raw	7866	116075	921.477	126.996
20230901_172623_Amanda_175_2.raw	13781	89890	525.931	126.995
20230901_172623_Amanda_175_1.raw	13781	90022	525.919	126.992
20230901_172823_Amanda_177_1.raw	10302	105398	703.549	126.994
20230901_172823_Amanda_177_2.raw	10248	106082	707.298	127.001
20230901_173123_Amanda_180_1.raw	10784	104022	672.108	126.995
20230901_172923_Amanda_178_1.raw	13404	90917	540.726	126.995
20230901_172223_Amanda_171_1.raw	11398	100215	635.892	126.994
20230901_172223_Amanda_171_2.raw	11539	99631	628.111	126.992
20230531_102023_Amanda_29_3.raw	12814	91506	565.627	126.996
20230531_103323_Amanda_42_1.raw	11194	101609	647.5	126.997
20221003_99622_Amanda_E36A_1.raw	13750	96015	527.088	126.991
20221003_99622_Amanda_E36A_2.raw	13707	96038	528.75	126.993
20230531_86823_Amanda_15_1.raw	18949	66621	382.488	126.999
20230531_101623_Amanda_25_1.raw	18773	67716	386.058	126.994
20230531_103123_Amanda_40_2.raw	11483	99757	631.208	126.999
20230531_87423_Amanda_21_2.raw	20885	53515	347.011	126.992
20230531_118223_Amanda_63_1.raw	12036	96066	602.213	127
20230531_118223_Amanda_63_2.raw	12135	94763	597.272	126.995
20230901_173123_Amanda_180_2.raw	10940	103472	662.508	126.992
20230531_101623_Amanda_25_2.raw	18948	66560	382.486	126.992
20230531_101823_Amanda_27_1.raw	19963	63610	363.056	126.998
20230531_101823_Amanda_27_2.raw	18433	71227	393.191	126.997
20230901_170223_Amanda_151_1.raw	10831	101859	669.211	126.998
20230531_102223_Amanda_31_1.raw	12544	92170	577.821	126.999
20230531_102223_Amanda_31_2.raw	11187	97849	647.778	126.974
20230531_111723_Amanda_49_1.raw	12368	94612	586.033	126.998
20230531_111723_Amanda_49_2.raw	12743	90394	568.764	126.993
20230901_169423_Amanda_143_1.raw	11593	101165	625.211	126.996
20230901_169423_Amanda_143_2.raw	11541	101241	628.006	126.993
20230901_168423_Amanda_133_1.raw	16723	73946	433.413	126.998
20230901_168423_Amanda_133_2.raw	16982	72418	426.782	126.992
20230901_169223_Amanda_141_1.raw	9318	109409	777.846	126.993
20230901_169223_Amanda_141_2.raw	9259	109823	782.829	126.996
20230531_86923_Amanda_16_2.raw	18776	65608	386.01	126.998
20230531_112223_Amanda_54_1.raw	11443	99442	633.409	126.997
20230531_118323_Amanda_64_1.raw	12345	93669	587.111	126.995
20230531_118323_Amanda_64_2.raw	12112	95004	598.41	126.996
20221003_99922_Amanda_D28A_1.raw	13437	96576	539.405	127
20221003_99922_Amanda_D28A_2.raw	13709	94803	528.692	126.997
20221003_99722_Amanda_D36A_1.raw	15183	89468	477.332	126.99
20221003_99722_Amanda_D36A_2.raw	15463	88242	468.707	126.995
20220817_86022_Amanda_D30A_1.raw	15240	87373	469.269	127.196
20220817_86022_Amanda_D30A_2.raw	15619	85728	457.874	127.194
20220817_85422_Amanda_D18A_3.raw	16169	83702	442.294	127.193
20230531_112823_Amanda_60_1.raw	10084	104372	718.775	126.997
20230531_112823_Amanda_60_2.raw	11720	95749	618.412	126.993
20230531_119123_Amanda_72_1.raw	10740	101436	674.887	127
20230531_118523_Amanda_66_1.raw	10716	102049	676.4	127
20230531_118523_Amanda_66_2.raw	10710	101945	676.782	127
20230531_119123_Amanda_72_2.raw	12408	93148	584.153	127
20220913_92822_Amanda_D11A_1.raw	15342	82943	472.419	126.999
20220913_92822_Amanda_D11A_2.raw	14761	86318	491.016	126.999
20230531_112423_Amanda_56_1.raw	12187	93716	594.708	126.992
20221003_99522_Amanda_D21A_1.raw	11854	103007	611.433	126.998
20220817_85822_Amanda_D26A_1.raw	15792	85007	452.861	127.195
20220817_85222_Amanda_D07A_1.raw	12413	99925	576.143	127.194
20230531_102823_Amanda_37_1.raw	9242	109384	784.112	126.973
20220817_85622_Amanda_D20A_3.raw	13561	95524	527.362	127.193
20230531_111823_Amanda_50_1.raw	11953	96023	606.352	126.992
20230531_118123_Amanda_62_2.raw	12785	91527	566.927	126.999
20230531_118123_Amanda_62_1.raw	12610	92520	574.759	126.992
20230531_118923_Amanda_70_2.raw	11527	95609	628.799	126.999
20230531_119323_Amanda_74_1.raw	11095	100721	653.288	127
20230531_119323_Amanda_74_2.raw	10695	103180	677.726	127
20230531_87523_Amanda_22_2.raw	22363	47603	324.084	126.995
20230531_118923_Amanda_70_1.raw	11396	96503	635.987	126.991
20230531_112623_Amanda_58_1.raw	12196	95742	594.307	126.999
20230531_112623_Amanda_58_2.raw	11850	97249	611.636	126.995
20230531_102123_Amanda_30_1.raw	10791	99291	671.583	126.98
20230531_119723_Amanda_78_1.raw	13821	84680	524.399	126.993
20230531_119723_Amanda_78_2.raw	13548	86252	534.978	126.996
20221003_99322_Amanda_D09A_2.raw	12669	99100	572.089	126.996
20230531_102423_Amanda_33_1.raw	9374	104607	773.208	126.995
20230531_102423_Amanda_33_2.raw	9489	103870	763.668	126.968
20230531_119823_Amanda_79_1.raw	13067	88568	554.666	126.994
20230531_119823_Amanda_79_2.raw	13088	88233	553.776	126.994
20230531_102623_Amanda_35_1.raw	9385	104715	772.219	126.981
20230531_103223_Amanda_41_2.raw	11907	98644	608.71	126.995
20230531_119523_Amanda_76_1.raw	11709	96412	619.023	126.999
20230531_119523_Amanda_76_2.raw	11361	98387	637.976	126.997
20230901_220323_Amanda_245_2.raw	12458	95809	581.771	126.991
20230901_220323_Amanda_245_1.raw	12386	95888	585.156	126.992
20230901_170123_Amanda_150_1.raw	10106	105754	717.203	126.994
20230901_170123_Amanda_150_2.raw	10431	104068	694.865	126.996
20230901_170323_Amanda_152_2.raw	10381	104925	698.192	126.993
20230901_170523_Amanda_154_1.raw	11350	102286	638.605	126.998
20230901_170523_Amanda_154_2.raw	11450	101970	633.009	126.995
20230901_168723_Amanda_136_2.raw	11673	99012	620.932	126.998
20230901_168523_Amanda_134_1.raw	11258	100687	643.791	126.992
20230901_168523_Amanda_134_2.raw	11191	101052	647.659	126.994
20230901_167123_Amanda_120_2.raw	9206	108689	787.327	126.995
20230901_167123_Amanda_120_1.raw	9049	109480	800.978	126.993
20230901_167823_Amanda_127_1.raw	8686	112731	834.493	126.999
20230901_167823_Amanda_127_2.raw	8770	112335	826.464	126.993
20230901_168323_Amanda_132_1.raw	10871	102832	666.731	126.995
20230901_168323_Amanda_132_2.raw	10897	102553	665.118	126.991
20230901_168023_Amanda_129_1.raw	14618	83874	495.804	126.992
20230901_168023_Amanda_129_2.raw	15101	81550	479.944	126.992
20230901_168923_Amanda_138_1.raw	15173	80614	477.68	126.995
20230901_168923_Amanda_138_2.raw	15368	79864	471.607	126.993
20230901_169723_Amanda_146_1.raw	11727	97901	618.048	126.993
20230901_169723_Amanda_146_2.raw	11880	97149	610.086	126.993
20230901_169923_Amanda_148_1.raw	10524	105984	688.739	126.999
20230901_169923_Amanda_148_2.raw	10546	105883	687.303	126.999
20230901_169523_Amanda_144_2.raw	10432	105411	694.774	126.992
20230901_169523_Amanda_144_1.raw	10395	105646	697.291	126.999
20230901_169123_Amanda_140_2.raw	13751	88411	527.087	126.997
20230901_169123_Amanda_140_1.raw	13220	91199	548.256	126.996
20230901_170723_Amanda_156_1.raw	12658	93029	572.604	126.997
20230901_170723_Amanda_156_2.raw	12673	92804	571.942	127
20230901_172123_Amanda_170_2.raw	10424	105839	695.329	126.995
20230901_172523_Amanda_174_1.raw	8363	113998	866.719	126.998
20230901_172723_Amanda_176_2.raw	11984	98411	604.799	126.994
20230901_173323_Amanda_182_1.raw	11537	100413	628.258	126.999
20230901_173323_Amanda_182_2.raw	11509	100495	629.76	126.994
20230901_172523_Amanda_174_2.raw	8430	113618	859.802	126.993
20230901_173023_Amanda_179_1.raw	12488	96041	580.383	126.994
20230901_173023_Amanda_179_2.raw	12776	94703	567.29	126.992
20230901_172323_Amanda_172_1.raw	10380	105299	698.273	126.996
20230901_170323_Amanda_152_1.raw	10582	103810	684.923	126.992
20230901_172323_Amanda_172_2.raw	10503	104710	690.076	126.993
20230901_173223_Amanda_181_1.raw	11144	102306	650.39	126.994
20230901_173223_Amanda_181_2.raw	11091	102663	653.486	126.992
20230531_118723_Amanda_68_1.raw	10984	99453	659.886	126.999
20230531_118723_Amanda_68_2.raw	11087	98755	653.738	126.996
20230531_101923_Amanda_28_1.raw	19584	66348	370.088	127
20230531_103223_Amanda_41_1.raw	11985	98315	604.727	126.991
20230531_103023_Amanda_39_1.raw	10843	102930	668.328	126.973
20230531_103023_Amanda_39_2.raw	11062	101977	655.199	126.993
20230531_86923_Amanda_16_1.raw	18661	66623	388.383	126.996
20230531_101723_Amanda_26_1.raw	17509	73644	413.938	126.997
20230531_87523_Amanda_22_1.raw	22306	48774	324.912	126.995
20230531_101723_Amanda_26_2.raw	18490	70656	391.987	127.001
20230531_101923_Amanda_28_2.raw	19923	64615	363.79	127
20220817_85422_Amanda_D18A_4.raw	16510	79921	433.16	127.193
20230531_112423_Amanda_56_2.raw	11286	99719	642.203	126.994
20221003_99522_Amanda_D21A_2.raw	11683	103847	620.322	126.986
20220817_85822_Amanda_D26A_2.raw	15353	87094	465.825	127.198
20230901_168723_Amanda_136_1.raw	11832	98166	612.56	126.993
20220913_92622_Amanda_D38A_1.raw	14208	90500	510.106	126.993
20220913_92622_Amanda_D38A_2.raw	15457	85442	468.885	126.994
20220817_85222_Amanda_D07A_2.raw	12272	100485	582.773	127.196
20230531_102823_Amanda_37_2.raw	9110	110178	795.475	126.973
20220817_85622_Amanda_D20A_4.raw	13511	95317	529.336	127.198
20230531_112223_Amanda_54_2.raw	11378	99974	637.018	126.996
20230531_111823_Amanda_50_3.raw	13858	85837	523.008	126.995
20230531_102123_Amanda_30_2.raw	12620	91736	574.336	126.999
20221003_99322_Amanda_D09A_1.raw	14061	92244	515.447	126.995
20230531_102623_Amanda_35_2.raw	9762	102806	742.424	126.987
20230901_172723_Amanda_176_1.raw	11919	98799	608.117	126.998
20230901_169323_Amanda_142_1.raw	9021	111053	803.485	126.996
20230901_169323_Amanda_142_2.raw	9194	110375	788.368	126.997
20230531_102323_Amanda_32_2.raw	9749	103387	743.468	126.996
20230531_102323_Amanda_32_1.raw	9877	102859	733.841	126.996
20230901_172123_Amanda_170_1.raw	10334	106257	701.404	127
20220817_86322_Amanda_E07T_1.raw	16512	82298	433.117	127.196
20220913_93322_Amanda_E38T_1.raw	14520	90118	499.167	126.999
20221003_100222_Amanda_E21T_1.raw	18856	72502	384.367	126.996
20221003_106022_Amanda_E36T_1.raw	13112	98014	552.772	126.999
20230531_112023_Amanda_52_4.raw	11354	102677	638.374	126.998
20220817_86322_Amanda_E07T_2.raw	17002	80091	420.623	127.192
20230531_85623_Amanda_3_2.raw	17904	72025	404.817	127
20230531_86623_Amanda_13_2.raw	18475	66430	392.286	126.994
20230531_87223_Amanda_19_2.raw	21395	53603	338.743	126.993
20230531_103823_Amanda_47_3.raw	13834	88435	523.918	126.996
20230531_112023_Amanda_52_5.raw	13009	88676	557.127	126.992
20220913_93322_Amanda_E38T_2.raw	14890	87171	486.761	126.999
20221003_100222_Amanda_E21T_2.raw	19351	70354	374.544	127
20221003_106022_Amanda_E36T_2.raw	12861	98908	563.55	126.997
20220913_93522_Amanda_E11T_2.raw	16046	82084	451.674	126.994
20230531_85423_Amanda_1_2.raw	21313	55497	340.052	126.995
20230531_85823_Amanda_5_2.raw	16999	75763	426.357	126.996
20220913_93522_Amanda_E11T_1.raw	15479	86442	468.226	126.996
20230531_86023_Amanda_7_1.raw	18206	68219	398.08	126.993
20230531_86023_Amanda_7_2.raw	18391	67313	394.08	126.994
20230531_85823_Amanda_5_1.raw	16674	77317	434.658	126.993
20230531_129923_Amanda_91_2.raw	13210	88384	548.683	126.999
20230901_175023_Amanda_199_2.raw	12553	96293	577.413	127.001
20230901_175223_Amanda_201_2.raw	11803	98400	614.059	126.991
20230901_175223_Amanda_201_1.raw	11752	98777	616.747	126.996
20230901_175023_Amanda_199_1.raw	13041	93849	555.774	126.994
20230901_174623_Amanda_195_1.raw	10283	105376	704.884	127
20230901_164823_Amanda_97_2.raw	12175	94876	595.303	126.993
20230901_166023_Amanda_109_1.raw	10733	101204	675.31	126.996
20230901_166023_Amanda_109_2.raw	10639	101623	681.255	126.993
20230901_171223_Amanda_161_1.raw	13014	93685	556.92	126.993
20230901_173623_Amanda_185_1.raw	10033	107050	722.427	126.996
20230901_173823_Amanda_187_1.raw	10858	103425	667.549	126.999
20230901_173823_Amanda_187_2.raw	10888	103154	665.678	126.993
20230901_174223_Amanda_191_1.raw	11949	98140	606.577	126.995
20230901_174623_Amanda_195_2.raw	10385	105222	697.942	126.997
20230901_164823_Amanda_97_1.raw	12543	91714	577.829	126.991
20230901_167423_Amanda_123_1.raw	12505	93617	579.589	126.992
20230901_167623_Amanda_125_1.raw	9145	111475	792.607	126.999
20230901_167623_Amanda_125_2.raw	9135	111419	793.447	126.995
20230901_167223_Amanda_121_1.raw	10006	105322	724.366	126.994
20230901_167223_Amanda_121_2.raw	10479	102478	691.657	126.992
20230901_166423_Amanda_113_1.raw	10030	104524	722.614	126.991
20230901_166423_Amanda_113_2.raw	10525	101317	688.632	126.992
20230901_167423_Amanda_123_2.raw	12084	96297	599.795	126.994
20230901_171023_Amanda_159_1.raw	9958	106215	727.846	126.992
20230901_171023_Amanda_159_2.raw	9933	106512	729.684	126.993
20230901_173423_Amanda_183_2.raw	12363	94509	586.258	126.995
20230901_173423_Amanda_183_1.raw	11744	98436	617.18	126.998
20230531_85423_Amanda_1_1.raw	21238	55690	341.267	127
20230531_85623_Amanda_3_1.raw	17855	72898	405.908	126.994
20230531_86623_Amanda_13_1.raw	18313	68045	395.75	126.992
20230531_87223_Amanda_19_1.raw	20998	55595	345.165	127
20230531_103823_Amanda_47_2.raw	10895	102622	665.279	126.999
20230531_129923_Amanda_91_1.raw	12887	90358	562.415	126.995
20230531_130123_Amanda_93_2.raw	13132	90526	551.922	126.995
20230531_130123_Amanda_93_3.raw	12645	92972	573.187	126.996
20230901_173623_Amanda_185_2.raw	10107	106643	717.129	126.994
20230901_174223_Amanda_191_2.raw	11868	98597	610.706	126.993
20230901_171223_Amanda_161_2.raw	13026	93463	556.411	126.993
20230901_174823_Amanda_197_1.raw	11665	99733	621.337	126.994
20230901_174823_Amanda_197_2.raw	11907	98814	608.703	126.992
20230531_103623_Amanda_45_1.raw	12034	95358	602.299	126.997
20220817_86522_Amanda_E20T_1.raw	17657	77318	405.028	127.195
20221003_100422_Amanda_E28T_1.raw	15289	88288	474.044	126.995
20221003_100022_Amanda_E09T_1.raw	11404	105703	635.553	126.996
20230531_86423_Amanda_11_3.raw	17907	66177	404.732	126.994
20220913_93122_Amanda_E18T_1.raw	14257	91505	508.35	126.993
20220817_86722_Amanda_E30T_1.raw	16831	81115	424.918	127.199
20230531_86223_Amanda_9_1.raw	20076	62371	361.007	126.996
20221003_100022_Amanda_E09T_2.raw	10962	107633	661.186	126.997
20230531_103623_Amanda_45_2.raw	12000	96229	603.987	126.994
20220817_86522_Amanda_E20T_2.raw	17408	78073	410.82	127.195
20220817_86722_Amanda_E30T_2.raw	16867	80654	424	127.196
20220913_93122_Amanda_E18T_2.raw	14447	90635	501.662	126.993
20221003_100422_Amanda_E28T_2.raw	15236	88789	475.692	126.995
20230531_120023_Amanda_81_1.raw	11681	95352	620.499	126.997
20230531_120023_Amanda_81_2.raw	11608	95943	624.391	126.995
20230531_120223_Amanda_83_1.raw	12184	92933	594.868	126.994
20230531_120223_Amanda_83_2.raw	11904	94558	608.859	126.994
20230531_129323_Amanda_85_2.raw	15439	77931	469.445	126.995
20230531_129523_Amanda_87_2.raw	12283	95372	590.079	126.996
20230531_129523_Amanda_87_1.raw	12541	93781	577.938	126.996
20230531_86223_Amanda_9_2.raw	19830	63746	365.488	126.997
20230531_129323_Amanda_85_1.raw	15614	76722	464.183	126.995
20230531_129723_Amanda_89_1.raw	11147	100331	650.212	126.994
20230531_129723_Amanda_89_2.raw	11222	99506	645.895	126.999
20230901_165223_Amanda_101_1.raw	10266	104056	706.02	126.994
20230901_165223_Amanda_101_2.raw	10789	101155	671.779	126.991
20230901_165623_Amanda_105_1.raw	9940	105214	729.183	126.995
20230901_165623_Amanda_105_2.raw	9845	105770	736.216	126.994
20230901_165823_Amanda_107_1.raw	11770	97448	615.799	126.995
20230901_165823_Amanda_107_2.raw	11574	98672	626.222	126.993
20230901_166023_Amanda_111_1.raw	8655	112341	837.499	127.001
20230901_166223_Amanda_111_2.raw	8680	112100	835.02	126.991
20230901_166823_Amanda_117_2.raw	11405	99123	635.493	126.992
20230901_166823_Amanda_117_1.raw	11173	100601	648.71	126.995
20230901_171823_Amanda_167_2.raw	9091	111606	797.277	126.993
20230901_171823_Amanda_167_1.raw	8894	112429	814.942	126.994
20230901_174023_Amanda_189_1.raw	10652	103061	680.44	126.995
20230901_174023_Amanda_189_2.raw	10662	103146	679.804	126.995
20230901_174423_Amanda_193_1.raw	10653	104741	680.372	126.995
20230901_166623_Amanda_115_2.raw	10853	102168	667.838	126.995
20230901_166623_Amanda_115_1.raw	10932	101782	662.989	126.991
20230901_171423_Amanda_163_1.raw	10232	108014	708.357	126.992
20230901_171423_Amanda_163_2.raw	10111	108407	716.843	126.994
20230901_170823_Amanda_157_1.raw	11409	100100	635.269	126.992
20230901_171623_Amanda_165_1.raw	12208	98434	593.724	126.999
20230901_171623_Amanda_165_2.raw	12475	97393	580.993	126.995
20230531_86423_Amanda_11_5.raw	13667	86024	530.323	126.997
20230901_165023_Amanda_99_2.raw	11359	99028	638.08	126.994
20230531_103523_Amanda_44_1.raw	11381	100865	636.798	126.986
20230531_103523_Amanda_44_2.raw	11812	98547	613.586	126.991
20230901_165023_Amanda_99_1.raw	11229	99678	645.473	126.995
20230531_87023_Amanda_17_1.raw	20791	55713	348.581	126.992
20230531_87023_Amanda_17_3.raw	22567	46027	321.163	126.998
20230901_165423_Amanda_103_1.raw	13204	90262	548.919	126.995
20230901_165423_Amanda_103_2.raw	13916	86221	520.821	126.993
20230531_130323_Amanda_95_1.raw	11078	101981	654.267	126.995
20230531_130323_Amanda_95_2.raw	11089	101964	653.639	126.999
20230901_170823_Amanda_157_2.raw	11359	100086	638.071	126.993
20230901_174423_Amanda_193_2.raw	10661	104576	679.845	126.992
20230531_87123_Amanda_18_1.raw	19686	61448	368.15	126.993
20230531_103723_Amanda_46_1.raw	12753	90864	568.342	126.998
20220817_86422_Amanda_D20T_1.raw	17593	77689	406.5	127.195
20221003_100122_Amanda_D09T_1.raw	13704	93729	528.884	126.997
20220817_86622_Amanda_D30T_1.raw	16939	80740	422.208	127.198
20230531_86523_Amanda_12_2.raw	17932	69026	404.163	126.993
20230531_103423_Amanda_43_2.raw	11638	99707	622.752	126.989
20220817_86622_Amanda_D30T_2.raw	16906	80400	423.019	127.195
20230531_120123_Amanda_82_1.raw	11866	94576	610.811	126.994
20230531_120123_Amanda_82_2.raw	12110	93568	598.496	126.993
20230531_120323_Amanda_84_2.raw	10952	100212	661.823	127.001
20230531_120323_Amanda_84_1.raw	12156	93050	596.224	126.992
20230531_129623_Amanda_88_2.raw	12740	91960	568.9	126.994
20230531_129423_Amanda_86_1.raw	14320	83598	506.124	126.993
20230531_129423_Amanda_86_2.raw	14035	85171	516.427	126.999
20230531_129623_Amanda_88_1.raw	12789	91679	566.717	126.993
20230531_129823_Amanda_90_1.raw	13076	92299	554.285	126.994
20230531_129823_Amanda_90_2.raw	13265	90373	546.41	126.999
20230901_174523_Amanda_194_2.raw	9135	110385	793.425	126.992
20230901_165523_Amanda_104_2.raw	11148	101208	650.16	126.994
20230901_165323_Amanda_102_1.raw	10464	102508	692.646	126.992
20230901_165523_Amanda_104_1.raw	10706	103249	676.989	126.992
20230901_165323_Amanda_102_2.raw	10729	100918	675.539	126.992
20230901_165723_Amanda_106_1.raw	10499	101944	690.36	126.995
20230901_165723_Amanda_106_2.raw	10737	101101	675.053	126.995
20230901_165923_Amanda_108_1.raw	10487	103461	691.138	126.993
20230901_165923_Amanda_108_2.raw	10518	103514	689.094	126.992
20230901_166323_Amanda_112_1.raw	8877	111365	816.498	126.993
20230901_171523_Amanda_164_2.raw	10457	106909	693.158	127
20230901_171523_Amanda_164_1.raw	10544	106446	687.395	126.993
20230901_174123_Amanda_190_1.raw	10855	101524	667.694	126.991
20230901_174123_Amanda_190_2.raw	10788	102402	671.825	126.989
20230901_174523_Amanda_194_1.raw	9416	108496	769.767	126.995
20230901_166323_Amanda_112_2.raw	8835	111453	820.431	127
20230901_170923_Amanda_158_2.raw	11791	98288	614.687	126.992
20230901_170923_Amanda_158_1.raw	11665	98563	621.325	126.992
20230901_171723_Amanda_166_2.raw	13657	91473	530.7	126.993
20230901_171923_Amanda_168_1.raw	9019	111823	803.668	126.997
20230531_86323_Amanda_10_1.raw	19669	65079	368.491	127
20230531_86523_Amanda_12_1.raw	17722	70973	408.951	126.993
20220913_93022_Amanda_D18T_1.raw	15090	87134	480.297	126.996
20220913_93022_Amanda_D18T_2.raw	14108	91649	513.722	126.994
20230531_87123_Amanda_18_2.raw	19728	61419	367.368	126.993
20230531_103423_Amanda_43_1.raw	12326	95679	588.038	126.999
20221003_100322_Amanda_D28T_1.raw	14965	88488	484.306	126.995
20221003_100322_Amanda_D28T_2.raw	14931	89021	485.431	127.001
20230531_130423_Amanda_96_2.raw	10511	104168	689.568	126.996
20230531_86323_Amanda_10_2.raw	19549	64956	370.751	127
20220817_86422_Amanda_D20T_2.raw	17790	76546	402.002	127.196
20221003_100122_Amanda_D09T_2.raw	13492	95255	537.199	126.998
20230531_103723_Amanda_46_2.raw	13185	88155	549.729	127.001
20230901_166723_Amanda_116_1.raw	9483	107793	764.274	126.986
20230901_166723_Amanda_116_2.raw	9764	106130	742.304	126.991
20230901_166923_Amanda_118_2.raw	12310	94612	588.768	126.992
20230901_166923_Amanda_118_1.raw	12264	94342	590.995	126.995
20230901_165123_Amanda_100_2.raw	10389	103914	697.65	126.993
20230901_165123_Amanda_100_1.raw	10381	103960	698.176	126.99
20230531_130423_Amanda_96_1.raw	10583	103925	684.857	126.993
20230901_171723_Amanda_166_1.raw	14174	89270	511.355	126.997
20230901_171923_Amanda_168_2.raw	9164	111140	790.939	126.995
20230531_111923_Amanda_51_1.raw	11553	99418	627.386	126.999
20230531_85523_Amanda_2_1.raw	21164	52577	342.453	126.998
20220913_93422_Amanda_D11T_1.raw	15440	85800	469.396	126.992
20220913_93222_Amanda_D38T_1.raw	13230	96810	547.815	126.993
20221003_100522_Amanda_D21T_1.raw	17320	77460	418.461	126.998
20221003_105922_Amanda_D36T_1.raw	12810	99196	565.81	127
20230531_85723_Amanda_4_1.raw	16977	78038	426.903	126.994
20230531_86723_Amanda_14_2.raw	19691	61603	368.066	126.996
20230531_87323_Amanda_20_2.raw	20278	56171	357.41	126.995
20230531_103923_Amanda_48_2.raw	12305	93489	589.018	126.994
20220913_93222_Amanda_D38T_2.raw	13415	95831	540.207	126.981
20221003_105922_Amanda_D36T_2.raw	13310	96988	544.549	126.999
20220817_86222_Amanda_D07T_1.raw	18937	69766	377.639	127.192
20230531_85923_Amanda_6_1.raw	17794	70447	407.305	126.995
20230531_86123_Amanda_8_1.raw	19458	64900	372.471	126.995
20230531_85923_Amanda_6_2.raw	17831	69752	406.449	126.992
20230531_86123_Amanda_8_2.raw	19414	63926	373.328	126.999
20230901_174723_Amanda_196_1.raw	10958	101940	661.429	126.993
20230901_174723_Amanda_196_2.raw	10473	104684	692.06	126.993
20230901_175123_Amanda_200_1.raw	14335	87896	505.611	126.996
20230901_175123_Amanda_200_4.raw	14476	87810	500.676	126.993
20230901_175323_Amanda_202_1.raw	10695	103596	677.7	126.994
20230901_175323_Amanda_202_2.raw	10558	104545	686.528	127
20230901_174923_Amanda_198_1.raw	12535	95688	578.211	126.994
20230901_174923_Amanda_198_3.raw	11912	98782	608.449	126.993
20230901_164923_Amanda_98_2.raw	11524	98729	628.941	126.994
20230901_171123_Amanda_160_2.raw	9990	106386	725.515	126.992
20230901_171123_Amanda_160_1.raw	10088	105922	718.488	126.995
20230901_171323_Amanda_162_1.raw	11828	99700	612.78	126.995
20230901_171323_Amanda_162_3.raw	10596	105010	684.037	126.996
20230901_173523_Amanda_184_3.raw	11419	100377	634.741	126.997
20230901_173723_Amanda_186_1.raw	11518	97963	629.256	126.992
20230901_173923_Amanda_188_2.raw	10157	106624	713.595	126.994
20230901_174323_Amanda_192_1.raw	10766	102954	673.25	126.998
20230901_164923_Amanda_98_1.raw	11531	98644	628.557	126.993
20230901_166123_Amanda_110_2.raw	9549	107174	759.03	126.993
20230901_166123_Amanda_110_1.raw	10517	102048	689.156	126.991
20230901_166523_Amanda_114_1.raw	10871	101223	666.732	126.995
20230901_167523_Amanda_124_1.raw	3671	58345	1078.59	67.1867
20230901_167723_Amanda_126_2.raw	9287	110788	780.42	126.989
20230901_167323_Amanda_122_2.raw	9824	106836	737.795	126.995
20230901_167323_Amanda_122_1.raw	9914	106539	731.075	126.992
20230901_167723_Amanda_126_1.raw	9245	110996	783.912	126.98
20230901_167523_Amanda_124_2.raw	3706	58083	1068.47	67.1912
20230901_166523_Amanda_114_2.raw	10996	100558	659.139	126.993
20230901_173523_Amanda_184_2.raw	11157	101256	649.639	126.996
20230901_173923_Amanda_188_1.raw	10311	105940	702.948	126.996
20230531_85523_Amanda_2_2.raw	21000	52096	345.113	126.993
20230531_87323_Amanda_20_1.raw	19857	58586	364.988	126.996
20230531_85723_Amanda_4_2.raw	16745	79449	432.812	126.992
20230531_86723_Amanda_14_1.raw	19417	63758	373.261	126.996
20230531_130023_Amanda_92_1.raw	12528	93273	578.537	126.996
20230531_130023_Amanda_92_2.raw	12633	92799	573.741	126.999
20230531_103923_Amanda_48_1.raw	12081	94556	599.952	126.997
20220913_93422_Amanda_D11T_2.raw	15522	85001	466.94	126.999
20221003_100522_Amanda_D21T_2.raw	17253	78212	420.094	127
20230531_111923_Amanda_51_2.raw	11643	97504	622.517	126.996
20230901_173723_Amanda_186_2.raw	11276	99876	642.78	126.995
20230901_174323_Amanda_192_2.raw	10815	102460	670.169	126.993
20220817_86222_Amanda_D07T_2.raw	19121	68962	374.032	127.201
20230531_130223_Amanda_94_1.raw	13680	88551	529.8	126.992
20230531_130223_Amanda_94_2.raw	13429	89586	539.708	126.993

## Sheet: ID
FILE	SPECTRA	PEPTIDES	PROTEINS
D:\MySkin\Searched\20_D016A\20_D016A.sepr2	26794	6100	789
D:\MySkin\Searched\20_D016P\20_D016P.sepr2	18633	5758	681
D:\MySkin\Searched\20_E016A\20_E016A.sepr2	25027	6273	736
D:\MySkin\Searched\20_E016B\20_E016B.sepr2	29698	7986	822
D:\MySkin\Searched\21_D108A\21_D108A.sepr2	30531	8433	964
D:\MySkin\Searched\21_D108P\21_D108P.sepr2	26341	7509	850
D:\MySkin\Searched\21_E108A\21_E108A.sepr2	18184	5670	759
D:\MySkin\Searched\21_E108B\21_E108B.sepr2	24359	6492	793
D:\MySkin\Searched\22_D088A\22_D088A.sepr2	14687	4144	592
D:\MySkin\Searched\22_D088P\22_D088P.sepr2	20654	6006	814
D:\MySkin\Searched\22_E088A\22_E088A.sepr2	14031	3965	574
D:\MySkin\Searched\22_E088B\22_E088B.sepr2	12078	3876	612
D:\MySkin\Searched\23_D117A\23_D117A.sepr2	20307	6051	694
D:\MySkin\Searched\23_D117P\23_D117P.sepr2	25816	7285	814
D:\MySkin\Searched\23_E117A\23_E117A.sepr2	25822	7564	878
D:\MySkin\Searched\23_E117B\23_E117B.sepr2	29855	8075	842
D:\MySkin\Searched\24_D054A\24_D054A.sepr2	14802	4695	669
D:\MySkin\Searched\24_D054B\24_D054B.sepr2	24839	7213	819
D:\MySkin\Searched\24_E054A\24_E054A.sepr2	16458	5187	695
D:\MySkin\Searched\24_E054P\24_E054P.sepr2	26179	7654	894
D:\MySkin\Searched\25_D028A\25_D028A.sepr2	33516	6127	713
D:\MySkin\Searched\25_D028B\25_D028B.sepr2	27481	6819	893
D:\MySkin\Searched\25_E028A\25_E028A.sepr2	30363	6701	777
D:\MySkin\Searched\25_E028P\25_E028P.sepr2	23504	5558	843
D:\MySkin\Searched\26_D036A\26_D036A.sepr2	29898	5540	743
D:\MySkin\Searched\26_D036P\26_D036P.sepr2	42851	9830	1103
D:\MySkin\Searched\26_E036A\26_E036A.sepr2	27155	6508	740
D:\MySkin\Searched\26_E036B\26_E036B.sepr2	42765	8871	1063
D:\MySkin\Searched\27_D030A\27_D030A.sepr2	30843	6711	769
D:\MySkin\Searched\27_D030B\27_D030B.sepr2	32646	6504	783
D:\MySkin\Searched\27_E030A\27_E030A.sepr2	28752	6345	746
D:\MySkin\Searched\27_E030P\27_E030P.sepr2	33775	6077	793
D:\MySkin\Searched\28_D018A\28_D018A.sepr2	22982	5561	736
D:\MySkin\Searched\28_D018B\28_D018B.sepr2	41031	10167	1054
D:\MySkin\Searched\28_E018A\28_E018A.sepr2	27907	6739	822
D:\MySkin\Searched\28_E018P\28_E018P.sepr2	44396	10071	1016
D:\MySkin\Searched\29_D041A\29_D041A.sepr2	25210	7136	808
D:\MySkin\Searched\29_D041P\29_D041P.sepr2	13922	3660	526
D:\MySkin\Searched\29_E041A\29_E041A.sepr2	30590	8104	832
D:\MySkin\Searched\29_E041B\29_E041B.sepr2	9418	3239	449
D:\MySkin\Searched\30_D080A\30_D080A.sepr2	14724	4208	627
D:\MySkin\Searched\30_D080P\30_D080P.sepr2	12213	4103	515
D:\MySkin\Searched\30_E080A\30_E080A.sepr2	11009	3368	621
D:\MySkin\Searched\30_E080B\30_E080B.sepr2	12855	4635	611
D:\MySkin\Searched\31_D071A\31_D071A.sepr2	11166	3499	506
D:\MySkin\Searched\31_D071B\31_D071B.sepr2	6373	2299	391
D:\MySkin\Searched\31_E071A\31_E071A.sepr2	11359	3555	462
D:\MySkin\Searched\31_E071P\31_E071P.sepr2	9402	3283	464
D:\MySkin\Searched\32_D094A\32_D094A.sepr2	18227	5953	668
D:\MySkin\Searched\32_D094P\32_D094P.sepr2	20665	6409	688
D:\MySkin\Searched\32_E094A\32_E094A.sepr2	21906	6883	838
D:\MySkin\Searched\32_E094B\32_E094B.sepr2	20625	5668	633
D:\MySkin\Searched\33_D081A\33_D081A.sepr2	20786	6059	749
D:\MySkin\Searched\33_D081B\33_D081B.sepr2	30037	8398	911
D:\MySkin\Searched\33_E081A\33_E081A.sepr2	17298	5189	628
D:\MySkin\Searched\33_E081P\33_E081P.sepr2	27300	7434	831
D:\MySkin\Searched\34_D023A\34_D023A.sepr2	26229	7220	817
D:\MySkin\Searched\34_D023P\34_D023P.sepr2	26725	6217	826
D:\MySkin\Searched\34_E023A\34_E023A.sepr2	23303	5680	709
D:\MySkin\Searched\34_E023B\34_E023B.sepr2	17047	4365	606
D:\MySkin\Searched\35_D005A\35_D005A.sepr2	18819	5956	696
D:\MySkin\Searched\35_D005B\35_D005B.sepr2	18786	6123	691
D:\MySkin\Searched\35_E005A\35_E005A.sepr2	10778	3920	546
D:\MySkin\Searched\35_E005P\35_E005P.sepr2	18346	6167	701
D:\MySkin\Searched\36_D011A\36_D011A.sepr2	24411	6736	823
D:\MySkin\Searched\36_D011P\36_D011P.sepr2	34891	6612	790
D:\MySkin\Searched\36_E011A\36_E011A.sepr2	37547	9242	1000
D:\MySkin\Searched\36_E011B\36_E011B.sepr2	37912	8317	921
D:\MySkin\Searched\37_D017A\37_D017A.sepr2	14342	3625	572
D:\MySkin\Searched\37_D017P\37_D017P.sepr2	7226	1684	261
D:\MySkin\Searched\37_E017A\37_E017A.sepr2	14918	4647	591
D:\MySkin\Searched\37_E017B\37_E017B.sepr2	9853	2182	455
D:\MySkin\Searched\38_D021A\38_D021A.sepr2	47380	10838	1093
D:\MySkin\Searched\38_D021P\38_D021P.sepr2	28665	7435	959
D:\MySkin\Searched\38_E021A\38_E021A.sepr2	44181	10893	1115
D:\MySkin\Searched\38_E021B\38_E021B.sepr2	35907	7061	914
D:\MySkin\Searched\39_D026A\39_D026A.sepr2	27129	5448	772
D:\MySkin\Searched\39_D026P\39_D026P.sepr2	18597	5610	776
D:\MySkin\Searched\39_E026A\39_E026A.sepr2	30174	6087	835
D:\MySkin\Searched\39_E026B\39_E026B.sepr2	24559	5993	877
D:\MySkin\Searched\40_D056A\40_D056A.sepr2	17900	4351	528
D:\MySkin\Searched\40_D056B\40_D056B.sepr2	22128	6120	765
D:\MySkin\Searched\40_E056A\40_E056A.sepr2	14554	3478	481
D:\MySkin\Searched\40_E056P\40_E056P.sepr2	14449	4477	564
D:\MySkin\Searched\41_D084A\41_D084A.sepr2	12137	3379	485
D:\MySkin\Searched\41_D84B\41_D84B.sepr2	194	66	5
D:\MySkin\Searched\41_E084A\41_E084A.sepr2	13205	3838	520
D:\MySkin\Searched\41_E84P\41_E84P.sepr2	22339	5312	695
D:\MySkin\Searched\42_D093B\42_D093B.sepr2	26258	7632	826
D:\MySkin\Searched\42_D93A\42_D93A.sepr2	18039	5307	725
D:\MySkin\Searched\42_E093P\42_E093P.sepr2	18560	4710	619
D:\MySkin\Searched\42_E93A\42_E93A.sepr2	14795	4550	603
D:\MySkin\Searched\43_D087A\43_D087A.sepr2	13243	4273	711
D:\MySkin\Searched\43_D087P\43_D087P.sepr2	25649	7405	894
D:\MySkin\Searched\43_E087A\43_E087A.sepr2	14416	4053	618
D:\MySkin\Searched\43_E087B\43_E087B.sepr2	16052	5161	720
D:\MySkin\Searched\44_D038A\44_D038A.sepr2	35207	9496	1004
D:\MySkin\Searched\44_D038P\44_D038P.sepr2	36431	7930	922
D:\MySkin\Searched\44_E038A\44_E038A.sepr2	29766	7485	845
D:\MySkin\Searched\44_E038B\44_E038B.sepr2	38705	9455	1061
D:\MySkin\Searched\45_D007A\45_D007A.sepr2	28564	6399	826
D:\MySkin\Searched\45_D007P\45_D007P.sepr2	25652	5496	711
D:\MySkin\Searched\45_E007A\45_E007A.sepr2	30789	6129	811
D:\MySkin\Searched\45_E007B\45_E007B.sepr2	31064	6578	827
D:\MySkin\Searched\46_D092A\46_D092A.sepr2	16630	5147	661
D:\MySkin\Searched\46_D092P\46_D092P.sepr2	24333	7260	958
D:\MySkin\Searched\46_E092A\46_E092A.sepr2	8359	3080	504
D:\MySkin\Searched\46_E092B\46_E092B.sepr2	27089	8090	1061
D:\MySkin\Searched\47_D065A\47_D065A.sepr2	15538	4802	580
D:\MySkin\Searched\47_D065B\47_D065B.sepr2	12554	3954	658
D:\MySkin\Searched\47_E065A\47_E065A.sepr2	13007	4037	563
D:\MySkin\Searched\47_E065P\47_E065P.sepr2	11333	3498	629
D:\MySkin\Searched\48_D020A\48_D020A.sepr2	15807	2788	608
D:\MySkin\Searched\48_D020B\48_D020B.sepr2	24391	3788	664
D:\MySkin\Searched\48_E020A\48_E020A.sepr2	23268	3806	537
D:\MySkin\Searched\48_E020P\48_E020P.sepr2	28733	4468	731
D:\MySkin\Searched\49_D012A\49_D012A.sepr2	31364	6216	783
D:\MySkin\Searched\49_D012B\49_D012B.sepr2	17698	5205	793
D:\MySkin\Searched\49_E012A\49_E012A.sepr2	17536	5385	670
D:\MySkin\Searched\49_E012P\49_E012P.sepr2	20798	6220	732
D:\MySkin\Searched\50_D086A\50_D086A.sepr2	15204	4777	654
D:\MySkin\Searched\50_D086B\50_D086B.sepr2	25516	7530	761
D:\MySkin\Searched\50_E086A\50_E086A.sepr2	14296	4421	614
D:\MySkin\Searched\50_E086P\50_E086P.sepr2	18353	5826	646
D:\MySkin\Searched\51_D053A\51_D053A.sepr2	14106	4661	704
D:\MySkin\Searched\51_D053P\51_D053P.sepr2	12629	3713	632
D:\MySkin\Searched\51_E053A\51_E053A.sepr2	14017	4642	651
D:\MySkin\Searched\51_E053B\51_E053B.sepr2	11282	3251	539
D:\MySkin\Searched\52_D006A\52_D006A.sepr2	21158	6496	782
D:\MySkin\Searched\52_D006B\52_D006B.sepr2	12439	4119	578
D:\MySkin\Searched\52_E006A\52_E006A.sepr2	25781	7392	827
D:\MySkin\Searched\52_E006P\52_E006P.sepr2	9818	3295	559
D:\MySkin\Searched\53_D095B\53_D095B.sepr2	27295	6923	818
D:\MySkin\Searched\53_D95A\53_D95A.sepr2	16498	4686	656
D:\MySkin\Searched\53_E095P\53_E095P.sepr2	16717	4949	645
D:\MySkin\Searched\53_E95A\53_E95A.sepr2	19582	5519	742
D:\MySkin\Searched\54_D034A\54_D034A.sepr2	17552	5565	648
D:\MySkin\Searched\54_D034P\54_D034P.sepr2	10218	3167	466
D:\MySkin\Searched\54_E034A\54_E034A.sepr2	19367	5586	647
D:\MySkin\Searched\54_E034B\54_E034B.sepr2	12423	3778	546
D:\MySkin\Searched\55_D070A\55_D070A.sepr2	4090	1024	189
D:\MySkin\Searched\55_D070P\55_D070P.sepr2	19824	4440	575
D:\MySkin\Searched\55_E070A\55_E070A.sepr2	8547	2728	412
D:\MySkin\Searched\55_E070B\55_E070B.sepr2	23177	5093	665
D:\MySkin\Searched\56_D096A\56_D096A.sepr2	22385	6920	785
D:\MySkin\Searched\56_D096B\56_D096B.sepr2	18161	5603	611
D:\MySkin\Searched\56_E096A\56_E096A.sepr2	27782	8448	989
D:\MySkin\Searched\56_E096P\56_E096P.sepr2	23982	7593	797
D:\MySkin\Searched\57_D025A\57_D025A.sepr2	18266	5863	776
D:\MySkin\Searched\57_D025B\57_D025B.sepr2	14092	4006	609
D:\MySkin\Searched\57_E025A\57_E025A.sepr2	19047	5591	673
D:\MySkin\Searched\57_E025P\57_E025P.sepr2	12608	3646	533
D:\MySkin\Searched\58_D085A\58_D085A.sepr2	10845	3314	526
D:\MySkin\Searched\58_D085P\58_D085P.sepr2	13286	3716	539
D:\MySkin\Searched\58_E085A\58_E085A.sepr2	11320	3858	496
D:\MySkin\Searched\58_E085B\58_E085B.sepr2	12973	3747	482
D:\MySkin\Searched\59_D047A\59_D047A.sepr2	13565	4307	520
D:\MySkin\Searched\59_D047P\59_D047P.sepr2	18243	4954	590
D:\MySkin\Searched\59_E047A\59_E047A.sepr2	12700	4580	577
D:\MySkin\Searched\59_E047B\59_E047B.sepr2	12315	4208	674
D:\MySkin\Searched\60_D009A\60_D009A.sepr2	45623	10659	1081
D:\MySkin\Searched\60_D009B\60_D009B.sepr2	18135	4722	581
D:\MySkin\Searched\60_E009A\60_E009A.sepr2	43783	9299	928
D:\MySkin\Searched\60_E009P\60_E009P.sepr2	21897	4229	578
D:\MySkin\Searched\61_D057A\61_D057A.sepr2	9045	3224	546
D:\MySkin\Searched\61_D057P\61_D057P.sepr2	14240	4443	593
D:\MySkin\Searched\61_E057A\61_E057A.sepr2	8621	3047	607
D:\MySkin\Searched\61_E057B\61_E057B.sepr2	14446	4634	595
D:\MySkin\Searched\62_D052A\62_D052A.sepr2	16588	5404	706
D:\MySkin\Searched\62_D052B\62_D052B.sepr2	20065	6200	815
D:\MySkin\Searched\62_E052A\62_E052A.sepr2	18180	5640	751
D:\MySkin\Searched\62_E052P\62_E052P.sepr2	20769	6113	804
D:\MySkin\Searched\63_D104A\63_D104A.sepr2	23311	6083	655
D:\MySkin\Searched\63_D104P\63_D104P.sepr2	19480	5572	587
D:\MySkin\Searched\63_E104A\63_E104A.sepr2	23069	6959	637
D:\MySkin\Searched\63_E104B\63_E104B.sepr2	18137	5662	558
D:\MySkin\Searched\64_D119A\64_D119A.sepr2	3498	1378	316
D:\MySkin\Searched\64_D119P\64_D119P.sepr2	30259	8228	806
D:\MySkin\Searched\64_E119A\64_E119A.sepr2	1412	511	157
D:\MySkin\Searched\64_E119B\64_E119B.sepr2	25519	6950	710
D:\MySkin\Searched\65_D060A\65_D060A.sepr2	7109	2560	452
D:\MySkin\Searched\65_D060B\65_D060B.sepr2	7673	2750	437
D:\MySkin\Searched\65_E060A\65_E060A.sepr2	6790	2515	381
D:\MySkin\Searched\65_E060P\65_E060P.sepr2	7422	2733	411
D:\MySkin\Searched\66_D079A\66_D079A.sepr2	11459	3548	513
D:\MySkin\Searched\66_D079B\66_D079B.sepr2	14727	4372	658
D:\MySkin\Searched\66_E079A\66_E079A.sepr2	14360	3990	558
D:\MySkin\Searched\66_E079P\66_E079P.sepr2	16153	5251	723
D:\MySkin\Searched\67_D103A\67_D103A.sepr2	21777	5909	581
D:\MySkin\Searched\67_D103B\67_D103B.sepr2	19026	5187	616
D:\MySkin\Searched\67_E103A\67_E103A.sepr2	30390	6079	791
D:\MySkin\Searched\67_E103P\67_E103P.sepr2	21570	5350	731
D:\MySkin\Searched\68_D118A\68_D118A.sepr2	14103	4397	605
D:\MySkin\Searched\68_D118P\68_D118P.sepr2	21075	6907	866
D:\MySkin\Searched\68_E118A\68_E118A.sepr2	16571	5571	680
D:\MySkin\Searched\68_E118B\68_E118B.sepr2	19309	5884	804
D:\MySkin\Searched\69_D099P\69_D099P.sepr2	27866	6433	702
D:\MySkin\Searched\69_D99A\69_D99A.sepr2	26271	6079	819
D:\MySkin\Searched\69_E099A\69_E099A.sepr2	12839	3250	566
D:\MySkin\Searched\69_E099B\69_E099B.sepr2	20482	5092	658
D:\MySkin\Searched\70_D105A\70_D105A.sepr2	22232	6980	721
D:\MySkin\Searched\70_D105P\70_D105P.sepr2	11991	4126	613
D:\MySkin\Searched\70_E105A\70_E105A.sepr2	5352	1813	315
D:\MySkin\Searched\70_E105B\70_E105B.sepr2	20567	5521	665
D:\MySkin\Searched\71_D115A\71_D115A.sepr2	9486	2966	499
D:\MySkin\Searched\71_D115P\71_D115P.sepr2	18390	5409	730
D:\MySkin\Searched\71_E115A\71_E115A.sepr2	15616	4986	706
D:\MySkin\Searched\71_E115B\71_E115B.sepr2	27571	6853	891
D:\MySkin\Searched\72_D102A\72_D102A.sepr2	7203	1740	336
D:\MySkin\Searched\72_D102B\72_D102B.sepr2	27829	5488	741
D:\MySkin\Searched\72_E102A\72_E102A.sepr2	33385	6606	787
D:\MySkin\Searched\72_E102P\72_E102P.sepr2	27236	5799	743
D:\MySkin\Searched\73_D101A\73_D101A.sepr2	25206	5422	659
D:\MySkin\Searched\73_D101B\73_D101B.sepr2	18991	5444	653
D:\MySkin\Searched\73_E101A\73_E101A.sepr2	19644	5447	647
D:\MySkin\Searched\73_E101P\73_E101P.sepr2	32235	5912	645
D:\MySkin\Searched\74_D113A\74_D113A.sepr2	19055	5662	641
D:\MySkin\Searched\74_D113P\74_D113P.sepr2	20671	6188	700
D:\MySkin\Searched\74_E113A\74_E113A.sepr2	18648	5356	587
D:\MySkin\Searched\74_E113B\74_E113B.sepr2	19603	5614	671
D:\MySkin\Searched\75_D122A\75_D122A.sepr2	24161	6236	787
D:\MySkin\Searched\75_D122B\75_D122B.sepr2	27349	7001	719
D:\MySkin\Searched\75_E122A\75_E122A.sepr2	19110	5021	677
D:\MySkin\Searched\75_E122P\75_E122P.sepr2	32394	6362	756
D:\MySkin\Searched\76_D116A\76_D116A.sepr2	26803	7009	846
D:\MySkin\Searched\76_D116B\76_D116B.sepr2	24614	7425	766
D:\MySkin\Searched\76_E116A\76_E116A.sepr2	26934	7786	864
D:\MySkin\Searched\76_E116P\76_E116P.sepr2	22712	6630	705
D:\MySkin\Searched\77_D098A\77_D098A.sepr2	19958	4366	666
D:\MySkin\Searched\77_D098B\77_D098B.sepr2	28092	6535	755
D:\MySkin\Searched\77_E098A\77_E098A.sepr2	11900	3058	486
D:\MySkin\Searched\77_E098P\77_E098P.sepr2	26301	4604	602
D:\MySkin\Searched\78_D097A\78_D097A.sepr2	12081	3350	530
D:\MySkin\Searched\78_D097P\78_D097P.sepr2	19534	4822	698
D:\MySkin\Searched\78_E097A\78_E097A.sepr2	16223	4654	604
D:\MySkin\Searched\78_E097B\78_E097B.sepr2	23282	5533	701
D:\MySkin\Searched\79_D112A\79_D112A.sepr2	30131	8386	1037
D:\MySkin\Searched\79_D112B\79_D112B.sepr2	34901	9402	1116
D:\MySkin\Searched\79_E112A\79_E112A.sepr2	30067	6999	965
D:\MySkin\Searched\79_E112P\79_E112P.sepr2	38361	9386	1129
D:\MySkin\Searched\80_D044A\80_D044A.sepr2	17374	5578	662
D:\MySkin\Searched\80_D044B\80_D044B.sepr2	18429	5324	636
D:\MySkin\Searched\80_E044A\80_E044A.sepr2	22035	6217	733
D:\MySkin\Searched\80_E044P\80_E044P.sepr2	25545	6670	805
