# Supplementary material for: Quinoa bioester application shifts human skin proteome toward molecular profiles associated with younger age
Source: Commun Biol. 2026 Apr 9;9:775. doi: 10.1038/s42003-026-10006-4 (PMC13247230; doi:10.1038/s42003-026-10006-4)
Supplement: Supplementary file 6 — supplementary data 3 [file 42003_2026_10006_MOESM6_ESM.xlsx]

## Sheet: Protein View
Locus	Length	Unique Sequences	MolWt	Sequence Count	Spectrum Count	NSAF	Coverage	Protein Score	Description
P19012	456	61	49163.1	119	16163	0.0019723	0.822	29834.6	Keratin, type I cytoskeletal 15 OS=Homo sapiens OX=9606 GN=KRT15 PE=1 SV=3
Q08188	693	406	76565.6	409	102903	0.0082625	0.919	206299	Protein-glutamine gamma-glutamyltransferase E OS=Homo sapiens OX=9606 GN=TGM3 PE=1 SV=4
P15924	2871	437	331551	454	55294	0.00107167	0.65	103368	Desmoplakin OS=Homo sapiens OX=9606 GN=DSP PE=1 SV=3
P69891	147	0	16112.3	8	313	0.00011848	0.218	494.27	Hemoglobin subunit gamma-1 OS=Homo sapiens OX=9606 GN=HBG1 PE=1 SV=2
P02814	79	18	8164.2	18	6522	0.00459378	0.671	13046.8	Submaxillary gland androgen-regulated protein 3B OS=Homo sapiens OX=9606 GN=SMR3B PE=1 SV=2
Q9NZH8	169	44	18691.4	44	9147	0.00301168	0.888	17635.1	Interleukin-36 gamma OS=Homo sapiens OX=9606 GN=IL36G PE=1 SV=1
P10599	105	60	11711.7	60	12648	0.00670269	0.971	25023.5	Thioredoxin OS=Homo sapiens OX=9606 GN=TXN PE=1 SV=3
P31151	101	32	11445.6	106	15368	0.00846667	0.752	29334.4	Protein S100-A7 OS=Homo sapiens OX=9606 GN=S100A7 PE=1 SV=4
P28799	593	96	63481.8	96	16942	0.00158974	0.477	33461.6	Progranulin OS=Homo sapiens OX=9606 GN=GRN PE=1 SV=2
P01009	418	44	46689	45	1783	0.000237351	0.703	2848.3	Alpha-1-antitrypsin OS=Homo sapiens OX=9606 GN=SERPINA1 PE=1 SV=3
P35321	89	1	9852.9	5	363	0.000226952	0.618	551.1	Cornifin-A OS=Homo sapiens OX=9606 GN=SPRR1A PE=1 SV=2
contaminant_GR78_MESAU	654	0	72316.4	61	13925	0.00118477	0.56	25572.6	78 KD GLUCOSE REGULATED PROTEIN PRECURSOR (GRP 78) (IMMUNOGLOBULIN...
contaminant_GR78_MOUSE	655	1	72358.5	62	13926	0.00118305	0.586	25573.1	78 KD GLUCOSE REGULATED PROTEIN PRECURSOR (GRP 78) (IMMUNOGLOBULIN...
P37837	337	56	37498.5	57	9536	0.00157454	0.777	16608.5	Transaldolase OS=Homo sapiens OX=9606 GN=TALDO1 PE=1 SV=2
P48163	572	98	64091.1	101	13552	0.00131833	0.78	22281.8	NADP-dependent malic enzyme OS=Homo sapiens OX=9606 GN=ME1 PE=1 SV=1
P00915	261	10	28834.4	10	37	7.8882e-06	0.46	55.04	Carbonic anhydrase 1 OS=Homo sapiens OX=9606 GN=CA1 PE=1 SV=2
O60888	179	37	19086.1	37	4874	0.00151513	0.525	9087.26	Protein CutA OS=Homo sapiens OX=9606 GN=CUTA PE=1 SV=2
P61916	151	33	16541.5	33	7840	0.00288905	0.874	13414.4	NPC intracellular cholesterol transporter 2 OS=Homo sapiens OX=9606 GN=NPC2 PE=1 SV=1
P05109	93	22	10809.6	22	3416	0.00204386	0.806	6005.32	Protein S100-A8 OS=Homo sapiens OX=9606 GN=S100A8 PE=1 SV=1
Q02383	582	20	65387.4	24	356	3.40364e-05	0.399	665.03	Semenogelin-2 OS=Homo sapiens OX=9606 GN=SEMG2 PE=1 SV=1
contaminant_GR72_TOBAC	292	0	32222.2	5	848	0.000161596	0.072	1622.58	78 KD GLUCOSE REGULATED PROTEIN HOMOLOG 2 (GRP 78-2) (IMMUNOGLOBULIN...
P01763	117	0	12786.2	16	1497	0.000711955	0.487	3310.82	Immunoglobulin heavy variable 3-48 OS=Homo sapiens OX=9606 GN=IGHV3-48 PE=1 SV=2
Q99880	126	0	13925.6	21	2070	0.000914148	0.413	3487.25	Histone H2B type 1-L OS=Homo sapiens OX=9606 GN=H2BC13 PE=1 SV=3
P0C0S5	128	0	13526.5	5	439	0.000190841	0.203	692.43	Histone H2A.Z OS=Homo sapiens OX=9606 GN=H2AZ1 PE=1 SV=2
Q8IZ41	740	2	82810.1	3	115	8.64734e-06	0.043	234.16	Ras and EF-hand domain-containing protein OS=Homo sapiens OX=9606 GN=RASEF PE=1 SV=1
P68366	448	5	49874.4	22	521	6.47107e-05	0.574	739.84	Tubulin alpha-4A chain OS=Homo sapiens OX=9606 GN=TUBA4A PE=1 SV=1
Q01459	385	47	43713.6	47	6174	0.000892324	0.603	10833	Di-N-acetylchitobiase OS=Homo sapiens OX=9606 GN=CTBS PE=1 SV=1
Q8NCW5	288	35	31636.2	35	7120	0.00137564	0.753	12308.1	NAD(P)H-hydrate epimerase OS=Homo sapiens OX=9606 GN=NAXE PE=1 SV=2
P19652	201	9	23569.6	16	394	0.000109073	0.527	651.54	Alpha-1-acid glycoprotein 2 OS=Homo sapiens OX=9606 GN=ORM2 PE=1 SV=2
Q5VTE0	462	0	50135.1	30	2115	0.000254733	0.541	3417.47	Putative elongation factor 1-alpha-like 3 OS=Homo sapiens OX=9606 GN=EEF1A1P5 PE=5 SV=1
P08246	267	18	28481.8	18	264	5.50186e-05	0.674	397.72	Neutrophil elastase OS=Homo sapiens OX=9606 GN=ELANE PE=1 SV=1
P06576	529	22	56506.6	22	714	7.51033e-05	0.399	991.79	ATP synthase subunit beta, mitochondrial OS=Homo sapiens OX=9606 GN=ATP5F1B PE=1 SV=3
P07437	444	3	49621	22	219	2.74459e-05	0.484	334.43	Tubulin beta chain OS=Homo sapiens OX=9606 GN=TUBB PE=1 SV=2
P60763	192	3	21347	10	118	3.41977e-05	0.432	165.98	Ras-related C3 botulinum toxin substrate 3 OS=Homo sapiens OX=9606 GN=RAC3 PE=1 SV=1
Q9UNN8	238	2	26636.6	2	51	1.19237e-05	0.109	78.77	Endothelial protein C receptor OS=Homo sapiens OX=9606 GN=PROCR PE=1 SV=1
P20810	708	50	76508.3	51	3133	0.000246232	0.463	5604.96	Calpastatin OS=Homo sapiens OX=9606 GN=CAST PE=1 SV=4
P46977	705	19	80458.8	19	283	2.23364e-05	0.235	373.91	Dolichyl-diphosphooligosaccharide--protein glycosyltransferase subunit STT3A OS=Homo sapiens OX=9606 GN=STT3A PE=1 SV=2
Q9HC35	981	7	108830	7	1469	8.33239e-05	0.064	2509.39	Echinoderm microtubule-associated protein-like 4 OS=Homo sapiens OX=9606 GN=EML4 PE=1 SV=3
Q5XG92	561	17	63469.4	17	686	6.80421e-05	0.367	946.49	Carboxylesterase 4A OS=Homo sapiens OX=9606 GN=CES4A PE=2 SV=2
Q04695	432	63	48058	169	29729	0.00382925	0.898	55048.7	Keratin, type I cytoskeletal 17 OS=Homo sapiens OX=9606 GN=KRT17 PE=1 SV=2
Q14532	448	63	50292.1	106	11609	0.00144189	0.859	21234.2	Keratin, type I cuticular Ha2 OS=Homo sapiens OX=9606 GN=KRT32 PE=1 SV=3
P60410	259	6	26260.4	27	989	0.000212478	0.537	2084.08	Keratin-associated protein 10-8 OS=Homo sapiens OX=9606 GN=KRTAP10-8 PE=1 SV=2
Q08554	894	346	99905.7	349	89175	0.00555037	0.691	178541	Desmocollin-1 OS=Homo sapiens OX=9606 GN=DSC1 PE=1 SV=2
P04406	335	295	36012.4	316	60262	0.0100096	0.967	119117	Glyceraldehyde-3-phosphate dehydrogenase OS=Homo sapiens OX=9606 GN=GAPDH PE=1 SV=3
Q5T750	250	105	26201.3	105	11797	0.00262572	0.976	22111.2	Protein KPLCE OS=Homo sapiens OX=9606 GN=KPLCE PE=1 SV=1
Q8IY22	773	0	86257.1	2	194	1.39649e-05	0.008	230.93	C-Maf-inducing protein OS=Homo sapiens OX=9606 GN=CMIP PE=1 SV=3
Q9BYR6	98	4	10339.5	15	1128	0.000640471	0.704	2113.66	Keratin-associated protein 3-3 OS=Homo sapiens OX=9606 GN=KRTAP3-3 PE=1 SV=1
Q6NUJ1	521	123	56571.1	123	21365	0.00228182	0.683	41526.1	Proactivator polypeptide-like 1 OS=Homo sapiens OX=9606 GN=PSAPL1 PE=2 SV=2
P36222	383	62	42580.4	62	11979	0.00174036	0.708	22092.2	Chitinase-3-like protein 1 OS=Homo sapiens OX=9606 GN=CHI3L1 PE=1 SV=2
P30047	84	15	9673.9	15	2062	0.00136592	0.917	3498.86	GTP cyclohydrolase 1 feedback regulatory protein OS=Homo sapiens OX=9606 GN=GCHFR PE=1 SV=3
Q92820	318	65	35923.2	65	15857	0.00277467	0.535	30842.7	Gamma-glutamyl hydrolase OS=Homo sapiens OX=9606 GN=GGH PE=1 SV=2
A0A183	80	4	8998.2	4	162	0.000112679	0.55	261.16	Late cornified envelope protein 6A OS=Homo sapiens OX=9606 GN=LCE6A PE=3 SV=1
Q9BYR4	195	25	20469.4	31	624	0.00017806	0.949	1244.92	Keratin-associated protein 4-3 OS=Homo sapiens OX=9606 GN=KRTAP4-3 PE=2 SV=2
Q9UKK9	219	36	24294.2	36	9101	0.00231239	0.799	17532.7	ADP-sugar pyrophosphatase OS=Homo sapiens OX=9606 GN=NUDT5 PE=1 SV=1
Q9Y3R4	380	84	42209.1	84	15996	0.00234231	0.808	32483.8	Sialidase-2 OS=Homo sapiens OX=9606 GN=NEU2 PE=1 SV=2
Q6PEX3	210	37	22521.4	37	1194	0.000316375	0.657	2478.32	Keratin-associated protein 26-1 OS=Homo sapiens OX=9606 GN=KRTAP26-1 PE=1 SV=1
contaminant_GR78_PIG	200	0	21677.4	34	11630	0.00323569	0.565	21493	78 KD GLUCOSE REGULATED PROTEIN (GRP 78) (IMMUNOGLOBULIN HEAVY...
P01764	117	2	12556.2	15	1457	0.000692932	0.419	3054.57	Immunoglobulin heavy variable 3-23 OS=Homo sapiens OX=9606 GN=IGHV3-23 PE=1 SV=2
P33778	126	0	13923.6	21	1864	0.000823175	0.516	3173.72	Histone H2B type 1-B OS=Homo sapiens OX=9606 GN=H2BC3 PE=1 SV=2
P01597	117	0	12711.3	12	592	0.000281548	0.47	1311.06	Immunoglobulin kappa variable 1-39 OS=Homo sapiens OX=9606 GN=IGKV1-39 PE=1 SV=2
P0DPH7	450	0	49909.6	22	286	3.53647e-05	0.571	406.96	Tubulin alpha-3C chain OS=Homo sapiens OX=9606 GN=TUBA3C PE=1 SV=1
Q5VXI9	398	33	45486.6	33	3314	0.000463325	0.455	5108.94	Lipase member N OS=Homo sapiens OX=9606 GN=LIPN PE=2 SV=2
P45880	294	9	31528.5	10	881	0.000166742	0.439	1391.74	Voltage-dependent anion-selective channel protein 2 OS=Homo sapiens OX=9606 GN=VDAC2 PE=1 SV=2
P10827	490	1	54762.4	2	108	1.22643e-05	0.047	214.96	Thyroid hormone receptor alpha OS=Homo sapiens OX=9606 GN=THRA PE=1 SV=1
Reverse_Q9NX45	425	1	46892.6	1	8	1.04741e-06	0.033	13.24
Q7Z3Y7	464	18	50517.9	83	18786	0.00225285	0.491	35242.6	Keratin, type I cytoskeletal 28 OS=Homo sapiens OX=9606 GN=KRT28 PE=1 SV=2
P05783	430	7	48010.5	21	3559	0.000460549	0.198	5406.63	Keratin, type I cytoskeletal 18 OS=Homo sapiens OX=9606 GN=KRT18 PE=1 SV=2
Q99456	494	24	53460.4	67	4842	0.000545399	0.403	8502.4	Keratin, type I cytoskeletal 12 OS=Homo sapiens OX=9606 GN=KRT12 PE=1 SV=1
P35908	639	672	65375.2	795	324762	0.0282801	0.969	727723	Keratin, type II cytoskeletal 2 epidermal OS=Homo sapiens OX=9606 GN=KRT2 PE=1 SV=2
Q5D862	2391	873	247910	876	99895	0.00232477	0.752	227729	Filaggrin-2 OS=Homo sapiens OX=9606 GN=FLG2 PE=1 SV=1
Q6A162	431	18	48089.6	24	1986	0.0002564	0.42	3282.39	Keratin, type I cytoskeletal 40 OS=Homo sapiens OX=9606 GN=KRT40 PE=1 SV=2
P04040	527	219	59700.7	219	42094	0.00444453	0.89	83407.5	Catalase OS=Homo sapiens OX=9606 GN=CAT PE=1 SV=3
P02100	147	0	16174.5	6	300	0.000113559	0.129	474.8	Hemoglobin subunit epsilon OS=Homo sapiens OX=9606 GN=HBE1 PE=1 SV=2
P0C7H8	128	0	13451.4	53	2792	0.00121373	0.961	6234.94	Keratin-associated protein 2-3 OS=Homo sapiens OX=9606 GN=KRTAP2-3 PE=1 SV=2
P28066	241	115	26376.2	116	15616	0.00360553	0.888	30774.8	Proteasome subunit alpha type-5 OS=Homo sapiens OX=9606 GN=PSMA5 PE=1 SV=3
Q9BYQ6	195	17	20891.7	64	1877	0.000535607	0.903	3735.75	Keratin-associated protein 4-11 OS=Homo sapiens OX=9606 GN=KRTAP4-11 PE=1 SV=2
P25786	263	59	29518.9	61	8422	0.00178187	0.814	14326.3	Proteasome subunit alpha type-1 OS=Homo sapiens OX=9606 GN=PSMA1 PE=1 SV=1
contaminant_NRL_1MCOL	216	0	22783	16	3344	0.000861448	0.37	6215.41	Immunoglobulin g1 (igg1) (mcg) with a hinge deletion, chain L...
P49720	205	44	22915.4	44	6955	0.00188782	0.888	12478	Proteasome subunit beta type-3 OS=Homo sapiens OX=9606 GN=PSMB3 PE=1 SV=2
P04080	98	14	11114.6	14	1972	0.00111969	0.837	3870.8	Cystatin-B OS=Homo sapiens OX=9606 GN=CSTB PE=1 SV=2
P01780	117	2	12916.4	17	1626	0.000773306	0.556	3471.37	Immunoglobulin heavy variable 3-7 OS=Homo sapiens OX=9606 GN=IGHV3-7 PE=1 SV=2
P48637	474	73	52334.2	73	12823	0.00150532	0.757	22117.8	Glutathione synthetase OS=Homo sapiens OX=9606 GN=GSS PE=1 SV=1
Q5QNW6	126	0	13893.6	22	2074	0.000915914	0.516	3494.45	Histone H2B type 2-F OS=Homo sapiens OX=9606 GN=H2BC18 PE=1 SV=3
Q8N257	126	0	13881.5	19	1855	0.0008192	0.365	3160.39	Histone H2B type 3-B OS=Homo sapiens OX=9606 GN=H2BC26 PE=1 SV=3
Q9BTM1	129	1	13992.9	12	1130	0.000487422	0.426	1682.48	Histone H2A.J OS=Homo sapiens OX=9606 GN=H2AJ PE=1 SV=1
O00194	218	2	24574.2	3	124	3.16506e-05	0.101	249.51	Ras-related protein Rab-27B OS=Homo sapiens OX=9606 GN=RAB27B PE=1 SV=4
P62820	205	2	22645.4	10	522	0.000141688	0.463	859.47	Ras-related protein Rab-1A OS=Homo sapiens OX=9606 GN=RAB1A PE=1 SV=3
Q15771	203	0	23025.5	1	113	3.09741e-05	0.054	232.69	Ras-related protein Rab-30 OS=Homo sapiens OX=9606 GN=RAB30 PE=1 SV=2
Q6IQ22	244	2	27213.1	4	118	2.69097e-05	0.139	239.88	Ras-related protein Rab-12 OS=Homo sapiens OX=9606 GN=RAB12 PE=1 SV=3
Q9BVK6	235	12	27242.2	13	716	0.000169536	0.43	1297.01	Transmembrane emp24 domain-containing protein 9 OS=Homo sapiens OX=9606 GN=TMED9 PE=1 SV=2
Q99536	393	22	41875.4	22	1097	0.000155321	0.473	1709.86	Synaptic vesicle membrane protein VAT-1 homolog OS=Homo sapiens OX=9606 GN=VAT1 PE=1 SV=2
Q86YZ3	2850	63	282210	65	1423	2.77828e-05	0.346	2825.09	Hornerin OS=Homo sapiens OX=9606 GN=HRNR PE=1 SV=2
P23083	117	0	13058.3	3	124	5.89729e-05	0.197	258.96	Immunoglobulin heavy variable 1-2 OS=Homo sapiens OX=9606 GN=IGHV1-2 PE=1 SV=2
Q92542	709	31	78343.5	31	3072	0.000241097	0.336	5160.26	Nicastrin OS=Homo sapiens OX=9606 GN=NCSTN PE=1 SV=2
Q15904	470	21	51974.6	21	749	8.86749e-05	0.383	1076.39	V-type proton ATPase subunit S1 OS=Homo sapiens OX=9606 GN=ATP6AP1 PE=1 SV=2
O76014	449	3	49697.2	32	3419	0.000423711	0.488	5475.77	Keratin, type I cuticular Ha7 OS=Homo sapiens OX=9606 GN=KRT37 PE=1 SV=3
Q14533	505	5	54874.8	130	15326	0.00168871	0.857	30436.5	Keratin, type II cuticular Hb1 OS=Homo sapiens OX=9606 GN=KRT81 PE=1 SV=3
Q13510	395	115	44612.8	117	27444	0.00386605	0.851	45753	Acid ceramidase OS=Homo sapiens OX=9606 GN=ASAH1 PE=1 SV=5
Q8NEX9	313	29	35222.3	33	4985	0.000886212	0.684	7957.26	Short-chain dehydrogenase/reductase family 9C member 7 OS=Homo sapiens OX=9606 GN=SDR9C7 PE=1 SV=1
Q6UWP8	590	204	60486.6	204	33784	0.00318622	0.849	81335.1	Suprabasin OS=Homo sapiens OX=9606 GN=SBSN PE=1 SV=2
P01601	117	0	12704.2	12	592	0.000281548	0.521	1310.99	Immunoglobulin kappa variable 1D-16 OS=Homo sapiens OX=9606 GN=IGKV1D-16 PE=3 SV=2
P15309	386	41	44519.5	41	2365	0.000340926	0.585	4368.98	Prostatic acid phosphatase OS=Homo sapiens OX=9606 GN=ACP3 PE=1 SV=3
P51159	221	0	24834.2	1	113	2.84513e-05	0.05	232.69	Ras-related protein Rab-27A OS=Homo sapiens OX=9606 GN=RAB27A PE=1 SV=3
Q92928	201	1	21985	8	518	0.0001434	0.368	851.45	Putative Ras-related protein Rab-1C OS=Homo sapiens OX=9606 GN=RAB1C PE=5 SV=2
Q6PEY2	450	1	49808.6	22	264	3.26444e-05	0.589	379.22	Tubulin alpha-3E chain OS=Homo sapiens OX=9606 GN=TUBA3E PE=1 SV=2
P84077	181	0	20665.7	14	498	0.000153097	0.602	764.86	ADP-ribosylation factor 1 OS=Homo sapiens OX=9606 GN=ARF1 PE=1 SV=2
Q86TJ2	420	0	48421.6	1	105	1.39109e-05	0.017	210.74	Transcriptional adapter 2-beta OS=Homo sapiens OX=9606 GN=TADA2B PE=1 SV=2
O76062	418	13	46357.5	13	454	6.04361e-05	0.23	744.07	Delta(14)-sterol reductase TM7SF2 OS=Homo sapiens OX=9606 GN=TM7SF2 PE=1 SV=3
P12036	1026	8	112393	16	1956	0.000106081	0.104	3239.04	Neurofilament heavy polypeptide OS=Homo sapiens OX=9606 GN=NEFH PE=1 SV=4
Q9NSB4	513	81	56598.3	99	8083	0.000876742	0.77	15024	Keratin, type II cuticular Hb2 OS=Homo sapiens OX=9606 GN=KRT82 PE=1 SV=3
P35900	424	11	48438.9	27	2774	0.000364047	0.255	5392.9	Keratin, type I cytoskeletal 20 OS=Homo sapiens OX=9606 GN=KRT20 PE=1 SV=1
Q02487	901	24	99880.7	30	1059	6.54015e-05	0.274	1523.5	Desmocollin-2 OS=Homo sapiens OX=9606 GN=DSC2 PE=1 SV=1
Q9C075	422	55	48083.2	63	9682	0.00127664	0.803	17172	Keratin, type I cytoskeletal 23 OS=Homo sapiens OX=9606 GN=KRT23 PE=1 SV=2
Q9BYE4	73	3	8133.7	11	3169	0.00241555	0.904	5262.62	Small proline-rich protein 2G OS=Homo sapiens OX=9606 GN=SPRR2G PE=3 SV=1
P12273	146	60	16543.8	60	14575	0.00555485	0.774	28861.4	Prolactin-inducible protein OS=Homo sapiens OX=9606 GN=PIP PE=1 SV=1
A0A0A0MRZ8	115	0	12599.3	9	813	0.000393377	0.617	1502.61	Immunoglobulin kappa variable 3D-11 OS=Homo sapiens OX=9606 GN=IGKV3D-11 PE=3 SV=6
P60174	249	80	26634.7	80	14556	0.00325281	0.916	28703.6	Triosephosphate isomerase OS=Homo sapiens OX=9606 GN=TPI1 PE=1 SV=4
P04746	511	0	57652	76	7034	0.000765946	0.695	13405.9	Pancreatic alpha-amylase OS=Homo sapiens OX=9606 GN=AMY2A PE=1 SV=2
Q9H0E2	274	27	30244.2	28	4702	0.00095488	0.482	8717.42	Toll-interacting protein OS=Homo sapiens OX=9606 GN=TOLLIP PE=1 SV=1
A0A075B6K5	115	0	12306.1	1	161	7.79013e-05	0.139	364.78	Immunoglobulin lambda variable 3-9 OS=Homo sapiens OX=9606 GN=IGLV3-9 PE=3 SV=1
P11279	417	46	44835.8	46	8104	0.00108138	0.496	14539.9	Lysosome-associated membrane glycoprotein 1 OS=Homo sapiens OX=9606 GN=LAMP1 PE=1 SV=3
P62879	340	6	37289	10	288	4.71336e-05	0.338	460.91	Guanine nucleotide-binding protein G(I)/G(S)/G(T) subunit beta-2 OS=Homo sapiens OX=9606 GN=GNB2 PE=1 SV=3
P17661	470	7	53485.1	20	2018	0.000238913	0.177	3496.32	Desmin OS=Homo sapiens OX=9606 GN=DES PE=1 SV=3
O43548	720	37	80708.5	41	1480	0.000114379	0.454	2718.45	Protein-glutamine gamma-glutamyltransferase 5 OS=Homo sapiens OX=9606 GN=TGM5 PE=1 SV=4
P31944	242	254	27643.9	254	76323	0.0175492	0.959	166299	Caspase-14 OS=Homo sapiens OX=9606 GN=CASP14 PE=1 SV=2
P22735	817	113	89712.3	113	19075	0.00129915	0.744	34630.5	Protein-glutamine gamma-glutamyltransferase K OS=Homo sapiens OX=9606 GN=TGM1 PE=1 SV=4
P0CG47	229	0	25727.8	39	20484	0.00497732	0.978	34225.3	Polyubiquitin-B OS=Homo sapiens OX=9606 GN=UBB PE=1 SV=1
Q5T753	118	0	11589.6	9	644	0.000303683	0.576	1778.06	Late cornified envelope protein 1E OS=Homo sapiens OX=9606 GN=LCE1E PE=1 SV=1
Q9H1E1	156	46	17389.9	47	10513	0.00374989	0.59	19806.3	Ribonuclease 7 OS=Homo sapiens OX=9606 GN=RNASE7 PE=1 SV=2
P30613	574	1	61773.5	9	979	9.49046e-05	0.066	1674.92	Pyruvate kinase PKLR OS=Homo sapiens OX=9606 GN=PKLR PE=1 SV=2
O43240	276	48	30132.3	48	8737	0.00176145	0.746	14843.9	Kallikrein-10 OS=Homo sapiens OX=9606 GN=KLK10 PE=1 SV=3
P61604	102	11	10906.9	11	2323	0.00126726	0.725	3749.73	10 kDa heat shock protein, mitochondrial OS=Homo sapiens OX=9606 GN=HSPE1 PE=1 SV=2
P01766	116	2	12480.2	13	1023	0.000490721	0.422	2340.91	Immunoglobulin heavy variable 3-13 OS=Homo sapiens OX=9606 GN=IGHV3-13 PE=1 SV=2
P02656	99	4	10827.5	4	39	2.19203e-05	0.404	85.18	Apolipoprotein C-III OS=Homo sapiens OX=9606 GN=APOC3 PE=1 SV=1
P53634	463	70	51802.3	70	10423	0.00125265	0.607	19213.9	Dipeptidyl peptidase 1 OS=Homo sapiens OX=9606 GN=CTSC PE=1 SV=2
O60814	126	0	13863.6	22	2074	0.000915914	0.516	3494.45	Histone H2B type 1-K OS=Homo sapiens OX=9606 GN=H2BC12 PE=1 SV=3
Q8NHP8	589	47	65412	48	8100	0.00076522	0.538	13269.8	Putative phospholipase B-like 2 OS=Homo sapiens OX=9606 GN=PLBD2 PE=1 SV=2
Q9UIV8	391	39	44230.1	41	7865	0.00111928	0.611	13285.2	Serpin B13 OS=Homo sapiens OX=9606 GN=SERPINB13 PE=1 SV=2
P49755	219	18	24942	18	814	0.000206822	0.425	1553.33	Transmembrane emp24 domain-containing protein 10 OS=Homo sapiens OX=9606 GN=TMED10 PE=1 SV=2
P28062	276	35	30316.6	40	3727	0.000751393	0.656	6884.68	Proteasome subunit beta type-8 OS=Homo sapiens OX=9606 GN=PSMB8 PE=1 SV=3
Q16777	129	0	13961.8	12	1130	0.000487422	0.45	1683.23	Histone H2A type 2-C OS=Homo sapiens OX=9606 GN=H2AC20 PE=1 SV=4
Q71UI9	128	0	13482.5	5	434	0.000188667	0.203	683.82	Histone H2A.V OS=Homo sapiens OX=9606 GN=H2AZ2 PE=1 SV=3
Q93077	130	0	14078.9	11	1129	0.000483245	0.369	1682.07	Histone H2A type 1-C OS=Homo sapiens OX=9606 GN=H2AC6 PE=1 SV=3
P61106	215	11	23863.9	11	236	6.10788e-05	0.567	425.48	Ras-related protein Rab-14 OS=Homo sapiens OX=9606 GN=RAB14 PE=1 SV=4
Q7Z6P3	1021	5	110764	6	120	6.53992e-06	0.071	240.63	Ras-related protein Rab-44 OS=Homo sapiens OX=9606 GN=RAB44 PE=1 SV=4
P51153	203	1	22741.7	4	77	2.11063e-05	0.182	122.16	Ras-related protein Rab-13 OS=Homo sapiens OX=9606 GN=RAB13 PE=1 SV=1
P20933	346	78	37166.3	78	13281	0.00213585	0.769	24706.3	N(4)-(beta-N-acetylglucosaminyl)-L-asparaginase OS=Homo sapiens OX=9606 GN=AGA PE=1 SV=2
Q14108	478	17	54237.4	17	1971	0.000229443	0.32	3203.4	Lysosome membrane protein 2 OS=Homo sapiens OX=9606 GN=SCARB2 PE=1 SV=2
Q05639	463	2	50420.3	17	1254	0.000150707	0.298	1977.46	Elongation factor 1-alpha 2 OS=Homo sapiens OX=9606 GN=EEF1A2 PE=1 SV=1
P16035	220	19	24365.1	19	2508	0.000634339	0.595	3978.6	Metalloproteinase inhibitor 2 OS=Homo sapiens OX=9606 GN=TIMP2 PE=1 SV=2
P51572	246	10	27956	11	186	4.20721e-05	0.244	372.03	B-cell receptor-associated protein 31 OS=Homo sapiens OX=9606 GN=BCAP31 PE=1 SV=3
Q9NNX1	390	18	44218.5	19	3314	0.000472829	0.179	6167.77	Tuftelin OS=Homo sapiens OX=9606 GN=TUFT1 PE=1 SV=1
Q6ZNF0	438	21	50429.4	21	1729	0.000219653	0.39	2679.03	Acid phosphatase type 7 OS=Homo sapiens OX=9606 GN=ACP7 PE=2 SV=2
P61204	181	0	20569.7	14	498	0.000153097	0.602	764.86	ADP-ribosylation factor 3 OS=Homo sapiens OX=9606 GN=ARF3 PE=1 SV=2
Q99935	248	17	27181.4	18	427	9.5806e-05	0.351	699.95	Opiorphin prepropeptide OS=Homo sapiens OX=9606 GN=OPRPN PE=1 SV=2
Q8WVV4	589	24	68004.4	24	1229	0.000116106	0.428	1937.13	Protein POF1B OS=Homo sapiens OX=9606 GN=POF1B PE=1 SV=3
Q07021	282	14	31324.6	14	2431	0.000479681	0.34	3976.68	Complement component 1 Q subcomponent-binding protein, mitochondrial OS=Homo sapiens OX=9606 GN=C1QBP PE=1 SV=1
P02679	453	31	51460.9	31	652	8.00877e-05	0.598	1034.05	Fibrinogen gamma chain OS=Homo sapiens OX=9606 GN=FGG PE=1 SV=3
Q9P253	973	22	110098	22	2402	0.000137365	0.236	4010.71	Vacuolar protein sorting-associated protein 18 homolog OS=Homo sapiens OX=9606 GN=VPS18 PE=1 SV=2
Reverse_Q8IVF4	4471	19	514494	19	300	3.73365e-06	0.041	448.72
P04259	564	7	60012.3	241	62604	0.00617646	0.809	122379	Keratin, type II cytoskeletal 6B OS=Homo sapiens OX=9606 GN=KRT6B PE=1 SV=5
Q09666	5890	193	628681	194	9294	8.78019e-05	0.514	16020.8	Neuroblast differentiation-associated protein AHNAK OS=Homo sapiens OX=9606 GN=AHNAK PE=1 SV=2
P07711	333	18	37521.7	33	3983	0.000665553	0.58	7531.86	Procathepsin L OS=Homo sapiens OX=9606 GN=CTSL PE=1 SV=2
P29508	390	58	44518.5	122	23411	0.0033402	0.769	44023.2	Serpin B3 OS=Homo sapiens OX=9606 GN=SERPINB3 PE=1 SV=2
P81605	110	89	11258.8	89	24278	0.0122811	0.9	58696.4	Dermcidin OS=Homo sapiens OX=9606 GN=DCD PE=1 SV=2
P22531	72	3	7831.6	13	3244	0.00250706	0.903	5297.79	Small proline-rich protein 2E OS=Homo sapiens OX=9606 GN=SPRR2E PE=2 SV=2
Q6S8J3	1075	1	121268	52	5092	0.00026357	0.249	9119.47	POTE ankyrin domain family member E OS=Homo sapiens OX=9606 GN=POTEE PE=2 SV=3
P04083	346	46	38672	46	6606	0.00106238	0.717	12780.5	Annexin A1 OS=Homo sapiens OX=9606 GN=ANXA1 PE=1 SV=2
P14618	531	90	57882	95	13201	0.00138334	0.755	24535	Pyruvate kinase PKM OS=Homo sapiens OX=9606 GN=PKM PE=1 SV=4
P61626	148	62	16508.3	62	7078	0.00266113	0.73	15134	Lysozyme C OS=Homo sapiens OX=9606 GN=LYZ PE=1 SV=1
Q06830	199	27	22078.3	31	6057	0.00169364	0.809	9831.39	Peroxiredoxin-1 OS=Homo sapiens OX=9606 GN=PRDX1 PE=1 SV=1
Q16778	126	0	13893.6	21	1864	0.000823175	0.516	3173.72	Histone H2B type 2-E OS=Homo sapiens OX=9606 GN=H2BC21 PE=1 SV=3
P02790	462	32	51625.3	33	1511	0.000181986	0.563	2142.11	Hemopexin OS=Homo sapiens OX=9606 GN=HPX PE=1 SV=2
Q9NUJ7	323	24	36626.5	24	424	7.30432e-05	0.619	685.18	PI-PLC X domain-containing protein 1 OS=Homo sapiens OX=9606 GN=PLCXD1 PE=2 SV=1
P28072	239	44	25323.4	44	5314	0.0012372	0.72	10238	Proteasome subunit beta type-6 OS=Homo sapiens OX=9606 GN=PSMB6 PE=1 SV=4
Q9NXV2	234	10	26058	10	685	0.000162889	0.496	1148.43	BTB/POZ domain-containing protein KCTD5 OS=Homo sapiens OX=9606 GN=KCTD5 PE=1 SV=1
P02675	491	38	55874.3	39	709	8.03492e-05	0.719	1109.12	Fibrinogen beta chain OS=Homo sapiens OX=9606 GN=FGB PE=1 SV=2
Q9ULW8	664	16	74677.2	18	377	3.15929e-05	0.3	604.32	Protein-arginine deiminase type-3 OS=Homo sapiens OX=9606 GN=PADI3 PE=1 SV=2
Q9UHG3	505	30	56585.7	30	2997	0.000330227	0.61	4620.19	Prenylcysteine oxidase 1 OS=Homo sapiens OX=9606 GN=PCYOX1 PE=1 SV=3
P15153	192	1	21397.1	6	99	2.86913e-05	0.354	139.04	Ras-related C3 botulinum toxin substrate 2 OS=Homo sapiens OX=9606 GN=RAC2 PE=1 SV=1
Q93009	1102	64	128202	64	4898	0.000247317	0.4	8552.28	Ubiquitin carboxyl-terminal hydrolase 7 OS=Homo sapiens OX=9606 GN=USP7 PE=1 SV=2
P05089	322	259	34695.3	261	59653	0.0103084	0.975	124170	Arginase-1 OS=Homo sapiens OX=9606 GN=ARG1 PE=1 SV=2
P59990	96	15	9712.1	27	2102	0.00121837	0.802	4487.86	Keratin-associated protein 12-1 OS=Homo sapiens OX=9606 GN=KRTAP12-1 PE=1 SV=1
P49419	539	91	58432.1	91	15309	0.00158043	0.781	28111.1	Alpha-aminoadipic semialdehyde dehydrogenase OS=Homo sapiens OX=9606 GN=ALDH7A1 PE=1 SV=5
P01861	396	12	43785.9	51	7220	0.00101452	0.631	12887.9	Immunoglobulin heavy constant gamma 4 OS=Homo sapiens OX=9606 GN=IGHG4 PE=1 SV=2
A0M8Q6	106	1	11228.6	12	2481	0.00130238	0.538	4170.35	Immunoglobulin lambda constant 7 OS=Homo sapiens OX=9606 GN=IGLC7 PE=1 SV=3
contaminant_GR78_HUMAN	653	1	72053.2	54	12836	0.00109379	0.576	23583.8	78 KD GLUCOSE REGULATED PROTEIN PRECURSOR (GRP 78) (IMMUNOGLOBULIN...
contaminant_GR78_LYCES	666	9	73171.8	24	2719	0.00022717	0.299	4941.05	78 KD GLUCOSE REGULATED PROTEIN HOMOLOG PRECURSOR (GRP 78) (IMMUNOGLOBULIN...
P04062	536	104	59660.2	104	15949	0.00165571	0.739	27157.1	Lysosomal acid glucosylceramidase OS=Homo sapiens OX=9606 GN=GBA1 PE=1 SV=3
P01023	1474	99	163170	108	1128	4.25822e-05	0.594	1721.93	Alpha-2-macroglobulin OS=Homo sapiens OX=9606 GN=A2M PE=1 SV=3
P01024	1663	113	187012	117	2657	8.89029e-05	0.595	4023.37	Complement C3 OS=Homo sapiens OX=9606 GN=C3 PE=1 SV=2
P16278	677	55	76008.6	56	9916	0.000815013	0.586	18343.5	Beta-galactosidase OS=Homo sapiens OX=9606 GN=GLB1 PE=1 SV=2
P0DTE7	511	0	57712.9	87	8516	0.000927324	0.808	15802.4	Alpha-amylase 1B OS=Homo sapiens OX=9606 GN=AMY1B PE=1 SV=1
P18510	177	21	20023.9	21	2903	0.000912621	0.695	5543.61	Interleukin-1 receptor antagonist protein OS=Homo sapiens OX=9606 GN=IL1RN PE=1 SV=1
Q7Z406	1995	26	227714	34	2621	7.31039e-05	0.195	5706.53	Myosin-14 OS=Homo sapiens OX=9606 GN=MYH14 PE=1 SV=2
P27348	245	6	27728.8	11	946	0.000214853	0.433	1343.88	14-3-3 protein theta OS=Homo sapiens OX=9606 GN=YWHAQ PE=1 SV=1
P16104	143	0	15117.4	12	1127	0.000438535	0.413	1645.91	Histone H2AX OS=Homo sapiens OX=9606 GN=H2AX PE=1 SV=2
P09525	319	36	35842.1	37	4979	0.000868497	0.737	8509.59	Annexin A4 OS=Homo sapiens OX=9606 GN=ANXA4 PE=1 SV=4
P78330	225	25	24973.9	25	2855	0.000706058	0.698	4376.9	Phosphoserine phosphatase OS=Homo sapiens OX=9606 GN=PSPH PE=1 SV=2
Q9BZK3	213	1	23273.9	3	128	3.34385e-05	0.141	257.88	Putative nascent polypeptide-associated complex subunit alpha-like protein OS=Homo sapiens OX=9606 GN=NACA4P PE=5 SV=1
O75592	4678	49	513291	50	3464	4.12035e-05	0.125	5613.4	E3 ubiquitin-protein ligase MYCBP2 OS=Homo sapiens OX=9606 GN=MYCBP2 PE=1 SV=4
P12814	892	8	102975	16	397	2.47652e-05	0.203	575.72	Alpha-actinin-1 OS=Homo sapiens OX=9606 GN=ACTN1 PE=1 SV=2
Q5VXU1	208	2	23796.7	2	2	5.35036e-07	0.062	2.59	Sodium/potassium-transporting ATPase subunit beta-1-interacting protein 2 OS=Homo sapiens OX=9606 GN=NKAIN2 PE=2 SV=1
P35527	623	222	62008.8	230	36611	0.00326994	0.931	74158.8	Keratin, type I cytoskeletal 9 OS=Homo sapiens OX=9606 GN=KRT9 PE=1 SV=3
Q9BYR8	98	24	10513.6	26	1119	0.000635361	0.99	1930.48	Keratin-associated protein 3-1 OS=Homo sapiens OX=9606 GN=KRTAP3-1 PE=1 SV=1
Q9BYR7	98	3	10381.5	15	1112	0.000631387	0.776	2122.98	Keratin-associated protein 3-2 OS=Homo sapiens OX=9606 GN=KRTAP3-2 PE=1 SV=1
Q5TA81	110	12	11197.6	20	1426	0.000721346	0.682	2813.17	Late cornified envelope protein 2C OS=Homo sapiens OX=9606 GN=LCE2C PE=1 SV=1
P04279	462	23	52081.9	25	496	5.97388e-05	0.452	862.83	Semenogelin-1 OS=Homo sapiens OX=9606 GN=SEMG1 PE=1 SV=2
P0DTE8	511	0	57712.9	87	8516	0.000927324	0.808	15802.4	Alpha-amylase 1C OS=Homo sapiens OX=9606 GN=AMY1C PE=1 SV=1
Q99877	126	0	13895.5	22	2074	0.000915914	0.516	3494.45	Histone H2B type 1-N OS=Homo sapiens OX=9606 GN=H2BC15 PE=1 SV=3
P62937	165	13	17982.9	15	1272	0.000428963	0.679	1812.23	Peptidyl-prolyl cis-trans isomerase A OS=Homo sapiens OX=9606 GN=PPIA PE=1 SV=2
P51688	502	28	56641.4	28	4889	0.000541917	0.604	8259.87	N-sulphoglucosamine sulphohydrolase OS=Homo sapiens OX=9606 GN=SGSH PE=1 SV=1
Q8TDQ7	276	26	31046.6	46	3756	0.000757239	0.859	6339.03	Glucosamine-6-phosphate isomerase 2 OS=Homo sapiens OX=9606 GN=GNPDA2 PE=1 SV=1
A0A0C4DH31	117	1	12794.2	4	126	5.99241e-05	0.342	262.2	Immunoglobulin heavy variable 1-18 OS=Homo sapiens OX=9606 GN=IGHV1-18 PE=3 SV=1
Q99436	277	50	29928.2	50	5567	0.0011183	0.682	10026	Proteasome subunit beta type-7 OS=Homo sapiens OX=9606 GN=PSMB7 PE=1 SV=1
Q9NSA3	81	3	9146.5	3	24	1.6487e-05	0.247	39.42	Beta-catenin-interacting protein 1 OS=Homo sapiens OX=9606 GN=CTNNBIP1 PE=1 SV=1
P16870	476	47	53099.1	48	3428	0.000400729	0.63	5320.3	Carboxypeptidase E OS=Homo sapiens OX=9606 GN=CPE PE=1 SV=1
Q9UIQ6	1025	33	117256	33	1733	9.40787e-05	0.308	2587.82	Leucyl-cystinyl aminopeptidase OS=Homo sapiens OX=9606 GN=LNPEP PE=1 SV=3
P30041	224	10	25001.2	10	328	8.14784e-05	0.438	437.59	Peroxiredoxin-6 OS=Homo sapiens OX=9606 GN=PRDX6 PE=1 SV=3
Q92817	2033	27	231445	28	403	1.10302e-05	0.148	767.97	Envoplakin OS=Homo sapiens OX=9606 GN=EVPL PE=1 SV=3
Q14956	572	28	63863.9	28	2296	0.000223353	0.184	3142.63	Transmembrane glycoprotein NMB OS=Homo sapiens OX=9606 GN=GPNMB PE=1 SV=2
Q9UKQ9	250	12	27476.6	15	1374	0.000305818	0.468	2241.69	Kallikrein-9 OS=Homo sapiens OX=9606 GN=KLK9 PE=2 SV=1
P12955	493	39	54494.9	39	2387	0.000269415	0.692	3605.47	Xaa-Pro dipeptidase OS=Homo sapiens OX=9606 GN=PEPD PE=1 SV=3
Reverse_P0DPI2	268	2	28134.7	2	15	3.11439e-06	0.082	17.09
P04264	644	481	65981	586	223347	0.0192979	0.96	486773	Keratin, type II cytoskeletal 1 OS=Homo sapiens OX=9606 GN=KRT1 PE=1 SV=6
P08729	469	12	51336.3	61	10414	0.00123555	0.45	20042.9	Keratin, type II cytoskeletal 7 OS=Homo sapiens OX=9606 GN=KRT7 PE=1 SV=5
P08727	400	42	44061.1	105	14792	0.00205771	0.73	25739.4	Keratin, type I cytoskeletal 19 OS=Homo sapiens OX=9606 GN=KRT19 PE=1 SV=4
Q5T7P2	110	8	10956.5	10	845	0.000427445	0.6	1788.89	Late cornified envelope protein 1A OS=Homo sapiens OX=9606 GN=LCE1A PE=1 SV=1
P30086	187	48	21025.7	48	7694	0.00228943	0.84	15271.2	Phosphatidylethanolamine-binding protein 1 OS=Homo sapiens OX=9606 GN=PEBP1 PE=1 SV=3
P32320	146	9	16155.8	9	589	0.000224481	0.747	1213.3	Cytidine deaminase OS=Homo sapiens OX=9606 GN=CDA PE=1 SV=2
P09104	434	19	47221	42	2314	0.000296681	0.73	3823.79	Gamma-enolase OS=Homo sapiens OX=9606 GN=ENO2 PE=1 SV=3
P25787	234	54	25864.3	54	9212	0.00219056	0.846	17442.9	Proteasome subunit alpha type-2 OS=Homo sapiens OX=9606 GN=PSMA2 PE=1 SV=2
P13796	627	75	70225.9	86	9628	0.000854447	0.78	16280.5	Plastin-2 OS=Homo sapiens OX=9606 GN=LCP1 PE=1 SV=6
P35749	1972	12	227181	26	2479	6.99498e-05	0.161	5462.63	Myosin-11 OS=Homo sapiens OX=9606 GN=MYH11 PE=1 SV=3
P31947	248	27	27738.7	28	2644	0.000593235	0.641	3965.55	14-3-3 protein sigma OS=Homo sapiens OX=9606 GN=SFN PE=1 SV=1
P01594	117	0	12822.3	7	595	0.000282975	0.316	1318.21	Immunoglobulin kappa variable 1-33 OS=Homo sapiens OX=9606 GN=IGKV1-33 PE=1 SV=2
Q8IUE6	130	0	13968.8	11	933	0.000399351	0.4	1359.21	Histone H2A type 2-B OS=Homo sapiens OX=9606 GN=H2AC21 PE=1 SV=3
P68104	462	0	50091.1	30	2115	0.000254733	0.541	3417.47	Elongation factor 1-alpha 1 OS=Homo sapiens OX=9606 GN=EEF1A1 PE=1 SV=1
Q71DI3	136	2	15360.5	17	962	0.000393598	0.574	1552.42	Histone H3.2 OS=Homo sapiens OX=9606 GN=H3C15 PE=1 SV=3
Q9BTV4	400	18	44829.2	18	1019	0.000141753	0.52	1735.13	Transmembrane protein 43 OS=Homo sapiens OX=9606 GN=TMEM43 PE=1 SV=1
Q8NFJ5	357	6	40206.9	7	406	6.32812e-05	0.185	829.38	Retinoic acid-induced protein 3 OS=Homo sapiens OX=9606 GN=GPRC5A PE=1 SV=2
P02538	564	15	59990.3	239	51209	0.00505224	0.81	100250	Keratin, type II cytoskeletal 6A OS=Homo sapiens OX=9606 GN=KRT6A PE=1 SV=3
O76015	456	20	50429.4	48	4578	0.000558634	0.678	7277.32	Keratin, type I cuticular Ha8 OS=Homo sapiens OX=9606 GN=KRT38 PE=1 SV=3
P35222	781	2	85424.2	21	1262	8.99135e-05	0.155	2451.5	Catenin beta-1 OS=Homo sapiens OX=9606 GN=CTNNB1 PE=1 SV=1
P62987	128	1	14700.9	36	20008	0.00869782	0.633	33472.3	Ubiquitin-ribosomal protein eL40 fusion protein OS=Homo sapiens OX=9606 GN=UBA52 PE=1 SV=2
A5A3E0	1075	0	121349	46	4722	0.000244419	0.208	8526.81	POTE ankyrin domain family member F OS=Homo sapiens OX=9606 GN=POTEF PE=1 SV=2
Q9NZT1	146	86	15864.8	86	12602	0.0048029	0.952	26482.1	Calmodulin-like protein 5 OS=Homo sapiens OX=9606 GN=CALML5 PE=1 SV=2
Q96QA5	445	71	49315.8	71	10349	0.00129406	0.526	19500.2	Gasdermin-A OS=Homo sapiens OX=9606 GN=GSDMA PE=1 SV=4
P25788	255	38	28397.1	38	6688	0.00145939	0.58	11830.7	Proteasome subunit alpha type-3 OS=Homo sapiens OX=9606 GN=PSMA3 PE=1 SV=2
Q9BYD5	112	11	12349.5	11	497	0.000246919	0.536	1003.43	Cornifelin OS=Homo sapiens OX=9606 GN=CNFN PE=1 SV=2
O75131	537	41	60074.1	41	4192	0.000434374	0.65	6619.22	Copine-3 OS=Homo sapiens OX=9606 GN=CPNE3 PE=1 SV=1
Q5VVQ6	348	22	38280.3	22	1078	0.000172368	0.684	1882.23	Ubiquitin thioesterase OTU1 OS=Homo sapiens OX=9606 GN=YOD1 PE=1 SV=1
contaminant_GR78_TOBAC	293	1	32304.3	7	850	0.000161424	0.143	1625.06	78 KD GLUCOSE REGULATED PROTEIN HOMOLOG 8 (GRP 78-8) (IMMUNOGLOBULIN...
Q9BYQ4	174	5	18254.6	41	737	0.000235687	0.908	1283.79	Keratin-associated protein 9-2 OS=Homo sapiens OX=9606 GN=KRTAP9-2 PE=1 SV=2
Q6XPR3	784	34	90659.1	34	1835	0.000130238	0.49	3060.81	Repetin OS=Homo sapiens OX=9606 GN=RPTN PE=1 SV=1
Q9BSW2	731	1	83123.7	2	114	8.67769e-06	0.026	233.53	EF-hand calcium-binding domain-containing protein 4B OS=Homo sapiens OX=9606 GN=CRACR2A PE=1 SV=2
P0DPH8	450	0	49909.6	22	286	3.53647e-05	0.571	406.96	Tubulin alpha-3D chain OS=Homo sapiens OX=9606 GN=TUBA3D PE=1 SV=1
O15020	2390	24	271139	25	744	1.73217e-05	0.109	1468.22	Spectrin beta chain, non-erythrocytic 2 OS=Homo sapiens OX=9606 GN=SPTBN2 PE=1 SV=3
Q96IU4	210	15	22313.5	15	2205	0.00058426	0.776	3848.96	Putative protein-lysine deacylase ABHD14B OS=Homo sapiens OX=9606 GN=ABHD14B PE=1 SV=1
A0A2R8Y7D0	120	5	13761.3	5	151	7.00184e-05	0.425	257.73	Ubiquitin domain-containing protein TINCR OS=Homo sapiens OX=9606 GN=TINCR PE=1 SV=1
P09622	509	49	54125	49	6332	0.000692213	0.601	11774.8	Dihydrolipoyl dehydrogenase, mitochondrial OS=Homo sapiens OX=9606 GN=DLD PE=1 SV=2
Q15233	471	0	54179.3	2	10	1.1814e-06	0.036	15.35	Non-POU domain-containing octamer-binding protein OS=Homo sapiens OX=9606 GN=NONO PE=1 SV=4
Q14574	896	226	99888.2	228	42227	0.0026224	0.581	87961.9	Desmocollin-3 OS=Homo sapiens OX=9606 GN=DSC3 PE=1 SV=3
A8K2U0	1454	227	160986	228	33956	0.00129948	0.753	61402.5	Alpha-2-macroglobulin-like protein 1 OS=Homo sapiens OX=9606 GN=A2ML1 PE=1 SV=3
Q9BYX7	375	2	41970.8	29	4174	0.000619352	0.384	7641.33	Putative beta-actin-like protein 3 OS=Homo sapiens OX=9606 GN=POTEKP PE=5 SV=1
P0CG04	106	0	11322.6	19	3192	0.00167561	0.726	6022.28	Immunoglobulin lambda constant 1 OS=Homo sapiens OX=9606 GN=IGLC1 PE=1 SV=1
P48741	367	0	40201.6	8	1972	0.000298991	0.166	3491.95	Putative heat shock 70 kDa protein 7 OS=Homo sapiens OX=9606 GN=HSPA7 PE=5 SV=2
P32119	198	48	21860.2	56	8320	0.00233816	0.859	15709.8	Peroxiredoxin-2 OS=Homo sapiens OX=9606 GN=PRDX2 PE=1 SV=5
P59666	94	0	10220.2	8	1538	0.000910427	0.266	2536.16	Neutrophil defensin 3 OS=Homo sapiens OX=9606 GN=DEFA3 PE=1 SV=1
Q9H3G5	476	16	54111.1	17	1272	0.000148695	0.384	1669.91	Probable serine carboxypeptidase CPVL OS=Homo sapiens OX=9606 GN=CPVL PE=1 SV=2
P0DN26	164	0	18167.2	5	260	8.82158e-05	0.128	345.21	Peptidyl-prolyl cis-trans isomerase A-like 4F OS=Homo sapiens OX=9606 GN=PPIAL4F PE=3 SV=1
P04432	117	0	12711.3	12	592	0.000281548	0.47	1311.06	Immunoglobulin kappa variable 1D-39 OS=Homo sapiens OX=9606 GN=IGKV1D-39 PE=3 SV=2
Q7L7L0	130	0	14094.9	11	1129	0.000483245	0.369	1682.07	Histone H2A type 3 OS=Homo sapiens OX=9606 GN=H2AC25 PE=1 SV=3
Q9H082	229	1	25682.8	3	115	2.79434e-05	0.135	235.17	Ras-related protein Rab-33B OS=Homo sapiens OX=9606 GN=RAB33B PE=1 SV=1
P01591	159	24	18069	24	2408	0.000842706	0.642	4095.16	Immunoglobulin J chain OS=Homo sapiens OX=9606 GN=JCHAIN PE=1 SV=4
P00338	332	53	36647.4	63	4039	0.000676943	0.81	6908.57	L-lactate dehydrogenase A chain OS=Homo sapiens OX=9606 GN=LDHA PE=1 SV=2
P20645	277	8	30955.4	8	421	8.45705e-05	0.325	842.92	Cation-dependent mannose-6-phosphate receptor OS=Homo sapiens OX=9606 GN=M6PR PE=1 SV=1
P99999	105	13	11723.1	13	1516	0.00080339	0.571	2286.43	Cytochrome c OS=Homo sapiens OX=9606 GN=CYCS PE=1 SV=2
P13473	410	19	44914.3	19	2873	0.000389914	0.251	4806.93	Lysosome-associated membrane glycoprotein 2 OS=Homo sapiens OX=9606 GN=LAMP2 PE=1 SV=2
Q16695	136	1	15480.5	11	903	0.000369458	0.434	1434.86	Histone H3.1t OS=Homo sapiens OX=9606 GN=H3-4 PE=1 SV=3
Q9Y2J8	665	2	75497.3	5	178	1.48941e-05	0.086	348.2	Protein-arginine deiminase type-2 OS=Homo sapiens OX=9606 GN=PADI2 PE=1 SV=2
O15118	1278	24	142056	25	1227	5.34233e-05	0.214	1715.72	NPC intracellular cholesterol transporter 1 OS=Homo sapiens OX=9606 GN=NPC1 PE=1 SV=2
P55145	182	16	20668.8	16	3569	0.00109117	0.484	6017.34	Mesencephalic astrocyte-derived neurotrophic factor OS=Homo sapiens OX=9606 GN=MANF PE=1 SV=3
P15291	398	16	43874.3	16	572	7.99705e-05	0.382	904.99	Beta-1,4-galactosyltransferase 1 OS=Homo sapiens OX=9606 GN=B4GALT1 PE=1 SV=5
Q99961	368	5	41446	5	34	5.141e-06	0.101	69.04	Endophilin-A2 OS=Homo sapiens OX=9606 GN=SH3GL1 PE=1 SV=1
Q7Z2K6	904	13	100149	13	430	2.64677e-05	0.176	682.68	Endoplasmic reticulum metallopeptidase 1 OS=Homo sapiens OX=9606 GN=ERMP1 PE=1 SV=2
P08236	651	30	74666.7	30	1401	0.00011975	0.438	2194.82	Beta-glucuronidase OS=Homo sapiens OX=9606 GN=GUSB PE=1 SV=2
Q08380	585	21	65271.3	21	1360	0.00012936	0.395	2097.62	Galectin-3-binding protein OS=Homo sapiens OX=9606 GN=LGALS3BP PE=1 SV=1
Q58FF8	381	1	44303.1	7	112	1.63572e-05	0.178	179.93	Putative heat shock protein HSP 90-beta 2 OS=Homo sapiens OX=9606 GN=HSP90AB2P PE=1 SV=2
Q58FF7	597	2	68263.9	10	459	4.27814e-05	0.213	711.12	Putative heat shock protein HSP 90-beta-3 OS=Homo sapiens OX=9606 GN=HSP90AB3P PE=5 SV=1
P23526	432	20	47667.2	20	1726	0.000222318	0.456	2861.64	Adenosylhomocysteinase OS=Homo sapiens OX=9606 GN=AHCY PE=1 SV=4
Q8N1A0	295	3	34118.7	6	656	0.000123737	0.075	1357.16	Keratin-like protein KRT222 OS=Homo sapiens OX=9606 GN=KRT222 PE=1 SV=1
P13645	584	722	58773.7	815	416566	0.0396906	0.952	938981	Keratin, type I cytoskeletal 10 OS=Homo sapiens OX=9606 GN=KRT10 PE=1 SV=6
Q92764	455	29	50310.5	79	9096	0.00111239	0.848	16457.9	Keratin, type I cuticular Ha5 OS=Homo sapiens OX=9606 GN=KRT35 PE=1 SV=5
Q3SY84	523	41	57238	115	10609	0.00112873	0.7	19148.6	Keratin, type II cytoskeletal 71 OS=Homo sapiens OX=9606 GN=KRT71 PE=1 SV=3
Q9NSB2	600	26	64783.5	57	5337	0.000494951	0.575	9590.08	Keratin, type II cuticular Hb4 OS=Homo sapiens OX=9606 GN=KRT84 PE=2 SV=2
P41219	470	5	53600.4	18	1398	0.000165511	0.143	2784.33	Peripherin OS=Homo sapiens OX=9606 GN=PRPH PE=1 SV=2
P78386	507	41	55748.5	113	15431	0.00169357	0.856	29996	Keratin, type II cuticular Hb5 OS=Homo sapiens OX=9606 GN=KRT85 PE=1 SV=1
O76009	404	17	45893.4	99	12897	0.00177633	0.916	25805	Keratin, type I cuticular Ha3-I OS=Homo sapiens OX=9606 GN=KRT33A PE=2 SV=2
P35325	72	0	7951.7	13	2424	0.00187334	0.903	3938.41	Small proline-rich protein 2B OS=Homo sapiens OX=9606 GN=SPRR2B PE=2 SV=1
P60709	375	0	41691.7	108	14411	0.00213835	0.835	25077.2	Actin, cytoplasmic 1 OS=Homo sapiens OX=9606 GN=ACTB PE=1 SV=1
P62736	377	0	41963.8	62	7400	0.00109221	0.69	11635.6	Actin, aortic smooth muscle OS=Homo sapiens OX=9606 GN=ACTA2 PE=1 SV=1
Q86SG5	101	4	11279.5	81	9333	0.00514182	0.723	16744.2	Protein S100-A7A OS=Homo sapiens OX=9606 GN=S100A7A PE=1 SV=3
Q9BYR3	166	12	17990.5	39	1394	0.000467274	0.831	2879.3	Keratin-associated protein 4-4 OS=Homo sapiens OX=9606 GN=KRTAP4-4 PE=1 SV=1
P27482	149	27	16861.9	29	5487	0.00204911	0.94	10292	Calmodulin-like protein 3 OS=Homo sapiens OX=9606 GN=CALML3 PE=1 SV=2
P00738	406	32	45158.6	50	2231	0.000305767	0.697	3579.79	Haptoglobin OS=Homo sapiens OX=9606 GN=HP PE=1 SV=1
Q96RM1	72	1	7781.5	4	1171	0.000904984	0.486	2140.78	Small proline-rich protein 2F OS=Homo sapiens OX=9606 GN=SPRR2F PE=3 SV=1
contaminant_PIGR_HUMAN	764	2	83243.7	77	8188	0.00059635	0.548	14358.6	POLYMERIC-IMMUNOGLOBULIN RECEPTOR PRECURSOR (PLGR) (CONTAINS:...
P02765	367	16	39297.7	16	223	3.38108e-05	0.444	417.4	Alpha-2-HS-glycoprotein OS=Homo sapiens OX=9606 GN=AHSG PE=1 SV=2
Q99879	126	0	13962.6	22	2074	0.000915914	0.516	3494.45	Histone H2B type 1-M OS=Homo sapiens OX=9606 GN=H2BC14 PE=1 SV=3
P02545	664	54	74076.7	55	4460	0.000373752	0.532	7470.03	Prelamin-A/C OS=Homo sapiens OX=9606 GN=LMNA PE=1 SV=1
P61803	113	3	12470.5	3	553	0.00027231	0.265	1002.69	Dolichyl-diphosphooligosaccharide--protein glycosyltransferase subunit DAD1 OS=Homo sapiens OX=9606 GN=DAD1 PE=1 SV=3
Q96L46	248	46	27624.7	51	8264	0.00185419	0.718	14591.1	Calpain small subunit 2 OS=Homo sapiens OX=9606 GN=CAPNS2 PE=1 SV=2
contaminant_INT-STD2	385	140	42704.5	143	7707	0.00111389	0.891	14769.5	OVAL
P23490	312	28	25726.5	28	5471	0.000975728	0.503	11401.3	Loricrin OS=Homo sapiens OX=9606 GN=LORICRIN PE=1 SV=2
Q96QV6	131	0	14206.9	10	1111	0.00047191	0.351	1618.3	Histone H2A type 1-A OS=Homo sapiens OX=9606 GN=H2AC1 PE=1 SV=3
P61018	213	0	23553.9	1	113	2.95199e-05	0.052	232.69	Ras-related protein Rab-4B OS=Homo sapiens OX=9606 GN=RAB4B PE=1 SV=1
Q9BZG1	259	2	29007.9	3	116	2.49215e-05	0.1	236.2	Ras-related protein Rab-34 OS=Homo sapiens OX=9606 GN=RAB34 PE=1 SV=1
Q8TBQ9	72	2	8036.3	2	81	6.25993e-05	0.25	135.77	Protein kish-A OS=Homo sapiens OX=9606 GN=TMEM167A PE=1 SV=1
P23528	166	12	18472.6	13	650	0.000217882	0.572	1052.1	Cofilin-1 OS=Homo sapiens OX=9606 GN=CFL1 PE=1 SV=3
P61457	104	5	11974	5	348	0.000186193	0.365	588.51	Pterin-4-alpha-carbinolamine dehydratase OS=Homo sapiens OX=9606 GN=PCBD1 PE=1 SV=2
P08574	325	8	35381	8	196	3.35575e-05	0.348	397.5	Cytochrome c1, heme protein, mitochondrial OS=Homo sapiens OX=9606 GN=CYC1 PE=1 SV=3
O95479	791	36	88818.4	36	2593	0.000182407	0.403	4220.53	GDH/6PGL endoplasmic bifunctional protein OS=Homo sapiens OX=9606 GN=H6PD PE=1 SV=2
P21333	2647	97	280546	100	12911	0.000271408	0.339	22308.5	Filamin-A OS=Homo sapiens OX=9606 GN=FLNA PE=1 SV=4
Q9Y3B8	237	26	26797.6	26	2736	0.000642369	0.654	4352.87	Oligoribonuclease, mitochondrial OS=Homo sapiens OX=9606 GN=REXO2 PE=1 SV=3
P34059	522	18	57971.1	19	1073	0.000114379	0.385	1411.49	N-acetylgalactosamine-6-sulfatase OS=Homo sapiens OX=9606 GN=GALNS PE=1 SV=1
Q14CN4	511	36	55824.4	99	8468	0.000922097	0.485	14845.3	Keratin, type II cytoskeletal 72 OS=Homo sapiens OX=9606 GN=KRT72 PE=1 SV=2
P69892	147	0	16098.3	8	313	0.00011848	0.218	494.27	Hemoglobin subunit gamma-2 OS=Homo sapiens OX=9606 GN=HBG2 PE=1 SV=2
Q9HCY8	104	16	11636.8	16	2740	0.001466	0.846	5016.7	Protein S100-A14 OS=Homo sapiens OX=9606 GN=S100A14 PE=1 SV=1
P01040	98	74	10981.7	74	26647	0.01513	1	57032.8	Cystatin-A OS=Homo sapiens OX=9606 GN=CSTA PE=1 SV=1
Q6P4A8	553	91	63196.2	92	10556	0.00106216	0.655	18969.8	Phospholipase B-like 1 OS=Homo sapiens OX=9606 GN=PLBD1 PE=1 SV=2
Q9BYT5	123	2	12929.2	52	2690	0.00121693	0.959	6002.02	Keratin-associated protein 2-2 OS=Homo sapiens OX=9606 GN=KRTAP2-2 PE=2 SV=3
Q5TA79	106	12	10820.3	13	609	0.000319689	0.708	1086.37	Late cornified envelope protein 2A OS=Homo sapiens OX=9606 GN=LCE2A PE=1 SV=1
P0DPA2	414	48	43844.5	49	4091	0.000549852	0.601	7491.26	V-set and immunoglobulin domain-containing protein 8 OS=Homo sapiens OX=9606 GN=VSIG8 PE=2 SV=1
Q17RQ9	610	23	67719	23	579	5.2816e-05	0.384	1031.29	NTPase KAP family P-loop domain-containing protein 1 OS=Homo sapiens OX=9606 GN=NKPD1 PE=2 SV=1
Q8WWY7	111	25	12023.7	25	7645	0.0038324	0.694	15695.7	WAP four-disulfide core domain protein 12 OS=Homo sapiens OX=9606 GN=WFDC12 PE=1 SV=1
A0A0B4J1X5	117	2	12813.4	17	1618	0.000769501	0.479	3466.55	Immunoglobulin heavy variable 3-74 OS=Homo sapiens OX=9606 GN=IGHV3-74 PE=3 SV=1
Q8TEA8	209	35	23390.9	36	2545	0.000677576	0.699	4743.01	D-aminoacyl-tRNA deacylase 1 OS=Homo sapiens OX=9606 GN=DTD1 PE=1 SV=2
P57053	126	0	13917.6	21	2070	0.000914148	0.413	3487.25	Histone H2B type F-S OS=Homo sapiens OX=9606 GN=H2BC12L PE=1 SV=2
O95274	346	34	35929.6	34	5675	0.000912655	0.477	10831.1	Ly6/PLAUR domain-containing protein 3 OS=Homo sapiens OX=9606 GN=LYPD3 PE=1 SV=2
P61981	247	4	28266.9	9	902	0.000203201	0.316	1258.64	14-3-3 protein gamma OS=Homo sapiens OX=9606 GN=YWHAG PE=1 SV=2
Q04917	246	2	28183	6	855	0.000193396	0.232	1199.45	14-3-3 protein eta OS=Homo sapiens OX=9606 GN=YWHAH PE=1 SV=4
F5H284	164	0	18137.2	5	260	8.82158e-05	0.128	345.21	Peptidyl-prolyl cis-trans isomerase A-like 4D OS=Homo sapiens OX=9606 GN=PPIAL4D PE=3 SV=1
P01599	117	0	12752.3	10	588	0.000279646	0.333	1304.62	Immunoglobulin kappa variable 1-17 OS=Homo sapiens OX=9606 GN=IGKV1-17 PE=1 SV=2
P61006	207	0	23635.2	5	493	0.000132524	0.203	818.42	Ras-related protein Rab-8A OS=Homo sapiens OX=9606 GN=RAB8A PE=1 SV=1
Q9BQE3	449	0	49845.5	18	778	9.64162e-05	0.481	1077	Tubulin alpha-1C chain OS=Homo sapiens OX=9606 GN=TUBA1C PE=1 SV=1
Q13557	499	32	56315.5	35	6847	0.000763513	0.275	13339.5	Calcium/calmodulin-dependent protein kinase type II subunit delta OS=Homo sapiens OX=9606 GN=CAMK2D PE=1 SV=3
Q9NZH6	218	23	24092.8	23	2495	0.000636841	0.436	4460.86	Interleukin-37 OS=Homo sapiens OX=9606 GN=IL37 PE=1 SV=1
P06731	702	18	76730.2	23	2004	0.000158846	0.259	3628.65	Carcinoembryonic antigen-related cell adhesion molecule 5 OS=Homo sapiens OX=9606 GN=CEACAM5 PE=1 SV=4
Q9NZ01	308	14	35992.8	14	474	8.56336e-05	0.26	733.81	Very-long-chain enoyl-CoA reductase OS=Homo sapiens OX=9606 GN=TECR PE=1 SV=1
Q13228	472	50	52339.6	50	5619	0.00066242	0.708	8671.65	Methanethiol oxidase OS=Homo sapiens OX=9606 GN=SELENBP1 PE=1 SV=2
O95678	551	38	59506	133	26050	0.00263071	0.561	50359.1	Keratin, type II cytoskeletal 75 OS=Homo sapiens OX=9606 GN=KRT75 PE=1 SV=2
P78385	493	14	54142.5	124	14311	0.00161525	0.905	28215.3	Keratin, type II cuticular Hb3 OS=Homo sapiens OX=9606 GN=KRT83 PE=1 SV=2
P48594	390	20	44807.5	84	13249	0.00189032	0.677	23522.7	Serpin B4 OS=Homo sapiens OX=9606 GN=SERPINB4 PE=1 SV=2
P50452	374	67	42721.2	75	12330	0.00183446	0.711	22776.8	Serpin B8 OS=Homo sapiens OX=9606 GN=SERPINB8 PE=1 SV=2
Q92876	244	8	26820.3	11	1016	0.000231697	0.467	1761.35	Kallikrein-6 OS=Homo sapiens OX=9606 GN=KLK6 PE=1 SV=1
P55000	103	58	11160.1	58	16998	0.00918284	0.748	32744.6	Secreted Ly-6/uPAR-related protein 1 OS=Homo sapiens OX=9606 GN=SLURP1 PE=1 SV=2
Q9BYQ5	205	13	21789	69	2879	0.000781456	0.995	6059.06	Keratin-associated protein 4-6 OS=Homo sapiens OX=9606 GN=KRTAP4-6 PE=2 SV=4
O14818	248	38	27851.6	64	10357	0.0023238	0.746	19643.2	Proteasome subunit alpha type-7 OS=Homo sapiens OX=9606 GN=PSMA7 PE=1 SV=1
P06733	434	48	47121.3	66	7955	0.00101992	0.8	13180.8	Alpha-enolase OS=Homo sapiens OX=9606 GN=ENO1 PE=1 SV=2
O14773	563	58	61191.6	58	8158	0.000806291	0.552	15323.8	Tripeptidyl-peptidase 1 OS=Homo sapiens OX=9606 GN=TPP1 PE=1 SV=2
P59665	94	1	10176.2	9	1542	0.000912795	0.351	2541.67	Neutrophil defensin 1 OS=Homo sapiens OX=9606 GN=DEFA1 PE=1 SV=1
Q9BYQ2	154	6	16346.9	35	505	0.000182468	0.799	865.11	Keratin-associated protein 9-4 OS=Homo sapiens OX=9606 GN=KRTAP9-4 PE=1 SV=2
Q9BYQ3	159	27	16822	38	692	0.000242173	0.994	1109.03	Keratin-associated protein 9-3 OS=Homo sapiens OX=9606 GN=KRTAP9-3 PE=1 SV=1
A0A075B759	164	0	18167.2	5	260	8.82158e-05	0.128	345.21	Peptidyl-prolyl cis-trans isomerase A-like 4E OS=Homo sapiens OX=9606 GN=PPIAL4E PE=3 SV=1
Q9BYJ0	223	9	24547.1	9	428	0.000106796	0.332	791.99	Fibroblast growth factor-binding protein 2 OS=Homo sapiens OX=9606 GN=FGFBP2 PE=1 SV=1
Q04941	152	9	16661.7	10	992	0.000363149	0.329	1504.75	Proteolipid protein 2 OS=Homo sapiens OX=9606 GN=PLP2 PE=1 SV=1
P24298	496	53	54584.1	55	6456	0.000724267	0.835	10298	Alanine aminotransferase 1 OS=Homo sapiens OX=9606 GN=GPT PE=1 SV=3
P06753	285	11	32911.8	29	1835	0.000358268	0.568	3176.27	Tropomyosin alpha-3 chain OS=Homo sapiens OX=9606 GN=TPM3 PE=1 SV=2
A0FGR9	886	10	99954.1	10	319	2.00343e-05	0.131	497.53	Extended synaptotagmin-3 OS=Homo sapiens OX=9606 GN=ESYT3 PE=1 SV=1
Q8IV08	490	31	54652.5	31	2330	0.000264592	0.449	3686.41	5'-3' exonuclease PLD3 OS=Homo sapiens OX=9606 GN=PLD3 PE=1 SV=1
Q9NQC3	1192	25	129833	25	2172	0.000101391	0.156	3921.98	Reticulon-4 OS=Homo sapiens OX=9606 GN=RTN4 PE=1 SV=2
P61619	476	12	52212.5	18	719	8.40502e-05	0.368	1178.26	Protein transport protein Sec61 subunit alpha isoform 1 OS=Homo sapiens OX=9606 GN=SEC61A1 PE=1 SV=2
P12035	628	36	64359.6	126	21770	0.00192893	0.573	41653	Keratin, type II cytoskeletal 3 OS=Homo sapiens OX=9606 GN=KRT3 PE=1 SV=3
Q01546	638	17	65782.1	106	22499	0.00196227	0.455	41807.3	Keratin, type II cytoskeletal 2 oral OS=Homo sapiens OX=9606 GN=KRT76 PE=1 SV=2
Q5T749	579	260	64075.2	260	47287	0.00454443	0.858	99795	Keratinocyte proline-rich protein OS=Homo sapiens OX=9606 GN=KPRP PE=1 SV=1
P02008	142	0	15609.2	4	42	1.6458e-05	0.106	64.7	Hemoglobin subunit zeta OS=Homo sapiens OX=9606 GN=HBZ PE=1 SV=2
Q9UGL9	99	7	9711	7	1448	0.000813861	0.616	3315.17	Cysteine-rich C-terminal protein 1 OS=Homo sapiens OX=9606 GN=CRCT1 PE=1 SV=1
P28074	263	45	28444.2	49	8511	0.0018007	0.696	15906	Proteasome subunit beta type-5 OS=Homo sapiens OX=9606 GN=PSMB5 PE=1 SV=3
contaminant_GR78_RAT	654	0	72284.4	61	13925	0.00118477	0.56	25572.6	78 KD GLUCOSE REGULATED PROTEIN PRECURSOR (GRP 78) (IMMUNOGLOBULIN...
P05090	189	27	21243.8	27	11618	0.00342047	0.693	20333	Apolipoprotein D OS=Homo sapiens OX=9606 GN=APOD PE=1 SV=1
Q6ZVX7	275	24	30809.9	24	3971	0.000803496	0.505	7537.94	F-box only protein 50 OS=Homo sapiens OX=9606 GN=NCCRP1 PE=1 SV=1
contaminant_GR71_TOBAC	290	0	31994.1	5	848	0.00016271	0.072	1622.58	78 KD GLUCOSE REGULATED PROTEIN HOMOLOG 1 (GRP 78-1) (IMMUNOGLOBULIN...
Q13296	93	22	10474.1	22	2459	0.00147127	0.796	4910.78	Mammaglobin-A OS=Homo sapiens OX=9606 GN=SCGB2A2 PE=1 SV=1
A0A0J9YX35	117	3	12796.3	11	1009	0.000479868	0.402	2318.72	Immunoglobulin heavy variable 3-64D OS=Homo sapiens OX=9606 GN=IGHV3-64D PE=3 SV=1
O95969	90	18	9900.3	18	3248	0.00200812	0.567	5234	Secretoglobin family 1D member 2 OS=Homo sapiens OX=9606 GN=SCGB1D2 PE=2 SV=1
P09972	364	27	39413.2	42	7376	0.00112755	0.799	12762.2	Fructose-bisphosphate aldolase C OS=Homo sapiens OX=9606 GN=ALDOC PE=1 SV=2
P01593	117	0	12822.3	7	595	0.000282975	0.316	1318.21	Immunoglobulin kappa variable 1D-33 OS=Homo sapiens OX=9606 GN=IGKV1D-33 PE=1 SV=2
Q7Z4W1	244	13	25878.5	13	1217	0.000277535	0.467	1922.44	L-xylulose reductase OS=Homo sapiens OX=9606 GN=DCXR PE=1 SV=2
Q9NP90	201	0	22687	1	113	3.12823e-05	0.055	232.69	Ras-related protein Rab-9B OS=Homo sapiens OX=9606 GN=RAB9B PE=1 SV=1
P68363	451	1	50101.6	22	814	0.00010043	0.57	1132.71	Tubulin alpha-1B chain OS=Homo sapiens OX=9606 GN=TUBA1B PE=1 SV=1
P00492	218	21	24545.6	21	4028	0.00102813	0.739	6668.96	Hypoxanthine-guanine phosphoribosyltransferase OS=Homo sapiens OX=9606 GN=HPRT1 PE=1 SV=2
P84243	136	3	15300.5	17	976	0.000399326	0.574	1572.59	Histone H3.3 OS=Homo sapiens OX=9606 GN=H3-3A PE=1 SV=2
Q9Y2E5	1009	48	113890	48	3020	0.000166545	0.416	4785.42	Epididymis-specific alpha-mannosidase OS=Homo sapiens OX=9606 GN=MAN2B2 PE=1 SV=4
P10828	461	3	52735.3	3	116	1.40015e-05	0.052	227.67	Thyroid hormone receptor beta OS=Homo sapiens OX=9606 GN=THRB PE=1 SV=2
O43790	486	10	53448.3	136	17619	0.00201726	0.881	35403.3	Keratin, type II cuticular Hb6 OS=Homo sapiens OX=9606 GN=KRT86 PE=1 SV=1
O60911	334	161	37287.1	174	38437	0.00640353	0.829	72576.9	Cathepsin L2 OS=Homo sapiens OX=9606 GN=CTSV PE=1 SV=2
Q16610	540	79	60617.3	79	14689	0.00151361	0.689	25104.3	Extracellular matrix protein 1 OS=Homo sapiens OX=9606 GN=ECM1 PE=1 SV=2
P10909	449	50	52443	50	7040	0.000872455	0.55	13114.7	Clusterin OS=Homo sapiens OX=9606 GN=CLU PE=1 SV=1
Q9BYR5	136	9	14432.2	28	489	0.000200072	0.75	999.14	Keratin-associated protein 4-2 OS=Homo sapiens OX=9606 GN=KRTAP4-2 PE=1 SV=2
P0CF74	106	1	11251.5	14	3899	0.00204675	0.708	7036.19	Immunoglobulin lambda constant 6 OS=Homo sapiens OX=9606 GN=IGLC6 PE=1 SV=1
B9A064	214	1	23030.6	21	3503	0.000910842	0.481	6451.76	Immunoglobulin lambda-like polypeptide 5 OS=Homo sapiens OX=9606 GN=IGLL5 PE=1 SV=2
Q99497	189	58	19860.5	58	12100	0.00356238	0.947	22381	Parkinson disease protein 7 OS=Homo sapiens OX=9606 GN=PARK7 PE=1 SV=2
P60903	97	5	11177.5	5	426	0.000244374	0.402	704.35	Protein S100-A10 OS=Homo sapiens OX=9606 GN=S100A10 PE=1 SV=2
P01624	115	3	12470.2	10	341	0.000164996	0.487	631.36	Immunoglobulin kappa variable 3-15 OS=Homo sapiens OX=9606 GN=IGKV3-15 PE=1 SV=2
P17174	413	47	46200.5	47	11274	0.00151895	0.758	20314.8	Aspartate aminotransferase, cytoplasmic OS=Homo sapiens OX=9606 GN=GOT1 PE=1 SV=3
O95716	219	1	24233.8	5	147	3.73499e-05	0.215	281.52	Ras-related protein Rab-3D OS=Homo sapiens OX=9606 GN=RAB3D PE=1 SV=1
P13798	732	33	81154.6	33	2031	0.000154389	0.534	3511.83	Acylamino-acid-releasing enzyme OS=Homo sapiens OX=9606 GN=APEH PE=1 SV=4
O00115	360	25	39537.5	25	3984	0.000615791	0.467	6726.34	Deoxyribonuclease-2-alpha OS=Homo sapiens OX=9606 GN=DNASE2 PE=1 SV=2
Q9UGM3	2413	55	260551	55	2714	6.25848e-05	0.464	5102.41	Deleted in malignant brain tumors 1 protein OS=Homo sapiens OX=9606 GN=DMBT1 PE=1 SV=2
P04066	466	45	53636.7	45	5660	0.000675845	0.601	8757.88	Tissue alpha-L-fucosidase OS=Homo sapiens OX=9606 GN=FUCA1 PE=1 SV=4
P00450	1065	47	122110	47	769	4.01785e-05	0.454	1188.33	Ceruloplasmin OS=Homo sapiens OX=9606 GN=CP PE=1 SV=1
P21796	283	14	30735.6	15	1966	0.000386557	0.59	3231.64	Voltage-dependent anion-selective channel protein 1 OS=Homo sapiens OX=9606 GN=VDAC1 PE=1 SV=2
P04217	495	11	54201.5	11	67	7.53158e-06	0.293	99.38	Alpha-1B-glycoprotein OS=Homo sapiens OX=9606 GN=A1BG PE=1 SV=4
P13646	458	30	49539.4	94	18012	0.00218833	0.67	35434	Keratin, type I cytoskeletal 13 OS=Homo sapiens OX=9606 GN=KRT13 PE=1 SV=4
O15296	676	8	75790.7	16	1869	0.000153844	0.194	4467.66	Polyunsaturated fatty acid lipoxygenase ALOX15B OS=Homo sapiens OX=9606 GN=ALOX15B PE=1 SV=3
Q7Z3Z0	450	23	49269.4	97	14550	0.00179915	0.722	27340.8	Keratin, type I cytoskeletal 25 OS=Homo sapiens OX=9606 GN=KRT25 PE=1 SV=1
Q7Z3Y9	468	23	51860.4	50	3340	0.000397116	0.41	6237.42	Keratin, type I cytoskeletal 26 OS=Homo sapiens OX=9606 GN=KRT26 PE=1 SV=2
Q5XKE5	535	41	57782.2	128	27358	0.00284543	0.697	52776.9	Keratin, type II cytoskeletal 79 OS=Homo sapiens OX=9606 GN=KRT79 PE=1 SV=2
Reverse_P43304	727	2	80783.6	4	175	1.33943e-05	0.077	207.31
A6NMY6	339	3	38616.8	100	20638	0.00338754	0.767	39256.7	Putative annexin A2-like protein OS=Homo sapiens OX=9606 GN=ANXA2P2 PE=5 SV=2
P68871	147	24	15970.3	38	4291	0.00162427	0.946	7933.86	Hemoglobin subunit beta OS=Homo sapiens OX=9606 GN=HBB PE=1 SV=2
P35326	72	1	7941.7	13	2269	0.00175355	0.903	3701.9	Small proline-rich protein 2A OS=Homo sapiens OX=9606 GN=SPRR2A PE=1 SV=1
P63261	375	0	41747.8	108	14411	0.00213835	0.835	25077.2	Actin, cytoplasmic 2 OS=Homo sapiens OX=9606 GN=ACTG1 PE=1 SV=1
P68133	377	7	42005.8	67	7514	0.00110904	0.764	11844.9	Actin, alpha skeletal muscle OS=Homo sapiens OX=9606 GN=ACTA1 PE=1 SV=1
P0CG38	1075	0	121186	44	3454	0.000178785	0.245	6230.27	POTE ankyrin domain family member I OS=Homo sapiens OX=9606 GN=POTEI PE=3 SV=1
P07602	524	85	58055.8	86	18356	0.00194923	0.553	31729.1	Prosaposin OS=Homo sapiens OX=9606 GN=PSAP PE=1 SV=2
contaminant_NRL_1MCOH	428	12	46804.8	60	10792	0.00140306	0.668	17639.5	Immunoglobulin g1 (igg1) (mcg) with a hinge deletion, chain H...
P01859	395	14	43759.8	56	8636	0.00121656	0.671	14022.7	Immunoglobulin heavy constant gamma 2 OS=Homo sapiens OX=9606 GN=IGHG2 PE=1 SV=3
P0DOY2	106	0	11268.5	19	4095	0.00214963	0.726	7335.47	Immunoglobulin lambda constant 2 OS=Homo sapiens OX=9606 GN=IGLC2 PE=1 SV=1
P0DP57	97	24	10134.8	24	4240	0.00243226	0.649	8033.26	Secreted Ly-6/uPAR domain-containing protein 2 OS=Homo sapiens OX=9606 GN=SLURP2 PE=1 SV=1
contaminant_GR78_MAIZE	467	1	51639.4	9	1300	0.000154897	0.182	2575.97	IMMUNOGLOBULIN BINDING PROTEIN HOMOLOG B70 (HEAT SHOCK PROTEIN...
P01619	116	10	12531.3	16	1437	0.000689311	0.733	3137.58	Immunoglobulin kappa variable 3-20 OS=Homo sapiens OX=9606 GN=IGKV3-20 PE=1 SV=2
P80108	840	82	92260	82	10540	0.000698197	0.614	18109.6	Phosphatidylinositol-glycan-specific phospholipase D OS=Homo sapiens OX=9606 GN=GPLD1 PE=1 SV=3
Q9H0W9	315	54	35076.6	54	6848	0.00120968	0.819	11295.4	Ester hydrolase C11orf54 OS=Homo sapiens OX=9606 GN=C11orf54 PE=1 SV=1
Q6FI13	130	0	14068.9	12	1130	0.000483673	0.446	1683.23	Histone H2A type 2-A OS=Homo sapiens OX=9606 GN=H2AC18 PE=1 SV=3
P20337	219	2	24724.1	6	149	3.78581e-05	0.26	285.05	Ras-related protein Rab-3B OS=Homo sapiens OX=9606 GN=RAB3B PE=1 SV=2
Q16563	259	9	28528.7	9	1266	0.000271989	0.274	2406.55	Synaptophysin-like protein 1 OS=Homo sapiens OX=9606 GN=SYPL1 PE=1 SV=1
P15586	552	43	62024	43	5139	0.000518032	0.495	8340.38	N-acetylglucosamine-6-sulfatase OS=Homo sapiens OX=9606 GN=GNS PE=1 SV=3
Q13885	445	0	49856.9	20	213	2.6634e-05	0.463	329.79	Tubulin beta-2A chain OS=Homo sapiens OX=9606 GN=TUBB2A PE=1 SV=1
P22102	1010	21	107681	21	1884	0.000103795	0.244	2947.4	Trifunctional purine biosynthetic protein adenosine-3 OS=Homo sapiens OX=9606 GN=GART PE=1 SV=1
P60368	255	1	25577.8	13	830	0.000181115	0.169	1837.5	Keratin-associated protein 10-2 OS=Homo sapiens OX=9606 GN=KRTAP10-2 PE=2 SV=1
P02533	472	103	51511.4	260	52742	0.00621772	0.917	104269	Keratin, type I cytoskeletal 14 OS=Homo sapiens OX=9606 GN=KRT14 PE=1 SV=4
Q96P63	405	195	46229.1	200	32754	0.00450014	0.909	63648.3	Serpin B12 OS=Homo sapiens OX=9606 GN=SERPINB12 PE=1 SV=1
P60900	246	55	27363.8	57	9487	0.0021459	0.797	17769.7	Proteasome subunit alpha type-6 OS=Homo sapiens OX=9606 GN=PSMA6 PE=1 SV=1
Q9Y337	293	103	31981.7	108	23638	0.0044891	0.785	48671.7	Kallikrein-5 OS=Homo sapiens OX=9606 GN=KLK5 PE=1 SV=3
P13284	250	136	27927	136	18862	0.00419821	0.692	38546.2	Gamma-interferon-inducible lysosomal thiol reductase OS=Homo sapiens OX=9606 GN=IFI30 PE=1 SV=3
P00491	289	59	32079.1	59	12353	0.00237843	0.824	22404.6	Purine nucleoside phosphorylase OS=Homo sapiens OX=9606 GN=PNP PE=1 SV=2
P28070	264	49	29167.5	49	8158	0.00171948	0.625	14697.2	Proteasome subunit beta type-4 OS=Homo sapiens OX=9606 GN=PSMB4 PE=1 SV=4
P04792	205	40	22750.5	40	4804	0.00130396	0.815	8820.44	Heat shock protein beta-1 OS=Homo sapiens OX=9606 GN=HSPB1 PE=1 SV=2
P35237	376	37	42576	44	3909	0.000578488	0.718	6366.95	Serpin B6 OS=Homo sapiens OX=9606 GN=SERPINB6 PE=1 SV=3
P13797	630	23	70748.2	38	2982	0.000263381	0.417	4514.61	Plastin-3 OS=Homo sapiens OX=9606 GN=PLS3 PE=1 SV=4
A0A0C4DH35	117	2	12784.3	11	1026	0.000487953	0.402	2349.31	Probable non-functional immunoglobulin heavy variable 3-35 OS=Homo sapiens OX=9606 GN=IGHV3-35 PE=1 SV=1
Q9Y5U9	82	5	8944.9	5	330	0.000223932	0.439	534.27	Immediate early response 3-interacting protein 1 OS=Homo sapiens OX=9606 GN=IER3IP1 PE=1 SV=1
P35579	1960	107	226374	116	10845	0.000307886	0.382	23325.3	Myosin-9 OS=Homo sapiens OX=9606 GN=MYH9 PE=1 SV=4
A0A075B6S5	117	4	12685.4	14	595	0.000282975	0.667	1308.43	Immunoglobulin kappa variable 1-27 OS=Homo sapiens OX=9606 GN=IGKV1-27 PE=3 SV=1
P0C0S8	130	0	14064.9	11	1129	0.000483245	0.369	1682.07	Histone H2A type 1 OS=Homo sapiens OX=9606 GN=H2AC11 PE=1 SV=2
P61026	200	9	22508.6	11	792	0.000220349	0.44	1301.63	Ras-related protein Rab-10 OS=Homo sapiens OX=9606 GN=RAB10 PE=1 SV=1
Q14964	217	2	24972.7	2	144	3.69249e-05	0.078	279.84	Ras-related protein Rab-39A OS=Homo sapiens OX=9606 GN=RAB39A PE=1 SV=2
P50579	478	22	52840.1	22	1044	0.000121532	0.561	1685.76	Methionine aminopeptidase 2 OS=Homo sapiens OX=9606 GN=METAP2 PE=1 SV=1
P40926	338	57	35462.7	57	12847	0.00211496	0.811	23658.2	Malate dehydrogenase, mitochondrial OS=Homo sapiens OX=9606 GN=MDH2 PE=1 SV=3
Q9ULC6	663	25	74599.7	28	3240	0.000271924	0.487	4936.24	Protein-arginine deiminase type-1 OS=Homo sapiens OX=9606 GN=PADI1 PE=1 SV=2
Q16531	1140	55	126869	55	4996	0.000243856	0.352	8026.18	DNA damage-binding protein 1 OS=Homo sapiens OX=9606 GN=DDB1 PE=1 SV=1
P23396	243	3	26653.4	3	31	7.09859e-06	0.14	49.51	Small ribosomal subunit protein uS3 OS=Homo sapiens OX=9606 GN=RPS3 PE=1 SV=2
P09467	338	22	36800.8	22	1184	0.000194918	0.559	1856.64	Fructose-1,6-bisphosphatase 1 OS=Homo sapiens OX=9606 GN=FBP1 PE=1 SV=5
P23246	707	1	76083.6	3	11	8.65745e-07	0.048	16.76	Splicing factor, proline- and glutamine-rich OS=Homo sapiens OX=9606 GN=SFPQ PE=1 SV=2
P60413	245	14	25070.1	38	1615	0.000366795	0.592	3259.45	Keratin-associated protein 10-12 OS=Homo sapiens OX=9606 GN=KRTAP10-12 PE=2 SV=1
P08779	473	62	51218.2	179	30242	0.00355767	0.865	56606.4	Keratin, type I cytoskeletal 16 OS=Homo sapiens OX=9606 GN=KRT16 PE=1 SV=4
Q6KB66	452	71	50475.8	86	16952	0.00208689	0.841	32416.1	Keratin, type II cytoskeletal 80 OS=Homo sapiens OX=9606 GN=KRT80 PE=1 SV=2
Q13867	455	320	52510	322	54547	0.00667077	0.903	106098	Bleomycin hydrolase OS=Homo sapiens OX=9606 GN=BLMH PE=1 SV=1
O76011	394	37	44673.7	107	10661	0.00150563	0.937	21035.2	Keratin, type I cuticular Ha4 OS=Homo sapiens OX=9606 GN=KRT34 PE=1 SV=3
O75342	701	90	80286	93	12317	0.000977695	0.836	23022.5	Arachidonate 12-lipoxygenase, 12R-type OS=Homo sapiens OX=9606 GN=ALOX12B PE=1 SV=1
P01834	107	37	11739.8	37	13199	0.00686395	0.813	25831	Immunoglobulin kappa constant OS=Homo sapiens OX=9606 GN=IGKC PE=1 SV=2
P09668	335	134	37351	134	24239	0.00402612	0.8	44809.1	Pro-cathepsin H OS=Homo sapiens OX=9606 GN=CTSH PE=1 SV=4
Q9BYR9	128	0	13451.4	53	2792	0.00121373	0.961	6234.94	Keratin-associated protein 2-4 OS=Homo sapiens OX=9606 GN=KRTAP2-4 PE=1 SV=1
P63267	376	0	41831.8	61	7319	0.00108313	0.681	11484.1	Actin, gamma-enteric smooth muscle OS=Homo sapiens OX=9606 GN=ACTG2 PE=1 SV=1
P13716	330	93	36253.4	93	12625	0.0021288	0.885	22250.9	Delta-aminolevulinic acid dehydratase OS=Homo sapiens OX=9606 GN=ALAD PE=1 SV=1
P01860	446	8	49043.3	49	8532	0.00106447	0.543	13599.5	Immunoglobulin heavy constant gamma 3 OS=Homo sapiens OX=9606 GN=IGHG3 PE=1 SV=3
P0DOY3	106	0	11240.5	19	4095	0.00214963	0.726	7335.47	Immunoglobulin lambda constant 3 OS=Homo sapiens OX=9606 GN=IGLC3 PE=1 SV=1
Q6E0U4	476	95	47036.1	95	12446	0.00145492	0.574	24567.5	Dermokine OS=Homo sapiens OX=9606 GN=DMKN PE=1 SV=3
Q9P0G3	267	30	29084.8	35	4292	0.000894469	0.633	7383.6	Kallikrein-14 OS=Homo sapiens OX=9606 GN=KLK14 PE=1 SV=2
Q9HB40	452	59	50779.7	59	8932	0.00109958	0.624	15660.5	Retinoid-inducible serine carboxypeptidase OS=Homo sapiens OX=9606 GN=SCPEP1 PE=1 SV=1
P01602	117	3	12755.3	4	275	0.000130787	0.299	522.61	Immunoglobulin kappa variable 1-5 OS=Homo sapiens OX=9606 GN=IGKV1-5 PE=1 SV=2
P04908	130	0	14108.9	11	1129	0.000483245	0.369	1682.07	Histone H2A type 1-B/E OS=Homo sapiens OX=9606 GN=H2AC4 PE=1 SV=2
Q5JT25	222	1	25004.4	4	116	2.90751e-05	0.207	236.05	Ras-related protein Rab-41 OS=Homo sapiens OX=9606 GN=RAB41 PE=1 SV=2
Q96AX2	223	2	24781.5	4	118	2.94438e-05	0.211	238.42	Ras-related protein Rab-37 OS=Homo sapiens OX=9606 GN=RAB37 PE=1 SV=3
Q71U36	451	1	50085.6	22	589	7.267e-05	0.57	838.33	Tubulin alpha-1A chain OS=Homo sapiens OX=9606 GN=TUBA1A PE=1 SV=1
P02763	201	13	23506.8	19	1084	0.000300089	0.557	1720.33	Alpha-1-acid glycoprotein 1 OS=Homo sapiens OX=9606 GN=ORM1 PE=1 SV=2
P46926	289	18	32629.6	45	2838	0.000546426	0.844	4802.3	Glucosamine-6-phosphate isomerase 1 OS=Homo sapiens OX=9606 GN=GNPDA1 PE=1 SV=1
Q9HC84	5762	78	595942	81	2297	2.21822e-05	0.198	3540.05	Mucin-5B OS=Homo sapiens OX=9606 GN=MUC5B PE=1 SV=3
P02774	474	27	52864.9	27	477	5.5996e-05	0.665	740.69	Vitamin D-binding protein OS=Homo sapiens OX=9606 GN=GC PE=1 SV=2
P18085	180	1	20479.7	9	340	0.000105105	0.389	528.9	ADP-ribosylation factor 4 OS=Homo sapiens OX=9606 GN=ARF4 PE=1 SV=3
Q6NXT2	135	0	15186.3	9	866	0.000356945	0.341	1391.16	Histone H3.3C OS=Homo sapiens OX=9606 GN=H3-5 PE=1 SV=3
Q14002	265	12	29308.9	12	869	0.00018247	0.34	1530.52	Carcinoembryonic antigen-related cell adhesion molecule 7 OS=Homo sapiens OX=9606 GN=CEACAM7 PE=1 SV=2
P63000	192	5	21418.2	12	130	3.76755e-05	0.531	186.71	Ras-related C3 botulinum toxin substrate 1 OS=Homo sapiens OX=9606 GN=RAC1 PE=1 SV=1
O94760	285	30	31083.9	31	3955	0.00077218	0.796	6462.33	N(G),N(G)-dimethylarginine dimethylaminohydrolase 1 OS=Homo sapiens OX=9606 GN=DDAH1 PE=1 SV=3
P06865	529	43	60646.3	49	6404	0.000673616	0.656	9480.26	Beta-hexosaminidase subunit alpha OS=Homo sapiens OX=9606 GN=HEXA PE=1 SV=2
O00592	558	5	58581.1	5	281	2.80213e-05	0.097	383.33	Podocalyxin OS=Homo sapiens OX=9606 GN=PODXL PE=1 SV=2
Q9UNA1	814	2	92158.6	2	2	1.36717e-07	0.026	2.66	Rho GTPase-activating protein 26 OS=Homo sapiens OX=9606 GN=ARHGAP26 PE=1 SV=1
O43707	911	20	104770	26	501	3.0601e-05	0.334	713.9	Alpha-actinin-4 OS=Homo sapiens OX=9606 GN=ACTN4 PE=1 SV=2
P60411	292	8	29995.9	40	1790	0.000341104	0.603	3671.01	Keratin-associated protein 10-9 OS=Homo sapiens OX=9606 GN=KRTAP10-9 PE=1 SV=2
P48668	564	7	59970.3	231	48718	0.00480648	0.869	95001.8	Keratin, type II cytoskeletal 6C OS=Homo sapiens OX=9606 GN=KRT6C PE=1 SV=3
Q02413	1049	407	113658	408	108081	0.00573311	0.702	218421	Desmoglein-1 OS=Homo sapiens OX=9606 GN=DSG1 PE=1 SV=2
Q6A163	491	33	55597.5	41	887	0.000100521	0.682	1415.27	Keratin, type I cytoskeletal 39 OS=Homo sapiens OX=9606 GN=KRT39 PE=1 SV=2
P22532	72	0	7881.6	10	2398	0.00185325	0.778	3903.59	Small proline-rich protein 2D OS=Homo sapiens OX=9606 GN=SPRR2D PE=2 SV=2
P69905	142	32	15229.9	34	2321	0.000909502	0.845	4240.58	Hemoglobin subunit alpha OS=Homo sapiens OX=9606 GN=HBA1 PE=1 SV=2
Q5TA82	110	14	11153.5	14	377	0.000190706	0.673	674.56	Late cornified envelope protein 2D OS=Homo sapiens OX=9606 GN=LCE2D PE=1 SV=1
P47929	136	22	15047.8	22	5320	0.00217665	0.853	10139.9	Galectin-7 OS=Homo sapiens OX=9606 GN=LGALS7 PE=1 SV=2
Q13835	747	60	82789.8	61	3373	0.000251254	0.691	5909.11	Plakophilin-1 OS=Homo sapiens OX=9606 GN=PKP1 PE=1 SV=2
P34931	641	3	70313.3	31	5860	0.000508694	0.353	11247.3	Heat shock 70 kDa protein 1-like OS=Homo sapiens OX=9606 GN=HSPA1L PE=1 SV=2
A0A0C4DH30	117	0	13043.6	7	990	0.000470832	0.231	2287.62	Probable non-functional immunoglobulin heavy variable 3-16 OS=Homo sapiens OX=9606 GN=IGHV3-16 PE=1 SV=1
Q16378	134	22	15069.6	22	1167	0.000484599	0.373	1877.74	Proline-rich protein 4 OS=Homo sapiens OX=9606 GN=PRR4 PE=1 SV=3
A0A087WSY6	115	0	12508.3	10	188	9.09655e-05	0.487	428.43	Immunoglobulin kappa variable 3D-15 OS=Homo sapiens OX=9606 GN=IGKV3D-15 PE=3 SV=6
Q6UWN5	251	35	26900	35	3343	0.000741104	0.805	6195.5	Ly6/PLAUR domain-containing protein 5 OS=Homo sapiens OX=9606 GN=LYPD5 PE=1 SV=2
P51659	736	37	79618.3	37	7423	0.000561201	0.337	14076.6	Peroxisomal multifunctional enzyme type 2 OS=Homo sapiens OX=9606 GN=HSD17B4 PE=1 SV=3
P20336	220	1	24950.1	5	150	3.79389e-05	0.214	286.69	Ras-related protein Rab-3A OS=Homo sapiens OX=9606 GN=RAB3A PE=1 SV=1
Q9H853	241	0	27515.7	3	72	1.66239e-05	0.166	119.94	Putative tubulin-like protein alpha-4B OS=Homo sapiens OX=9606 GN=TUBA4B PE=5 SV=2
P12235	298	0	33025.2	11	222	4.14528e-05	0.332	333.9	ADP/ATP translocase 1 OS=Homo sapiens OX=9606 GN=SLC25A4 PE=1 SV=4
Q8TF66	581	19	64307.2	19	597	5.71761e-05	0.32	921.52	Leucine-rich repeat-containing protein 15 OS=Homo sapiens OX=9606 GN=LRRC15 PE=1 SV=2
P19013	520	41	56091.3	105	14162	0.00151544	0.65	27047.5	Keratin, type II cytoskeletal 4 OS=Homo sapiens OX=9606 GN=KRT4 PE=1 SV=5
Q86Y46	540	19	58868.7	94	12550	0.0012932	0.631	22406.6	Keratin, type II cytoskeletal 73 OS=Homo sapiens OX=9606 GN=KRT73 PE=1 SV=1
P60014	251	8	25533.1	19	1092	0.000242084	0.538	2192.52	Keratin-associated protein 10-10 OS=Homo sapiens OX=9606 GN=KRTAP10-10 PE=1 SV=1
P60409	370	14	37325.5	56	2164	0.000325441	0.714	4477.45	Keratin-associated protein 10-7 OS=Homo sapiens OX=9606 GN=KRTAP10-7 PE=1 SV=3
Q7Z3Y8	459	35	49773.5	115	20972	0.0025424	0.693	39955.2	Keratin, type I cytoskeletal 27 OS=Homo sapiens OX=9606 GN=KRT27 PE=1 SV=2
Q9UI42	421	163	47303.7	165	23354	0.00308671	0.85	46047.3	Carboxypeptidase A4 OS=Homo sapiens OX=9606 GN=CPA4 PE=1 SV=2
P06702	114	40	13215.5	40	8614	0.00420452	0.886	18061.8	Protein S100-A9 OS=Homo sapiens OX=9606 GN=S100A9 PE=1 SV=1
P07686	556	98	63079.2	103	20673	0.00206893	0.682	35946	Beta-hexosaminidase subunit beta OS=Homo sapiens OX=9606 GN=HEXB PE=1 SV=4
Q5T7P3	118	0	11599.7	12	680	0.000320659	0.678	1809.61	Late cornified envelope protein 1B OS=Homo sapiens OX=9606 GN=LCE1B PE=1 SV=1
Q9BYQ8	210	14	22369.2	70	1212	0.000321144	0.89	2338.89	Keratin-associated protein 4-9 OS=Homo sapiens OX=9606 GN=KRTAP4-9 PE=2 SV=2
P20618	241	53	26454.4	53	11562	0.00266952	0.776	21005.4	Proteasome subunit beta type-1 OS=Homo sapiens OX=9606 GN=PSMB1 PE=1 SV=2
P06396	782	110	85626.2	110	15041	0.00107025	0.625	26683.8	Gelsolin OS=Homo sapiens OX=9606 GN=GSN PE=1 SV=1
P01877	391	17	42288.9	49	2987	0.000425084	0.621	5234.62	Immunoglobulin heavy constant alpha 2 OS=Homo sapiens OX=9606 GN=IGHA2 PE=1 SV=5
P0DUB6	511	0	57712.9	87	8516	0.000927324	0.808	15802.4	Alpha-amylase 1A OS=Homo sapiens OX=9606 GN=AMY1A PE=1 SV=1
Q93079	126	0	13865.5	22	2074	0.000915914	0.516	3494.45	Histone H2B type 1-H OS=Homo sapiens OX=9606 GN=H2BC9 PE=1 SV=3
A0A0B4J2A2	164	0	18126.1	5	260	8.82158e-05	0.128	345.21	Peptidyl-prolyl cis-trans isomerase A-like 4C OS=Homo sapiens OX=9606 GN=PPIAL4C PE=2 SV=1
Q15286	201	3	22992.8	6	463	0.000128174	0.303	776.67	Ras-related protein Rab-35 OS=Homo sapiens OX=9606 GN=RAB35 PE=1 SV=1
P06312	121	7	13353.6	10	293	0.000134741	0.57	568.72	Immunoglobulin kappa variable 4-1 OS=Homo sapiens OX=9606 GN=IGKV4-1 PE=1 SV=1
A6NEC2	478	0	53694.9	30	3334	0.00038811	0.485	5556.65	Puromycin-sensitive aminopeptidase-like protein OS=Homo sapiens OX=9606 GN=NPEPPSL1 PE=2 SV=3
P04004	478	13	54253.2	13	315	3.6669e-05	0.23	404.33	Vitronectin OS=Homo sapiens OX=9606 GN=VTN PE=1 SV=1
O75882	1429	30	158414	31	1104	4.29886e-05	0.231	1728.02	Attractin OS=Homo sapiens OX=9606 GN=ATRN PE=1 SV=2
P13639	858	88	95258.9	88	7482	0.000485229	0.606	12074.7	Elongation factor 2 OS=Homo sapiens OX=9606 GN=EEF2 PE=1 SV=4
Q14573	2671	24	303894	24	344	7.1664e-06	0.092	496.14	Inositol 1,4,5-trisphosphate receptor type 3 OS=Homo sapiens OX=9606 GN=ITPR3 PE=1 SV=2
P07900	732	9	84588.7	21	642	4.88023e-05	0.317	980.37	Heat shock protein HSP 90-alpha OS=Homo sapiens OX=9606 GN=HSP90AA1 PE=1 SV=5
P08758	320	25	35896.4	26	2461	0.000427935	0.678	3785.69	Annexin A5 OS=Homo sapiens OX=9606 GN=ANXA5 PE=1 SV=2
Q9Y646	472	17	51836.5	17	1551	0.000182846	0.341	2387.17	Carboxypeptidase Q OS=Homo sapiens OX=9606 GN=CPQ PE=1 SV=1
Q969L2	176	3	19094.7	3	447	0.000141323	0.114	740.45	Protein MAL2 OS=Homo sapiens OX=9606 GN=MAL2 PE=1 SV=1
P60372	401	5	40425.6	38	1313	0.000182195	0.496	2700.5	Keratin-associated protein 10-4 OS=Homo sapiens OX=9606 GN=KRTAP10-4 PE=1 SV=2
Q2M2I5	525	30	55035.4	57	10904	0.00115569	0.316	21039	Keratin, type I cytoskeletal 24 OS=Homo sapiens OX=9606 GN=KRT24 PE=1 SV=1
Q8N1N4	520	103	56812.5	139	24885	0.00266288	0.796	49382.1	Keratin, type II cytoskeletal 78 OS=Homo sapiens OX=9606 GN=KRT78 PE=1 SV=2
P14136	432	1	49831.6	16	5790	0.000745781	0.111	11831.8	Glial fibrillary acidic protein OS=Homo sapiens OX=9606 GN=GFAP PE=1 SV=1
P25311	298	190	34219.1	190	69925	0.0130567	0.889	138028	Zinc-alpha-2-glycoprotein OS=Homo sapiens OX=9606 GN=AZGP1 PE=1 SV=2
O75635	380	112	42859.5	116	21586	0.00316086	0.884	39557.7	Serpin B7 OS=Homo sapiens OX=9606 GN=SERPINB7 PE=1 SV=1
Q15517	529	234	51472.2	234	43902	0.00461791	0.75	91867.6	Corneodesmosin OS=Homo sapiens OX=9606 GN=CDSN PE=1 SV=3
P18206	1134	128	123704	129	30245	0.00148408	0.447	60027.8	Vinculin OS=Homo sapiens OX=9606 GN=VCL PE=1 SV=4
Q9UPN3	7388	22	837769	25	323	2.43272e-06	0.048	489.64	Microtubule-actin cross-linking factor 1, isoforms 1/2/3/4/5 OS=Homo sapiens OX=9606 GN=MACF1 PE=1 SV=4
Q5T751	118	0	11516.6	12	680	0.000320659	0.678	1809.61	Late cornified envelope protein 1C OS=Homo sapiens OX=9606 GN=LCE1C PE=1 SV=1
P0DP23	149	0	16808.8	23	4206	0.00157072	0.826	7836.21	Calmodulin-1 OS=Homo sapiens OX=9606 GN=CALM1 PE=1 SV=1
Q8IUC1	163	16	17055.6	16	468	0.000159763	0.601	1016.35	Keratin-associated protein 11-1 OS=Homo sapiens OX=9606 GN=KRTAP11-1 PE=1 SV=1
Q16769	361	67	40832.8	67	6592	0.00101608	0.77	12118	Glutaminyl-peptide cyclotransferase OS=Homo sapiens OX=9606 GN=QPCT PE=1 SV=1
P10155	538	51	60613.2	51	6152	0.000636284	0.647	10634.2	RNA-binding protein RO60 OS=Homo sapiens OX=9606 GN=RO60 PE=1 SV=2
P13929	434	25	46939.3	52	3279	0.000420405	0.627	5594.06	Beta-enolase OS=Homo sapiens OX=9606 GN=ENO3 PE=1 SV=5
P17066	643	4	70966.2	24	2825	0.000244469	0.333	4838.68	Heat shock 70 kDa protein 6 OS=Homo sapiens OX=9606 GN=HSPA6 PE=1 SV=2
P09237	267	37	29639.9	37	2569	0.000535389	0.719	4578.57	Matrilysin OS=Homo sapiens OX=9606 GN=MMP7 PE=1 SV=1
P62807	126	0	13879.5	22	2074	0.000915914	0.516	3494.45	Histone H2B type 1-C/E/F/G/I OS=Homo sapiens OX=9606 GN=H2BC4 PE=1 SV=4
P02652	100	12	11149.9	12	115	6.39904e-05	0.63	177.96	Apolipoprotein A-II OS=Homo sapiens OX=9606 GN=APOA2 PE=1 SV=1
P06748	294	37	32536.8	37	7741	0.0014651	0.5	14399.4	Nucleophosmin OS=Homo sapiens OX=9606 GN=NPM1 PE=1 SV=2
P04632	268	27	28279.7	33	3813	0.000791678	0.563	6180.73	Calpain small subunit 1 OS=Homo sapiens OX=9606 GN=CAPNS1 PE=1 SV=1
Q13126	283	29	31197.8	29	4280	0.000841538	0.763	6847.21	S-methyl-5'-thioadenosine phosphorylase OS=Homo sapiens OX=9606 GN=MTAP PE=1 SV=2
P04430	117	1	12592.2	7	557	0.000264902	0.47	1248.43	Immunoglobulin kappa variable 1-16 OS=Homo sapiens OX=9606 GN=IGKV1-16 PE=1 SV=2
P20338	218	1	24356.2	2	115	2.93534e-05	0.115	235.25	Ras-related protein Rab-4A OS=Homo sapiens OX=9606 GN=RAB4A PE=1 SV=3
Q92930	207	0	23551.1	4	484	0.000130104	0.174	805.03	Ras-related protein Rab-8B OS=Homo sapiens OX=9606 GN=RAB8B PE=1 SV=2
Q96DA2	213	0	24588.7	1	113	2.95199e-05	0.052	232.69	Ras-related protein Rab-39B OS=Homo sapiens OX=9606 GN=RAB39B PE=1 SV=1
P01034	146	10	15771.1	10	919	0.000350251	0.452	1507.3	Cystatin-C OS=Homo sapiens OX=9606 GN=CST3 PE=1 SV=1
P22304	550	65	61815.9	65	8735	0.000883724	0.653	17446.5	Iduronate 2-sulfatase OS=Homo sapiens OX=9606 GN=IDS PE=1 SV=1
Q6UVW9	174	9	19941	9	260	8.31459e-05	0.328	392.01	C-type lectin domain family 2 member A OS=Homo sapiens OX=9606 GN=CLEC2A PE=1 SV=2
P29401	623	53	67816.7	53	4227	0.000377538	0.629	6404.83	Transketolase OS=Homo sapiens OX=9606 GN=TKT PE=1 SV=3
P84085	180	0	20498.6	11	376	0.000116234	0.478	568.07	ADP-ribosylation factor 5 OS=Homo sapiens OX=9606 GN=ARF5 PE=1 SV=2
P23280	308	20	35326.6	20	1362	0.000246061	0.542	2260.46	Carbonic anhydrase 6 OS=Homo sapiens OX=9606 GN=CA6 PE=1 SV=3
P12268	514	32	55751.6	33	3037	0.000328775	0.434	5671.53	Inosine-5'-monophosphate dehydrogenase 2 OS=Homo sapiens OX=9606 GN=IMPDH2 PE=1 SV=2
P55786	919	53	103193	80	7908	0.000478815	0.675	12738.6	Puromycin-sensitive aminopeptidase OS=Homo sapiens OX=9606 GN=NPEPPS PE=1 SV=2
P05141	298	9	32813.1	16	547	0.000102138	0.51	784.9	ADP/ATP translocase 2 OS=Homo sapiens OX=9606 GN=SLC25A5 PE=1 SV=7
P12236	298	3	32827.2	14	381	7.11419e-05	0.426	533.73	ADP/ATP translocase 3 OS=Homo sapiens OX=9606 GN=SLC25A6 PE=1 SV=4
Q9HCG7	927	7	104563	7	18	1.08046e-06	0.094	22.39	Non-lysosomal glucosylceramidase OS=Homo sapiens OX=9606 GN=GBA2 PE=1 SV=2
Q15149	4684	138	531448	161	14041	0.000166801	0.21	25002.8	Plectin OS=Homo sapiens OX=9606 GN=PLEC PE=1 SV=3
Q14525	404	24	46166.5	113	15308	0.0021084	0.946	29615.6	Keratin, type I cuticular Ha3-II OS=Homo sapiens OX=9606 GN=KRT33B PE=1 SV=3
P13647	590	189	62322	302	66310	0.0062538	0.881	132379	Keratin, type II cytoskeletal 5 OS=Homo sapiens OX=9606 GN=KRT5 PE=1 SV=3
P02788	710	188	78113.9	194	19558	0.00153279	0.787	34513.6	Lactotransferrin OS=Homo sapiens OX=9606 GN=LTF PE=1 SV=6
P07339	412	140	44505.6	140	28169	0.00380444	0.723	50649.9	Cathepsin D OS=Homo sapiens OX=9606 GN=CTSD PE=1 SV=1
A8MUX0	517	88	53855.2	88	4026	0.000433311	0.563	7530.74	Keratin-associated protein 16-1 OS=Homo sapiens OX=9606 GN=KRTAP16-1 PE=3 SV=1
Q15828	149	87	16482.3	87	16617	0.00620559	0.779	31033	Cystatin-M OS=Homo sapiens OX=9606 GN=CST6 PE=1 SV=1
contaminant_UBIQUITIN08	76	0	8541.6	35	20007	0.0146482	0.947	33471.1
P0DMV9	641	0	69991	40	5499	0.000477356	0.576	10557.9	Heat shock 70 kDa protein 1B OS=Homo sapiens OX=9606 GN=HSPA1B PE=1 SV=1
Q14651	629	3	70191.2	9	1095	9.6868e-05	0.124	1904.9	Plastin-1 OS=Homo sapiens OX=9606 GN=PLS1 PE=1 SV=2
P49721	201	52	22803.7	53	6577	0.00182074	0.881	11229.3	Proteasome subunit beta type-2 OS=Homo sapiens OX=9606 GN=PSMB2 PE=1 SV=1
P22234	425	31	47031.1	31	1854	0.000242738	0.671	2985.19	Bifunctional phosphoribosylaminoimidazole carboxylase/phosphoribosylaminoimidazole succinocarboxamide synthetase OS=Homo sapiens OX=9606 GN=PAICS PE=1 SV=3
P20073	488	28	52687.7	29	3414	0.000389278	0.41	5470.76	Annexin A7 OS=Homo sapiens OX=9606 GN=ANXA7 PE=1 SV=3
P80748	117	7	12420	7	239	0.000113666	0.59	493.74	Immunoglobulin lambda variable 3-21 OS=Homo sapiens OX=9606 GN=IGLV3-21 PE=1 SV=2
Q9Y536	164	0	18152.2	5	260	8.82158e-05	0.128	345.21	Peptidyl-prolyl cis-trans isomerase A-like 4A OS=Homo sapiens OX=9606 GN=PPIAL4A PE=2 SV=1
Q9H0U4	201	0	22139.2	8	517	0.000143124	0.368	850.34	Ras-related protein Rab-1B OS=Homo sapiens OX=9606 GN=RAB1B PE=1 SV=1
Q9NRW1	208	0	23428.9	4	178	4.76182e-05	0.173	330.81	Ras-related protein Rab-6B OS=Homo sapiens OX=9606 GN=RAB6B PE=1 SV=1
P36957	453	21	48706.5	21	2541	0.000312121	0.389	4311.09	Dihydrolipoyllysine-residue succinyltransferase component of 2-oxoglutarate dehydrogenase complex, mitochondrial OS=Homo sapiens OX=9606 GN=DLST PE=1 SV=4
P17050	411	48	46515.9	48	4901	0.000663528	0.628	8529.97	Alpha-N-acetylgalactosaminidase OS=Homo sapiens OX=9606 GN=NAGA PE=1 SV=2
P50995	505	31	54337.1	32	4204	0.000463221	0.457	6785.05	Annexin A11 OS=Homo sapiens OX=9606 GN=ANXA11 PE=1 SV=1
O14732	288	22	31283	22	1738	0.000335795	0.538	2928.45	Inositol monophosphatase 2 OS=Homo sapiens OX=9606 GN=IMPA2 PE=1 SV=1
P36952	375	16	42055.4	16	766	0.000113662	0.496	1120.24	Serpin B5 OS=Homo sapiens OX=9606 GN=SERPINB5 PE=1 SV=2
P11233	206	5	23534	6	236	6.37472e-05	0.286	406.81	Ras-related protein Ral-A OS=Homo sapiens OX=9606 GN=RALA PE=1 SV=1
Q6P1N9	297	32	33561.9	32	2865	0.000536766	0.754	4976.04	Deoxyribonuclease TATDN1 OS=Homo sapiens OX=9606 GN=TATDN1 PE=1 SV=2
Q5TEC6	136	2	15402.5	14	995	0.0004071	0.456	1601.75	Histone H3-7 OS=Homo sapiens OX=9606 GN=H3-7 PE=1 SV=1
P15289	507	31	53535.7	31	3184	0.000349447	0.552	5396.96	Arylsulfatase A OS=Homo sapiens OX=9606 GN=ARSA PE=1 SV=3
Q9BVA1	445	0	49902.9	20	213	2.6634e-05	0.463	329.79	Tubulin beta-2B chain OS=Homo sapiens OX=9606 GN=TUBB2B PE=1 SV=1
P62873	340	1	37335	7	154	2.52034e-05	0.235	241.96	Guanine nucleotide-binding protein G(I)/G(S)/G(T) subunit beta-1 OS=Homo sapiens OX=9606 GN=GNB1 PE=1 SV=3
P63244	317	2	35036.5	2	70	1.22873e-05	0.066	117.32	Small ribosomal subunit protein RACK1 OS=Homo sapiens OX=9606 GN=RACK1 PE=1 SV=3
P04843	607	33	68508.8	33	2132	0.000195441	0.47	3379.59	Dolichyl-diphosphooligosaccharide--protein glycosyltransferase subunit 1 OS=Homo sapiens OX=9606 GN=RPN1 PE=1 SV=1
Q9Y6S9	549	1	59980.5	1	1	1.01355e-07	0.026	2.18	Ribosomal protein S6 kinase-like 1 OS=Homo sapiens OX=9606 GN=RPS6KL1 PE=2 SV=1
P30679	374	6	43462.1	6	21	3.12438e-06	0.209	29.59	Guanine nucleotide-binding protein subunit alpha-15 OS=Homo sapiens OX=9606 GN=GNA15 PE=1 SV=3
Q6P1J6	1458	42	162959	43	5170	0.00019731	0.226	8330.33	Phospholipase B1, membrane-associated OS=Homo sapiens OX=9606 GN=PLB1 PE=1 SV=3
P60371	365	0	36734.9	20	835	0.000127295	0.367	1551.11	Keratin-associated protein 10-6 OS=Homo sapiens OX=9606 GN=KRTAP10-6 PE=1 SV=3
P00387	301	5	34194.7	5	355	6.56264e-05	0.143	413.14	NADH-cytochrome b5 reductase 3 OS=Homo sapiens OX=9606 GN=CYB5R3 PE=1 SV=3
Q8IW75	414	177	47127	179	36007	0.00483953	0.802	66453	Serpin A12 OS=Homo sapiens OX=9606 GN=SERPINA12 PE=1 SV=1
P35754	106	30	11750.2	30	6081	0.00319217	0.783	12892	Glutaredoxin-1 OS=Homo sapiens OX=9606 GN=GLRX PE=1 SV=2
Q9BYU5	128	0	13485.4	53	2792	0.00121373	0.961	6227.72	Keratin-associated protein 2-1 OS=Homo sapiens OX=9606 GN=KRTAP2-1 PE=2 SV=2
Q562R1	376	7	41958	38	4019	0.000594767	0.625	6168.39	Beta-actin-like protein 2 OS=Homo sapiens OX=9606 GN=ACTBL2 PE=1 SV=2
P00441	154	84	15907.9	84	15058	0.00544081	0.883	37274.7	Superoxide dismutase [Cu-Zn] OS=Homo sapiens OX=9606 GN=SOD1 PE=1 SV=2
P59991	146	25	14660.3	36	2789	0.00106295	0.801	6093.34	Keratin-associated protein 12-2 OS=Homo sapiens OX=9606 GN=KRTAP12-2 PE=1 SV=1
P54652	639	28	69959.9	53	6308	0.000549297	0.51	11169.5	Heat shock-related 70 kDa protein 2 OS=Homo sapiens OX=9606 GN=HSPA2 PE=1 SV=1
P62258	255	11	29137.4	14	1446	0.000315533	0.553	2133.43	14-3-3 protein epsilon OS=Homo sapiens OX=9606 GN=YWHAE PE=1 SV=1
P63104	245	13	27709.7	16	2425	0.00055076	0.567	3833.38	14-3-3 protein zeta/delta OS=Homo sapiens OX=9606 GN=YWHAZ PE=1 SV=1
P08582	738	75	80145.3	78	4652	0.000350752	0.675	7238.72	Melanotransferrin OS=Homo sapiens OX=9606 GN=MELTF PE=1 SV=2
Q86YS6	212	0	23306.7	1	113	2.96592e-05	0.052	232.69	Ras-related protein Rab-43 OS=Homo sapiens OX=9606 GN=RAB43 PE=1 SV=1
P62318	126	12	13889.3	12	1518	0.000670375	0.516	3224.85	Small nuclear ribonucleoprotein Sm D3 OS=Homo sapiens OX=9606 GN=SNRPD3 PE=1 SV=1
O00584	256	31	29443.8	32	4707	0.00102311	0.652	7505.14	Ribonuclease T2 OS=Homo sapiens OX=9606 GN=RNASET2 PE=1 SV=2
P68431	136	2	15376.5	17	985	0.000403008	0.574	1598.76	Histone H3.1 OS=Homo sapiens OX=9606 GN=H3C1 PE=1 SV=2
Q9BS40	222	29	25715.9	29	4072	0.00102064	0.77	7455.48	Latexin OS=Homo sapiens OX=9606 GN=LXN PE=1 SV=2
P10253	952	93	105239	93	7813	0.000456665	0.598	12987.1	Lysosomal alpha-glucosidase OS=Homo sapiens OX=9606 GN=GAA PE=1 SV=4
Q9Y446	797	8	87011	8	50	3.49083e-06	0.109	68.94	Plakophilin-3 OS=Homo sapiens OX=9606 GN=PKP3 PE=1 SV=1
P0DP25	149	0	16808.8	23	4206	0.00157072	0.826	7836.21	Calmodulin-3 OS=Homo sapiens OX=9606 GN=CALM3 PE=1 SV=1
P60370	271	13	27497.7	44	1993	0.000409218	0.745	4155.24	Keratin-associated protein 10-5 OS=Homo sapiens OX=9606 GN=KRTAP10-5 PE=1 SV=3
P02647	267	34	30740.9	34	2501	0.000521218	0.715	4029.44	Apolipoprotein A-I OS=Homo sapiens OX=9606 GN=APOA1 PE=1 SV=1
Q5T752	114	8	11203.5	10	259	0.000126419	0.658	591.91	Late cornified envelope protein 1D OS=Homo sapiens OX=9606 GN=LCE1D PE=1 SV=1
P04075	364	57	39377.3	72	11186	0.00170998	0.841	21885.1	Fructose-bisphosphate aldolase A OS=Homo sapiens OX=9606 GN=ALDOA PE=1 SV=2
Q9BYP9	154	3	16235	40	731	0.000264127	0.805	1269.43	Keratin-associated protein 9-9 OS=Homo sapiens OX=9606 GN=KRTAP9-9 PE=2 SV=1
P51571	173	12	18968.6	12	975	0.000313599	0.37	1679.98	Translocon-associated protein subunit delta OS=Homo sapiens OX=9606 GN=SSR4 PE=1 SV=1
Q96FX8	193	33	21353.7	33	3408	0.00098256	0.456	5120.02	p53 apoptosis effector related to PMP-22 OS=Homo sapiens OX=9606 GN=PERP PE=1 SV=1
Q9Y3B3	224	9	25137.6	9	1663	0.000413105	0.402	3105.81	Transmembrane emp24 domain-containing protein 7 OS=Homo sapiens OX=9606 GN=TMED7 PE=1 SV=2
Q9NP55	256	20	26677.9	21	2276	0.000494708	0.43	4176.95	BPI fold-containing family A member 1 OS=Homo sapiens OX=9606 GN=BPIFA1 PE=1 SV=1
O00754	1011	64	113654	65	5404	0.000297427	0.599	9283.99	Lysosomal alpha-mannosidase OS=Homo sapiens OX=9606 GN=MAN2B1 PE=1 SV=3
O75787	350	20	38965.3	20	889	0.000141335	0.523	1221.54	Renin receptor OS=Homo sapiens OX=9606 GN=ATP6AP2 PE=1 SV=2
P08238	724	2	83194.1	15	633	4.86499e-05	0.221	973.52	Heat shock protein HSP 90-beta OS=Homo sapiens OX=9606 GN=HSP90AB1 PE=1 SV=4
P02649	317	30	36113.7	30	2860	0.000502023	0.7	4412.65	Apolipoprotein E OS=Homo sapiens OX=9606 GN=APOE PE=1 SV=1
A0A0C4DH25	116	5	12489.2	12	949	0.000455224	0.603	2048.05	Immunoglobulin kappa variable 3D-20 OS=Homo sapiens OX=9606 GN=IGKV3D-20 PE=3 SV=1
P02768	609	261	69303.5	296	46267	0.00422737	0.842	89982	Albumin OS=Homo sapiens OX=9606 GN=ALB PE=1 SV=2
A6NCN2	255	1	29080.6	55	8912	0.0019447	0.765	18265.5	Putative keratin-87 protein OS=Homo sapiens OX=9606 GN=KRT87P PE=5 SV=4
P42357	657	175	72633.8	175	22611	0.00191501	0.723	42387.6	Histidine ammonia-lyase OS=Homo sapiens OX=9606 GN=HAL PE=1 SV=1
P02042	147	7	16027.3	25	1981	0.000749866	0.83	3435.51	Hemoglobin subunit delta OS=Homo sapiens OX=9606 GN=HBD PE=1 SV=2
O75629	220	107	24041.3	107	22872	0.00578493	0.795	40778.7	Protein CREG1 OS=Homo sapiens OX=9606 GN=CREG1 PE=1 SV=1
P07858	339	54	37778.8	54	11632	0.00190929	0.729	21109.5	Cathepsin B OS=Homo sapiens OX=9606 GN=CTSB PE=1 SV=3
Q9BQ66	201	5	21371.8	53	2587	0.000716171	0.896	5602.26	Keratin-associated protein 4-12 OS=Homo sapiens OX=9606 GN=KRTAP4-12 PE=1 SV=1
Q9BYR0	210	5	22498.2	63	2660	0.000704821	0.838	5618.02	Keratin-associated protein 4-7 OS=Homo sapiens OX=9606 GN=KRTAP4-7 PE=1 SV=2
Q96FQ6	103	12	11776	12	1630	0.000880576	0.767	3127.35	Protein S100-A16 OS=Homo sapiens OX=9606 GN=S100A16 PE=1 SV=1
Q8TAA3	256	6	28494.1	27	5016	0.00109027	0.297	10340.1	Proteasome subunit alpha-type 8 OS=Homo sapiens OX=9606 GN=PSMA8 PE=2 SV=3
P60985	99	28	11024.9	28	2791	0.00156871	0.455	5144.88	Keratinocyte differentiation-associated protein OS=Homo sapiens OX=9606 GN=KRTDAP PE=1 SV=1
Q9BYS1	174	20	17978.8	22	441	0.000141028	0.753	730.29	Keratin-associated protein 1-5 OS=Homo sapiens OX=9606 GN=KRTAP1-5 PE=1 SV=1
Q96DA0	208	21	22706.6	22	3986	0.00106633	0.562	7304.07	Zymogen granule protein 16 homolog B OS=Homo sapiens OX=9606 GN=ZG16B PE=1 SV=3
P01833	764	2	83213.6	77	8216	0.000598389	0.548	14401	Polymeric immunoglobulin receptor OS=Homo sapiens OX=9606 GN=PIGR PE=1 SV=4
P80188	198	23	22555.7	23	2441	0.000685992	0.707	3430.17	Neutrophil gelatinase-associated lipocalin OS=Homo sapiens OX=9606 GN=LCN2 PE=1 SV=2
Q7L5L3	318	24	36554.7	24	4175	0.000730543	0.538	7364.38	Lysophospholipase D GDPD3 OS=Homo sapiens OX=9606 GN=GDPD3 PE=1 SV=3
P20340	208	0	23559.9	4	178	4.76182e-05	0.173	330.81	Ras-related protein Rab-6A OS=Homo sapiens OX=9606 GN=RAB6A PE=1 SV=3
Q8TCV5	224	9	24203.7	9	3379	0.000839377	0.241	6444.5	WAP four-disulfide core domain protein 5 OS=Homo sapiens OX=9606 GN=WFDC5 PE=1 SV=1
Q5VSP4	162	2	17889	28	3200	0.00109914	0.475	6510.55	Putative lipocalin 1-like protein 1 OS=Homo sapiens OX=9606 GN=LCN1P1 PE=5 SV=1
P05120	415	67	46548.1	71	10037	0.00134578	0.711	16001	Plasminogen activator inhibitor 2 OS=Homo sapiens OX=9606 GN=SERPINB2 PE=1 SV=2
P08842	583	51	65432	52	3769	0.000359728	0.575	6319.38	Steryl-sulfatase OS=Homo sapiens OX=9606 GN=STS PE=1 SV=2
Q15323	416	34	47189	123	17827	0.00238452	0.974	34595.4	Keratin, type I cuticular Ha1 OS=Homo sapiens OX=9606 GN=KRT31 PE=1 SV=3
contaminant_INT-STD1	607	54	69207.4	89	8984	0.000823565	0.662	16123.7	BSA
P17900	193	80	20806.7	80	18071	0.00521005	0.839	34402.5	Ganglioside GM2 activator OS=Homo sapiens OX=9606 GN=GM2A PE=1 SV=4
P0CG39	1038	0	117297	39	2439	0.000130747	0.25	4619.9	POTE ankyrin domain family member J OS=Homo sapiens OX=9606 GN=POTEJ PE=3 SV=1
P0DP24	149	0	16808.8	23	4206	0.00157072	0.826	7836.21	Calmodulin-2 OS=Homo sapiens OX=9606 GN=CALM2 PE=1 SV=1
P00739	348	1	38986.7	26	1027	0.000164213	0.411	1602.6	Haptoglobin-related protein OS=Homo sapiens OX=9606 GN=HPR PE=2 SV=2
P0DMV8	641	0	69991	40	5499	0.000477356	0.576	10557.9	Heat shock 70 kDa protein 1A OS=Homo sapiens OX=9606 GN=HSPA1A PE=1 SV=1
Q9UBI6	72	4	7983.2	4	252	0.000194753	0.514	560.46	Guanine nucleotide-binding protein G(I)/G(S)/G(O) subunit gamma-12 OS=Homo sapiens OX=9606 GN=GNG12 PE=1 SV=3
Q9BYQ0	159	6	16691.1	40	728	0.000254772	0.95	1277.47	Keratin-associated protein 9-8 OS=Homo sapiens OX=9606 GN=KRTAP9-8 PE=1 SV=2
P31946	246	6	28046.8	13	1144	0.000258766	0.549	1615.03	14-3-3 protein beta/alpha OS=Homo sapiens OX=9606 GN=YWHAB PE=1 SV=3
Q9UBX7	282	40	31020.8	43	6547	0.00129184	0.539	11515.1	Kallikrein-11 OS=Homo sapiens OX=9606 GN=KLK11 PE=1 SV=2
O75369	2602	77	277972	79	12462	0.0002665	0.208	23353.6	Filamin-B OS=Homo sapiens OX=9606 GN=FLNB PE=1 SV=2
P43307	286	14	32197.3	16	1402	0.000272771	0.469	2224.65	Translocon-associated protein subunit alpha OS=Homo sapiens OX=9606 GN=SSR1 PE=1 SV=3
O75874	414	90	46611.5	90	10621	0.00142752	0.78	17716.4	Isocitrate dehydrogenase [NADP] cytoplasmic OS=Homo sapiens OX=9606 GN=IDH1 PE=1 SV=2
P02810	166	19	16987.3	19	2394	0.000802477	0.819	6054.77	Salivary acidic proline-rich phosphoprotein 1/2 OS=Homo sapiens OX=9606 GN=PRH1 PE=1 SV=3
Q3LI83	254	8	27682.7	8	538	0.00011786	0.303	916.14	Keratin-associated protein 24-1 OS=Homo sapiens OX=9606 GN=KRTAP24-1 PE=2 SV=1
Q9NY59	655	14	71017.9	14	325	2.76095e-05	0.33	595.59	Sphingomyelin phosphodiesterase 3 OS=Homo sapiens OX=9606 GN=SMPD3 PE=1 SV=1
P07951	284	4	32812.6	20	1495	0.000292914	0.542	2693.2	Tropomyosin beta chain OS=Homo sapiens OX=9606 GN=TPM2 PE=1 SV=1
Q6ZNA5	592	11	66053.4	11	678	6.37272e-05	0.135	1295.55	Ferric-chelate reductase 1 OS=Homo sapiens OX=9606 GN=FRRS1 PE=2 SV=2
P58876	126	0	13909.6	22	2074	0.000915914	0.516	3494.45	Histone H2B type 1-D OS=Homo sapiens OX=9606 GN=H2BC5 PE=1 SV=2
P04433	115	0	12549.3	10	815	0.000394345	0.748	1506.01	Immunoglobulin kappa variable 3-11 OS=Homo sapiens OX=9606 GN=IGKV3-11 PE=1 SV=1
Q7RTS7	529	17	57811.6	87	11088	0.00116631	0.514	19703.9	Keratin, type II cytoskeletal 74 OS=Homo sapiens OX=9606 GN=KRT74 PE=1 SV=2
P08670	466	30	53601.1	45	2367	0.000282637	0.644	4225.66	Vimentin OS=Homo sapiens OX=9606 GN=VIM PE=1 SV=4
O14556	408	15	44454.8	37	5122	0.000698548	0.338	8687.06	Glyceraldehyde-3-phosphate dehydrogenase, testis-specific OS=Homo sapiens OX=9606 GN=GAPDHS PE=1 SV=2
P07384	714	180	81820.2	183	32628	0.00254278	0.79	55398.2	Calpain-1 catalytic subunit OS=Homo sapiens OX=9606 GN=CAPN1 PE=1 SV=1
P0CG48	685	0	76973.5	39	20484	0.00166395	0.993	34225.3	Polyubiquitin-C OS=Homo sapiens OX=9606 GN=UBC PE=1 SV=3
Q9UHL4	492	70	54289.2	71	10231	0.0011571	0.646	17674.5	Dipeptidyl peptidase 2 OS=Homo sapiens OX=9606 GN=DPP7 PE=1 SV=3
P56537	245	38	26564.2	38	5196	0.0011801	0.812	9616.04	Eukaryotic translation initiation factor 6 OS=Homo sapiens OX=9606 GN=EIF6 PE=1 SV=1
P11142	646	43	70836.2	72	10210	0.000879447	0.621	18037.7	Heat shock cognate 71 kDa protein OS=Homo sapiens OX=9606 GN=HSPA8 PE=1 SV=1
P11021	654	0	72270.4	62	13911	0.00118358	0.583	25557.5	Endoplasmic reticulum chaperone BiP OS=Homo sapiens OX=9606 GN=HSPA5 PE=1 SV=2
P42785	496	70	55745.9	71	10253	0.00115023	0.611	18429.8	Lysosomal Pro-X carboxypeptidase OS=Homo sapiens OX=9606 GN=PRCP PE=1 SV=1
Q96E17	227	3	25917.6	8	158	3.873e-05	0.308	296.64	Ras-related protein Rab-3C OS=Homo sapiens OX=9606 GN=RAB3C PE=1 SV=1
Q3MJ16	868	32	99108.5	32	983	6.30159e-05	0.441	1687.07	Cytosolic phospholipase A2 epsilon OS=Homo sapiens OX=9606 GN=PLA2G4E PE=1 SV=4
Q9NY65	449	4	50043.5	20	344	4.26313e-05	0.432	489.47	Tubulin alpha-8 chain OS=Homo sapiens OX=9606 GN=TUBA8 PE=1 SV=1
Q53RT3	343	37	36950.1	37	3214	0.000521397	0.429	6634.14	Retroviral-like aspartic protease 1 OS=Homo sapiens OX=9606 GN=ASPRV1 PE=1 SV=1
P48745	357	22	39117.5	22	1274	0.000198572	0.599	2069.45	CCN family member 3 OS=Homo sapiens OX=9606 GN=CCN3 PE=1 SV=1
O94905	339	12	37797.4	13	580	9.52018e-05	0.41	1181.96	Erlin-2 OS=Homo sapiens OX=9606 GN=ERLIN2 PE=1 SV=1
O95197	1032	15	112523	18	375	2.02194e-05	0.122	563.69	Reticulon-3 OS=Homo sapiens OX=9606 GN=RTN3 PE=1 SV=2
O60437	1756	38	204605	38	630	1.99633e-05	0.235	1207.31	Periplakin OS=Homo sapiens OX=9606 GN=PPL PE=1 SV=4
Q9HD45	589	8	67825.1	8	191	1.80441e-05	0.161	362.9	Transmembrane 9 superfamily member 3 OS=Homo sapiens OX=9606 GN=TM9SF3 PE=1 SV=2
P55157	894	2	99270.8	3	65	4.04569e-06	0.017	125.89	Microsomal triglyceride transfer protein large subunit OS=Homo sapiens OX=9606 GN=MTTP PE=1 SV=1
P09211	210	16	23323	16	824	0.000218336	0.633	1175.19	Glutathione S-transferase P OS=Homo sapiens OX=9606 GN=GSTP1 PE=1 SV=2
P59190	212	0	24357.2	2	457	0.000119949	0.104	769.34	Ras-related protein Rab-15 OS=Homo sapiens OX=9606 GN=RAB15 PE=1 SV=1
Q9GZZ8	138	11	14219.3	11	889	0.000358459	0.304	1576.7	Extracellular glycoprotein lacritin OS=Homo sapiens OX=9606 GN=LACRT PE=1 SV=1
Q9NQX3	736	20	79680	20	2435	0.000184093	0.266	4022.45	Gephyrin OS=Homo sapiens OX=9606 GN=GPHN PE=1 SV=1
P31025	176	44	19219.8	69	6028	0.0019058	0.767	11498.7	Lipocalin-1 OS=Homo sapiens OX=9606 GN=LCN1 PE=1 SV=1
P40199	344	7	37195.7	15	1109	0.000179387	0.317	2190.3	Carcinoembryonic antigen-related cell adhesion molecule 6 OS=Homo sapiens OX=9606 GN=CEACAM6 PE=1 SV=4
Q7Z794	578	156	61845.5	210	38889	0.00374383	0.9	76404.1	Keratin, type II cytoskeletal 1b OS=Homo sapiens OX=9606 GN=KRT77 PE=1 SV=3
Q9BYJ1	711	77	80473.3	84	8803	0.000688934	0.74	16832.1	Hydroperoxide isomerase ALOXE3 OS=Homo sapiens OX=9606 GN=ALOXE3 PE=1 SV=1
P07355	339	29	38561.8	125	28659	0.00470412	0.829	57204.3	Annexin A2 OS=Homo sapiens OX=9606 GN=ANXA2 PE=1 SV=2
O60259	260	28	28011.7	30	8093	0.00173202	0.538	14340.4	Kallikrein-8 OS=Homo sapiens OX=9606 GN=KLK8 PE=1 SV=1
P68032	377	1	41973.9	67	7553	0.00111479	0.764	11902.4	Actin, alpha cardiac muscle 1 OS=Homo sapiens OX=9606 GN=ACTC1 PE=1 SV=1
Q01469	135	28	15136.5	32	6053	0.0024949	0.719	10941.4	Fatty acid-binding protein 5 OS=Homo sapiens OX=9606 GN=FABP5 PE=1 SV=3
P22528	89	3	9862.9	5	688	0.000430145	0.618	1040.47	Cornifin-B OS=Homo sapiens OX=9606 GN=SPRR1B PE=1 SV=2
O00391	747	89	82507.5	89	13298	0.000990564	0.612	22567	Sulfhydryl oxidase 1 OS=Homo sapiens OX=9606 GN=QSOX1 PE=1 SV=3
P60328	96	12	9921.2	16	691	0.000400519	0.823	1402.57	Keratin-associated protein 12-3 OS=Homo sapiens OX=9606 GN=KRTAP12-3 PE=1 SV=2
P49247	311	27	33230	27	3517	0.000629258	0.701	6188.6	Ribose-5-phosphate isomerase OS=Homo sapiens OX=9606 GN=RPIA PE=1 SV=3
A0A075B767	164	0	18178.2	5	260	8.82158e-05	0.128	345.21	Peptidyl-prolyl cis-trans isomerase A-like 4H OS=Homo sapiens OX=9606 GN=PPIAL4H PE=3 SV=1
Q9UFN0	247	22	28430.5	23	1547	0.000348506	0.721	2600.66	Protein NipSnap homolog 3A OS=Homo sapiens OX=9606 GN=NIPSNAP3A PE=1 SV=2
P62330	175	9	20051.4	9	127	4.03815e-05	0.491	186.13	ADP-ribosylation factor 6 OS=Homo sapiens OX=9606 GN=ARF6 PE=1 SV=2
P09543	421	22	47530.7	22	2060	0.000272271	0.392	3167.27	2',3'-cyclic-nucleotide 3'-phosphodiesterase OS=Homo sapiens OX=9606 GN=CNP PE=1 SV=2
Reverse_P60228	445	4	52169.4	4	42	5.25177e-06	0.065	45.6
P09493	284	7	32670.7	27	1677	0.000328573	0.535	3043.24	Tropomyosin alpha-1 chain OS=Homo sapiens OX=9606 GN=TPM1 PE=1 SV=2
E9PAV3	2078	4	205277	10	560	1.49954e-05	0.048	1135.84	Nascent polypeptide-associated complex subunit alpha, muscle-specific form OS=Homo sapiens OX=9606 GN=NACA PE=1 SV=1
Q8WZ42	34350	177	3.81363e+06	184	1573	2.54811e-06	0.068	2143.33	Titin OS=Homo sapiens OX=9606 GN=TTN PE=1 SV=4
P07476	585	16	68419.2	16	286	2.72036e-05	0.338	556.24	Involucrin OS=Homo sapiens OX=9606 GN=IVL PE=1 SV=2
Q13162	271	5	30502.8	13	971	0.000199373	0.325	1453.57	Peroxiredoxin-4 OS=Homo sapiens OX=9606 GN=PRDX4 PE=1 SV=1
Q9BT92	498	8	61016.1	8	357	3.98892e-05	0.129	734.26	Trichoplein keratin filament-binding protein OS=Homo sapiens OX=9606 GN=TCHP PE=1 SV=1
Q07065	602	28	65964.7	29	1099	0.000101582	0.573	1650.64	Cytoskeleton-associated protein 4 OS=Homo sapiens OX=9606 GN=CKAP4 PE=1 SV=2
Q86VR7	867	34	91550.4	34	1446	9.28038e-05	0.394	2365.05	V-set and immunoglobulin domain-containing protein 10-like OS=Homo sapiens OX=9606 GN=VSIG10L PE=2 SV=2
Q6P587	224	36	24808.7	36	2902	0.000720885	0.746	4976.72	Acylpyruvase FAHD1, mitochondrial OS=Homo sapiens OX=9606 GN=FAHD1 PE=1 SV=2
P60412	298	18	30201.9	37	1736	0.000324153	0.55	3557.94	Keratin-associated protein 10-11 OS=Homo sapiens OX=9606 GN=KRTAP10-11 PE=1 SV=3
P60331	282	6	28620.1	42	2299	0.000453635	0.571	4841.9	Keratin-associated protein 10-1 OS=Homo sapiens OX=9606 GN=KRTAP10-1 PE=2 SV=2
P60369	221	18	22312.9	43	2630	0.000662186	0.548	5555.58	Keratin-associated protein 10-3 OS=Homo sapiens OX=9606 GN=KRTAP10-3 PE=2 SV=2
O76013	467	11	52196	48	5587	0.0006657	0.497	9242.97	Keratin, type I cuticular Ha6 OS=Homo sapiens OX=9606 GN=KRT36 PE=1 SV=1
P30740	379	27	42696.7	31	2283	0.000335184	0.631	3609.96	Leukocyte elastase inhibitor OS=Homo sapiens OX=9606 GN=SERPINB1 PE=1 SV=1
P02787	698	80	76981.6	87	7866	0.000627069	0.739	13002.3	Serotransferrin OS=Homo sapiens OX=9606 GN=TF PE=1 SV=4
P62979	156	0	17935.5	35	20007	0.00713632	0.462	33471.1	Ubiquitin-ribosomal protein eS31 fusion protein OS=Homo sapiens OX=9606 GN=RPS27A PE=1 SV=2
P33764	101	21	11687.4	21	1586	0.000873773	0.762	2915.33	Protein S100-A3 OS=Homo sapiens OX=9606 GN=S100A3 PE=1 SV=1
O75223	188	96	20976.3	96	26318	0.00778954	0.973	48382.4	Gamma-glutamylcyclotransferase OS=Homo sapiens OX=9606 GN=GGCT PE=1 SV=1
Q9BYR2	181	13	19329	51	2324	0.000714454	0.912	4911.58	Keratin-associated protein 4-5 OS=Homo sapiens OX=9606 GN=KRTAP4-5 PE=1 SV=4
P01857	399	19	43866.1	82	17846	0.00248877	0.689	33804.2	Immunoglobulin heavy constant gamma 1 OS=Homo sapiens OX=9606 GN=IGHG1 PE=1 SV=2
O14633	110	16	11192.6	22	1420	0.000718311	0.682	2922.81	Late cornified envelope protein 2B OS=Homo sapiens OX=9606 GN=LCE2B PE=1 SV=1
P01876	398	63	42803.3	89	8700	0.00121633	0.686	15984	Immunoglobulin heavy constant alpha 1 OS=Homo sapiens OX=9606 GN=IGHA1 PE=1 SV=3
P13987	128	18	14149.8	18	4225	0.00183668	0.445	7663.47	CD59 glycoprotein OS=Homo sapiens OX=9606 GN=CD59 PE=1 SV=1
A0A0B4J1Y9	119	4	13176.5	13	1314	0.00061442	0.555	2691.02	Immunoglobulin heavy variable 3-72 OS=Homo sapiens OX=9606 GN=IGHV3-72 PE=3 SV=1
P61970	127	57	14451	57	5885	0.00257845	0.827	10694.9	Nuclear transport factor 2 OS=Homo sapiens OX=9606 GN=NUTF2 PE=1 SV=1
P19961	511	0	57655	78	7284	0.000793169	0.777	13722.4	Alpha-amylase 2B OS=Homo sapiens OX=9606 GN=AMY2B PE=1 SV=1
P23527	126	0	13879.5	21	1864	0.000823175	0.516	3173.72	Histone H2B type 1-O OS=Homo sapiens OX=9606 GN=H2BC17 PE=1 SV=3
P31949	105	12	11714.8	12	637	0.000337572	0.667	936.79	Protein S100-A11 OS=Homo sapiens OX=9606 GN=S100A11 PE=1 SV=2
Q96KK5	128	0	13879.8	11	1123	0.000488187	0.375	1675.21	Histone H2A type 1-H OS=Homo sapiens OX=9606 GN=H2AC12 PE=1 SV=3
Q6ZMR3	332	5	36466.2	10	742	0.000124361	0.232	1257.44	L-lactate dehydrogenase A-like 6A OS=Homo sapiens OX=9606 GN=LDHAL6A PE=1 SV=1
Q9BYQ9	185	13	19593.1	46	1443	0.000434022	0.757	2843.28	Keratin-associated protein 4-8 OS=Homo sapiens OX=9606 GN=KRTAP4-8 PE=2 SV=4
P05787	483	29	53653.1	90	16155	0.00186113	0.563	30516.2	Keratin, type II cytoskeletal 8 OS=Homo sapiens OX=9606 GN=KRT8 PE=1 SV=7
Q9NQ38	1064	109	120619	109	14668	0.000767089	0.461	25054.9	Serine protease inhibitor Kazal-type 5 OS=Homo sapiens OX=9606 GN=SPINK5 PE=1 SV=2
P49862	253	128	27488.8	134	32936	0.00724381	0.798	68466.6	Kallikrein-7 OS=Homo sapiens OX=9606 GN=KLK7 PE=1 SV=1
P01011	423	33	47602.5	37	4274	0.000562226	0.56	6921.84	Alpha-1-antichymotrypsin OS=Homo sapiens OX=9606 GN=SERPINA3 PE=1 SV=2
P35606	906	70	102404	70	11960	0.000734547	0.328	22719.7	Coatomer subunit beta' OS=Homo sapiens OX=9606 GN=COPB2 PE=1 SV=2
P25789	261	54	29447.2	55	9259	0.00197397	0.793	16935.3	Proteasome subunit alpha type-4 OS=Homo sapiens OX=9606 GN=PSMA4 PE=1 SV=1
P14384	443	63	50463.5	63	11515	0.00144636	0.634	19043.4	Carboxypeptidase M OS=Homo sapiens OX=9606 GN=CPM PE=1 SV=2
P20930	4061	285	434904	286	20489	0.00028074	0.522	37814	Filaggrin OS=Homo sapiens OX=9606 GN=FLG PE=1 SV=3
O43760	224	9	24776.1	10	1135	0.000281945	0.344	1813.39	Synaptogyrin-2 OS=Homo sapiens OX=9606 GN=SYNGR2 PE=1 SV=1
P10619	480	105	54413.1	105	10005	0.00115983	0.71	17810.5	Lysosomal protective protein OS=Homo sapiens OX=9606 GN=CTSA PE=1 SV=2
P14923	745	83	81674.7	96	8985	0.000671086	0.71	16218.1	Junction plakoglobin OS=Homo sapiens OX=9606 GN=JUP PE=1 SV=3
P62805	103	23	11342.4	23	3807	0.00205666	0.689	6943.19	Histone H4 OS=Homo sapiens OX=9606 GN=H4C1 PE=1 SV=2
O75531	89	21	10034	21	2352	0.0014705	0.697	3898.67	Barrier-to-autointegration factor OS=Homo sapiens OX=9606 GN=BANF1 PE=1 SV=1
P06899	126	0	13877.6	21	1864	0.000823175	0.516	3173.72	Histone H2B type 1-J OS=Homo sapiens OX=9606 GN=H2BC11 PE=1 SV=3
P16083	231	27	25884	27	3356	0.000808401	0.645	5538.05	Ribosyldihydronicotinamide dehydrogenase [quinone] OS=Homo sapiens OX=9606 GN=NQO2 PE=1 SV=5
P17931	250	15	26118	15	3804	0.000846676	0.436	6605.25	Galectin-3 OS=Homo sapiens OX=9606 GN=LGALS3 PE=1 SV=5
P20671	130	0	14080.9	11	1129	0.000483245	0.369	1682.07	Histone H2A type 1-D OS=Homo sapiens OX=9606 GN=H2AC7 PE=1 SV=2
Q99878	128	0	13909.8	11	1129	0.000490796	0.375	1682.07	Histone H2A type 1-J OS=Homo sapiens OX=9606 GN=H2AC14 PE=1 SV=3
Q9Y5Z4	205	21	22843.2	21	3200	0.000868586	0.585	5408.09	Heme-binding protein 2 OS=Homo sapiens OX=9606 GN=HEBP2 PE=1 SV=1
Q9HAT2	523	60	58259.1	60	6392	0.000680067	0.677	10751.7	Sialate O-acetylesterase OS=Homo sapiens OX=9606 GN=SIAE PE=1 SV=1
O75477	348	6	39128.4	6	530	8.47448e-05	0.218	1106.2	Erlin-1 OS=Homo sapiens OX=9606 GN=ERLIN1 PE=1 SV=2
P06280	429	42	48716.9	42	5465	0.000708842	0.648	9395.18	Alpha-galactosidase A OS=Homo sapiens OX=9606 GN=GLA PE=1 SV=1
P67936	248	7	28486.5	20	1038	0.000232896	0.488	1821.36	Tropomyosin alpha-4 chain OS=Homo sapiens OX=9606 GN=TPM4 PE=1 SV=3
Q13765	215	0	23351.7	6	547	0.000141568	0.288	1120.9	Nascent polypeptide-associated complex subunit alpha OS=Homo sapiens OX=9606 GN=NACA PE=1 SV=1
Q9UBM7	475	22	54435.8	22	869	0.000101799	0.303	1409.42	7-dehydrocholesterol reductase OS=Homo sapiens OX=9606 GN=DHCR7 PE=1 SV=1
P07477	247	1	26523.1	15	700	0.000157695	0.227	1119.51	Serine protease 1 OS=Homo sapiens OX=9606 GN=PRSS1 PE=1 SV=1
Q9H0N5	130	3	14338.4	3	266	0.000113856	0.238	390.17	Pterin-4-alpha-carbinolamine dehydratase 2 OS=Homo sapiens OX=9606 GN=PCBD2 PE=1 SV=4
Q96EK6	184	9	20717.6	9	150	4.53618e-05	0.652	233.39	Glucosamine 6-phosphate N-acetyltransferase OS=Homo sapiens OX=9606 GN=GNPNAT1 PE=1 SV=1
P63010	937	13	104468	15	564	3.34932e-05	0.194	781.46	AP-2 complex subunit beta OS=Homo sapiens OX=9606 GN=AP2B1 PE=1 SV=1
Q96DE0	195	14	21242.1	14	1062	0.000303045	0.713	1498.94	U8 snoRNA-decapping enzyme OS=Homo sapiens OX=9606 GN=NUDT16 PE=1 SV=2
P12532	417	18	46989.2	22	1363	0.000181876	0.396	1997.8	Creatine kinase U-type, mitochondrial OS=Homo sapiens OX=9606 GN=CKMT1A PE=1 SV=1
Q32P51	320	0	34186.3	2	4	6.95547e-07	0.081	3.95	Heterogeneous nuclear ribonucleoprotein A1-like 2 OS=Homo sapiens OX=9606 GN=HNRNPA1L2 PE=2 SV=2
P43034	410	10	46590.1	11	1952	0.000264919	0.229	3276.4	Platelet-activating factor acetylhydrolase IB subunit beta OS=Homo sapiens OX=9606 GN=PAFAH1B1 PE=1 SV=2
Q9UDW1	63	3	7285.8	3	79	6.97755e-05	0.381	161.82	Cytochrome b-c1 complex subunit 9 OS=Homo sapiens OX=9606 GN=UQCR10 PE=1 SV=3
Q16698	335	25	36026.8	25	2091	0.000347317	0.558	3576.37	2,4-dienoyl-CoA reductase [(3E)-enoyl-CoA-producing], mitochondrial OS=Homo sapiens OX=9606 GN=DECR1 PE=1 SV=1
Q9UKY3	287	0	30641.2	3	15	2.90821e-06	0.118	17.94	Putative inactive carboxylesterase 4 OS=Homo sapiens OX=9606 GN=CES1P1 PE=5 SV=2
O43567	381	23	42768.5	23	2577	0.000376362	0.281	4185.94	E3 ubiquitin-protein ligase RNF13 OS=Homo sapiens OX=9606 GN=RNF13 PE=1 SV=1
P08311	255	10	28801.1	10	192	4.18965e-05	0.376	255.75	Cathepsin G OS=Homo sapiens OX=9606 GN=CTSG PE=1 SV=2
Q5MNZ6	344	5	38079.1	5	192	3.1057e-05	0.134	335.44	WD repeat domain phosphoinositide-interacting protein 3 OS=Homo sapiens OX=9606 GN=WDR45B PE=1 SV=2
Q9NYU2	1555	27	177060	27	844	3.02015e-05	0.195	1130.06	UDP-glucose:glycoprotein glucosyltransferase 1 OS=Homo sapiens OX=9606 GN=UGGT1 PE=1 SV=3
P01772	117	0	13047.5	13	525	0.000249684	0.427	1042.05	Immunoglobulin heavy variable 3-33 OS=Homo sapiens OX=9606 GN=IGHV3-33 PE=1 SV=2
Q9P003	139	11	16064.2	11	121	4.84381e-05	0.23	203.26	Protein cornichon homolog 4 OS=Homo sapiens OX=9606 GN=CNIH4 PE=1 SV=1
Q16658	493	10	54478	10	384	4.33412e-05	0.219	713.76	Fascin OS=Homo sapiens OX=9606 GN=FSCN1 PE=1 SV=3
Q6UWP2	260	17	28272.2	17	1221	0.000261312	0.692	2003.9	Dehydrogenase/reductase SDR family member 11 OS=Homo sapiens OX=9606 GN=DHRS11 PE=1 SV=1
Q8N766	993	27	111671	27	571	3.19966e-05	0.339	904.28	ER membrane protein complex subunit 1 OS=Homo sapiens OX=9606 GN=EMC1 PE=1 SV=1
P26599	557	13	59577.9	14	918	9.17073e-05	0.147	1556.06	Polypyrimidine tract-binding protein 1 OS=Homo sapiens OX=9606 GN=PTBP1 PE=1 SV=2
A0A0B4J1V1	117	2	12813.4	13	529	0.000251586	0.487	1159.15	Immunoglobulin heavy variable 3-21 OS=Homo sapiens OX=9606 GN=IGHV3-21 PE=1 SV=1
Q9NP79	307	2	33839.9	2	434	7.86625e-05	0.091	652.33	Vacuolar protein sorting-associated protein VTA1 homolog OS=Homo sapiens OX=9606 GN=VTA1 PE=1 SV=1
Q9Y490	2541	10	269581	10	303	6.63521e-06	0.048	513.56	Talin-1 OS=Homo sapiens OX=9606 GN=TLN1 PE=1 SV=3
P28347	426	15	47897	15	203	2.65157e-05	0.354	336.63	Transcriptional enhancer factor TEF-1 OS=Homo sapiens OX=9606 GN=TEAD1 PE=1 SV=2
Q03252	620	16	69887.7	17	974	8.74146e-05	0.242	1491.88	Lamin-B2 OS=Homo sapiens OX=9606 GN=LMNB2 PE=1 SV=4
Q9H0B8	497	18	55865.1	18	681	7.62443e-05	0.314	975.41	Cysteine-rich secretory protein LCCL domain-containing 2 OS=Homo sapiens OX=9606 GN=CRISPLD2 PE=2 SV=1
Q15459	793	15	88812.5	15	526	3.69087e-05	0.201	797.89	Splicing factor 3A subunit 1 OS=Homo sapiens OX=9606 GN=SF3A1 PE=1 SV=1
Q9GZP4	211	23	24144.7	23	3679	0.000970206	0.645	5643.87	PITH domain-containing protein 1 OS=Homo sapiens OX=9606 GN=PITHD1 PE=1 SV=1
P06132	367	28	40742.8	28	1230	0.00018649	0.619	1839.37	Uroporphyrinogen decarboxylase OS=Homo sapiens OX=9606 GN=UROD PE=1 SV=2
Q92874	299	21	32814.6	21	2063	0.000383923	0.669	3221.2	Deoxyribonuclease-1-like 2 OS=Homo sapiens OX=9606 GN=DNASE1L2 PE=1 SV=1
Q9NRD1	293	5	33892.9	5	158	3.00059e-05	0.198	226.7	F-box only protein 6 OS=Homo sapiens OX=9606 GN=FBXO6 PE=1 SV=1
P17405	631	22	69873.3	23	1034	9.11817e-05	0.334	1423.07	Sphingomyelin phosphodiesterase OS=Homo sapiens OX=9606 GN=SMPD1 PE=1 SV=5
P00390	522	23	56202.9	23	2317	0.000246986	0.498	3887.03	Glutathione reductase, mitochondrial OS=Homo sapiens OX=9606 GN=GSR PE=1 SV=2
P05164	745	45	83796.8	46	1791	0.000133769	0.513	2537.19	Myeloperoxidase OS=Homo sapiens OX=9606 GN=MPO PE=1 SV=1
P09651	372	0	38705	2	4	5.9832e-07	0.07	3.95	Heterogeneous nuclear ribonucleoprotein A1 OS=Homo sapiens OX=9606 GN=HNRNPA1 PE=1 SV=5
A4D1P6	747	10	83273.7	10	348	2.59224e-05	0.115	498.86	WD repeat-containing protein 91 OS=Homo sapiens OX=9606 GN=WDR91 PE=1 SV=2
Reverse_Q96NW7	1537	2	172455	3	6	2.17217e-07	0.022	7.23
Q8TD30	523	4	57848.4	10	702	7.46882e-05	0.145	1206.66	Alanine aminotransferase 2 OS=Homo sapiens OX=9606 GN=GPT2 PE=1 SV=1
P19835	753	25	79253.7	25	343	2.53464e-05	0.333	460.5	Bile salt-activated lipase OS=Homo sapiens OX=9606 GN=CEL PE=1 SV=3
P02741	224	20	25004.7	20	977	0.000242696	0.424	1530.11	C-reactive protein OS=Homo sapiens OX=9606 GN=CRP PE=1 SV=1
Q9NZU1	646	3	71295.5	5	223	1.92083e-05	0.05	339.83	Leucine-rich repeat transmembrane protein FLRT1 OS=Homo sapiens OX=9606 GN=FLRT1 PE=1 SV=3
P07737	140	9	15026.5	9	791	0.000314387	0.621	1094.31	Profilin-1 OS=Homo sapiens OX=9606 GN=PFN1 PE=1 SV=2
Q96DR8	90	13	9015.6	13	1936	0.00119696	0.433	3140.53	Mucin-like protein 1 OS=Homo sapiens OX=9606 GN=MUCL1 PE=1 SV=1
P30048	256	13	27657.2	17	1584	0.000344296	0.496	2317.61	Thioredoxin-dependent peroxide reductase, mitochondrial OS=Homo sapiens OX=9606 GN=PRDX3 PE=1 SV=3
O95294	804	17	89941.2	17	1141	7.89671e-05	0.165	1567.84	RasGAP-activating-like protein 1 OS=Homo sapiens OX=9606 GN=RASAL1 PE=1 SV=3
Q8NHM4	247	4	26502.2	19	858	0.000193289	0.308	1353.99	Putative trypsin-6 OS=Homo sapiens OX=9606 GN=PRSS3P2 PE=5 SV=2
P01037	141	10	16359.3	21	2981	0.00117641	0.574	5132.53	Cystatin-SN OS=Homo sapiens OX=9606 GN=CST1 PE=1 SV=3
Q9Y316	297	38	33693.5	38	2937	0.000550255	0.848	4836.49	Protein MEMO1 OS=Homo sapiens OX=9606 GN=MEMO1 PE=1 SV=1
P01903	254	13	28584.7	13	554	0.000121365	0.421	1048.06	HLA class II histocompatibility antigen, DR alpha chain OS=Homo sapiens OX=9606 GN=HLA-DRA PE=1 SV=2
contaminant_GR78_SCHPO	663	6	73018.3	15	934	7.83881e-05	0.241	1638.49	78 KD GLUCOSE REGULATED PROTEIN HOMOLOG PRECURSOR (GRP 78) (IMMUNOGLOBULIN...
P52655	376	8	41470.5	8	1110	0.000164268	0.181	1961.54	Transcription initiation factor IIA subunit 1 OS=Homo sapiens OX=9606 GN=GTF2A1 PE=1 SV=1
Q14210	128	21	13259.7	21	3817	0.00165932	0.461	6328.28	Lymphocyte antigen 6D OS=Homo sapiens OX=9606 GN=LY6D PE=1 SV=1
Q96K17	158	7	17242	7	489	0.000172214	0.285	820	Transcription factor BTF3 homolog 4 OS=Homo sapiens OX=9606 GN=BTF3L4 PE=1 SV=1
O00462	879	9	100813	9	130	8.22946e-06	0.127	173.55	Beta-mannosidase OS=Homo sapiens OX=9606 GN=MANBA PE=1 SV=3
P05386	114	11	11488.7	11	561	0.000273826	0.658	1246.7	Large ribosomal subunit protein P1 OS=Homo sapiens OX=9606 GN=RPLP1 PE=1 SV=1
P52758	137	16	14466.6	16	1890	0.000767641	0.788	3262.4	2-iminobutanoate/2-iminopropanoate deaminase OS=Homo sapiens OX=9606 GN=RIDA PE=1 SV=1
Q9H008	270	25	29128.9	25	3238	0.000667313	0.681	5063.44	Phospholysine phosphohistidine inorganic pyrophosphate phosphatase OS=Homo sapiens OX=9606 GN=LHPP PE=1 SV=2
Q13509	450	0	50382.2	12	117	1.44674e-05	0.278	197.53	Tubulin beta-3 chain OS=Homo sapiens OX=9606 GN=TUBB3 PE=1 SV=2
Q92484	453	23	51209.7	23	1256	0.000154279	0.479	1988.64	Acid sphingomyelinase-like phosphodiesterase 3a OS=Homo sapiens OX=9606 GN=SMPDL3A PE=1 SV=2
O75608	230	51	24635.5	51	4372	0.00105772	0.883	6824.32	Acyl-protein thioesterase 1 OS=Homo sapiens OX=9606 GN=LYPLA1 PE=1 SV=1
Q9Y6R7	5405	52	571621	53	1287	1.32495e-05	0.264	1896.85	IgGFc-binding protein OS=Homo sapiens OX=9606 GN=FCGBP PE=1 SV=3
A0A0C4DH42	116	1	12672.3	12	459	0.000220177	0.457	947.71	Immunoglobulin heavy variable 3-66 OS=Homo sapiens OX=9606 GN=IGHV3-66 PE=3 SV=1
A0A0J9YVY3	117	1	12822.3	6	305	0.000145054	0.222	697.32	Immunoglobulin heavy variable 7-4-1 OS=Homo sapiens OX=9606 GN=IGHV7-4-1 PE=3 SV=1
Q8TDL5	484	41	52390.5	42	1621	0.000186361	0.618	2884.87	BPI fold-containing family B member 1 OS=Homo sapiens OX=9606 GN=BPIFB1 PE=1 SV=1
Q9NUM4	274	10	31089.6	10	534	0.000108444	0.266	757.24	Transmembrane protein 106B OS=Homo sapiens OX=9606 GN=TMEM106B PE=1 SV=2
Q8TCT8	520	3	58086.3	3	144	1.5409e-05	0.04	189.9	Signal peptide peptidase-like 2A OS=Homo sapiens OX=9606 GN=SPPL2A PE=1 SV=2
P57730	90	6	10113.2	6	562	0.000347465	0.6	840.13	Caspase recruitment domain-containing protein 18 OS=Homo sapiens OX=9606 GN=CARD18 PE=1 SV=1
O95721	258	6	28934.6	6	139	2.99786e-05	0.213	206.68	Synaptosomal-associated protein 29 OS=Homo sapiens OX=9606 GN=SNAP29 PE=1 SV=1
P01036	141	14	16186	27	3209	0.00126639	0.745	5271.35	Cystatin-S OS=Homo sapiens OX=9606 GN=CST4 PE=1 SV=3
P0DP02	117	0	12962.5	13	525	0.000249684	0.427	1042.05	Immunoglobulin heavy variable 3-30-3 OS=Homo sapiens OX=9606 GN=IGHV3-30-3 PE=1 SV=1
Q9GZT8	377	21	41923.5	21	624	9.21001e-05	0.554	905.29	NIF3-like protein 1 OS=Homo sapiens OX=9606 GN=NIF3L1 PE=1 SV=2
Q00577	322	12	34871.4	12	776	0.000134098	0.22	1217.26	Transcriptional activator protein Pur-alpha OS=Homo sapiens OX=9606 GN=PURA PE=1 SV=2
Q15363	201	15	22728.4	15	402	0.000111288	0.368	642.83	Transmembrane emp24 domain-containing protein 2 OS=Homo sapiens OX=9606 GN=TMED2 PE=1 SV=1
Q9NZU0	649	0	72939.5	4	218	1.86908e-05	0.031	332.89	Leucine-rich repeat transmembrane protein FLRT3 OS=Homo sapiens OX=9606 GN=FLRT3 PE=1 SV=1
P56192	900	1	101034	3	125	7.7283e-06	0.01	171.75	Methionine--tRNA ligase, cytoplasmic OS=Homo sapiens OX=9606 GN=MARS1 PE=1 SV=2
P01583	271	23	30569.3	23	2872	0.000589701	0.476	5394.11	Interleukin-1 alpha OS=Homo sapiens OX=9606 GN=IL1A PE=1 SV=1
P23141	567	8	62463.1	10	37	3.63108e-06	0.185	44.41	Liver carboxylesterase 1 OS=Homo sapiens OX=9606 GN=CES1 PE=1 SV=2
Q3ZCW2	172	18	18955.6	18	2381	0.000770278	0.645	3825.98	Galectin-related protein OS=Homo sapiens OX=9606 GN=LGALSL PE=1 SV=2
P12429	323	13	36334.6	14	659	0.000113527	0.455	927.44	Annexin A3 OS=Homo sapiens OX=9606 GN=ANXA3 PE=1 SV=3
Q99653	195	15	22424.3	15	1473	0.000420325	0.723	2407.87	Calcineurin B homologous protein 1 OS=Homo sapiens OX=9606 GN=CHP1 PE=1 SV=3
P24390	212	8	24508	9	123	3.22839e-05	0.222	258.93	ER lumen protein-retaining receptor 1 OS=Homo sapiens OX=9606 GN=KDELR1 PE=1 SV=1
Reverse_Q8WZ42	34350	86	3.81363e+06	92	412	6.67401e-07	0.032	493.57
contaminant_gi|625237	386	0	41331.2	2	189	2.72453e-05	0.018	269.87	pepsin A (EC 3.4.23.1) precursor - pig
O43278	529	17	58342.2	17	557	5.8589e-05	0.34	709.13	Kunitz-type protease inhibitor 1 OS=Homo sapiens OX=9606 GN=SPINT1 PE=1 SV=2
contaminant_I47175	342	3	36671.5	13	487	7.92354e-05	0.126	979.52	immunoglobulin alpha heavy chain constant region - pig (fragment)
Q9UJ71	328	27	36683.8	28	1655	0.000280764	0.686	2573.03	C-type lectin domain family 4 member K OS=Homo sapiens OX=9606 GN=CD207 PE=1 SV=2
P29218	277	14	30151.2	14	2468	0.000495772	0.516	3999.71	Inositol monophosphatase 1 OS=Homo sapiens OX=9606 GN=IMPA1 PE=1 SV=1
Q9Y4E8	981	45	112330	46	2460	0.000139535	0.332	4004.45	Ubiquitin carboxyl-terminal hydrolase 15 OS=Homo sapiens OX=9606 GN=USP15 PE=1 SV=3
P14174	115	4	12450.2	4	176	8.51592e-05	0.174	291.15	Macrophage migration inhibitory factor OS=Homo sapiens OX=9606 GN=MIF PE=1 SV=4
P16070	742	3	81469.4	3	106	7.94911e-06	0.042	175.33	CD44 antigen OS=Homo sapiens OX=9606 GN=CD44 PE=1 SV=3
Q9C040	744	7	81461.1	7	209	1.56311e-05	0.133	370.82	Tripartite motif-containing protein 2 OS=Homo sapiens OX=9606 GN=TRIM2 PE=1 SV=1
P12830	882	41	97377.8	41	2967	0.000187183	0.412	4845.1	Cadherin-1 OS=Homo sapiens OX=9606 GN=CDH1 PE=1 SV=3
O94919	500	36	54963.3	36	3663	0.000407646	0.562	5990.13	Endonuclease domain-containing 1 protein OS=Homo sapiens OX=9606 GN=ENDOD1 PE=1 SV=2
Reverse_Q9UIL4	384	2	40643.1	2	3	4.34717e-07	0.034	3.81
P07919	91	10	10713.9	12	1459	0.000892135	0.813	2517.08	Cytochrome b-c1 complex subunit 6, mitochondrial OS=Homo sapiens OX=9606 GN=UQCRH PE=1 SV=2
O75503	358	9	41451.6	9	478	7.42953e-05	0.251	648.47	Ceroid-lipofuscinosis neuronal protein 5 OS=Homo sapiens OX=9606 GN=CLN5 PE=1 SV=2
Q9H6Y7	350	5	38256.4	5	462	7.34498e-05	0.086	634.84	E3 ubiquitin-protein ligase RNF167 OS=Homo sapiens OX=9606 GN=RNF167 PE=1 SV=1
P01762	117	1	12882.3	11	356	0.000169309	0.419	784.59	Immunoglobulin heavy variable 3-11 OS=Homo sapiens OX=9606 GN=IGHV3-11 PE=1 SV=2
P01767	116	1	12743.3	12	420	0.000201469	0.457	869.82	Immunoglobulin heavy variable 3-53 OS=Homo sapiens OX=9606 GN=IGHV3-53 PE=1 SV=2
Q5T013	277	19	30368.6	20	1999	0.000401559	0.588	3272.79	Putative hydroxypyruvate isomerase OS=Homo sapiens OX=9606 GN=HYI PE=1 SV=2
P54802	743	25	82195.6	25	1239	9.27896e-05	0.419	1728.11	Alpha-N-acetylglucosaminidase OS=Homo sapiens OX=9606 GN=NAGLU PE=1 SV=2
P19957	117	11	12243.4	11	786	0.000373812	0.41	1488.93	Elafin OS=Homo sapiens OX=9606 GN=PI3 PE=1 SV=3
Q6YHK3	1445	17	161569	17	252	9.70397e-06	0.147	288.88	CD109 antigen OS=Homo sapiens OX=9606 GN=CD109 PE=1 SV=2
Q9H0W8	520	2	57596.1	3	30	3.21022e-06	0.029	38.98	Nonsense-mediated mRNA decay factor SMG9 OS=Homo sapiens OX=9606 GN=SMG9 PE=1 SV=1
Q96FN9	168	5	18630.7	5	233	7.71726e-05	0.423	425.73	D-aminoacyl-tRNA deacylase 2 OS=Homo sapiens OX=9606 GN=DTD2 PE=1 SV=1
Q9NZH7	164	12	18491.4	13	788	0.000267362	0.36	1282.91	Interleukin-36 beta OS=Homo sapiens OX=9606 GN=IL36B PE=1 SV=1
Q96CX2	325	11	35660.7	11	505	8.64619e-05	0.382	794.16	BTB/POZ domain-containing protein KCTD12 OS=Homo sapiens OX=9606 GN=KCTD12 PE=1 SV=1
P43686	418	15	47318.5	15	728	9.69107e-05	0.356	991.27	26S proteasome regulatory subunit 6B OS=Homo sapiens OX=9606 GN=PSMC4 PE=1 SV=2
Q9UJC3	728	6	84576.8	6	11	8.40771e-07	0.054	12.9	Protein Hook homolog 1 OS=Homo sapiens OX=9606 GN=HOOK1 PE=1 SV=2
Reverse_A0A1B0GVH7	501	2	59530.6	2	92	1.0218e-05	0.018	159.26
P00533	1210	22	134172	24	806	3.70652e-05	0.214	1175.15	Epidermal growth factor receptor OS=Homo sapiens OX=9606 GN=EGFR PE=1 SV=2
Q12907	356	6	40185.1	6	51	7.97144e-06	0.166	80.14	Vesicular integral-membrane protein VIP36 OS=Homo sapiens OX=9606 GN=LMAN2 PE=1 SV=1
P68371	445	4	49781	22	231	2.88848e-05	0.51	366.61	Tubulin beta-4B chain OS=Homo sapiens OX=9606 GN=TUBB4B PE=1 SV=1
P11678	715	4	80971.1	7	54	4.20247e-06	0.102	79.02	Eosinophil peroxidase OS=Homo sapiens OX=9606 GN=EPX PE=1 SV=2
Q52LW3	1261	24	141956	24	917	4.04642e-05	0.189	1376.39	Rho GTPase-activating protein 29 OS=Homo sapiens OX=9606 GN=ARHGAP29 PE=1 SV=2
P15311	586	26	69351.7	30	926	8.79286e-05	0.49	1389.28	Ezrin OS=Homo sapiens OX=9606 GN=EZR PE=1 SV=4
P35030	304	12	32490	18	1273	0.000233008	0.23	2383.27	Trypsin-3 OS=Homo sapiens OX=9606 GN=PRSS3 PE=1 SV=2
Q9H2U2	334	13	37878	13	492	8.19663e-05	0.437	718.86	Inorganic pyrophosphatase 2, mitochondrial OS=Homo sapiens OX=9606 GN=PPA2 PE=1 SV=2
P01871	474	24	51872.9	24	943	0.000110701	0.53	1380.64	Immunoglobulin heavy constant mu OS=Homo sapiens OX=9606 GN=IGHM PE=1 SV=5
P61769	119	23	13687.9	23	2123	0.000992704	0.555	3715.5	Beta-2-microglobulin OS=Homo sapiens OX=9606 GN=B2M PE=1 SV=1
P08174	381	18	41355.6	18	1768	0.000258211	0.433	2380.34	Complement decay-accelerating factor OS=Homo sapiens OX=9606 GN=CD55 PE=1 SV=4
Q92890	307	9	34460.3	9	443	8.02938e-05	0.3	645.45	Ubiquitin recognition factor in ER-associated degradation protein 1 OS=Homo sapiens OX=9606 GN=UFD1 PE=1 SV=3
P09110	424	22	44245.8	22	1419	0.000186223	0.632	2060.34	3-ketoacyl-CoA thiolase, peroxisomal OS=Homo sapiens OX=9606 GN=ACAA1 PE=1 SV=2
P83876	142	22	16757.2	22	1828	0.000716316	0.768	3506.34	Thioredoxin-like protein 4A OS=Homo sapiens OX=9606 GN=TXNL4A PE=1 SV=1
P27797	417	14	48093.8	14	556	7.41917e-05	0.317	932.94	Calreticulin OS=Homo sapiens OX=9606 GN=CALR PE=1 SV=1
O43759	233	2	25421.3	2	231	5.51662e-05	0.103	353.02	Synaptogyrin-1 OS=Homo sapiens OX=9606 GN=SYNGR1 PE=1 SV=2
Q16706	1144	32	131039	32	1283	6.24047e-05	0.295	1882.45	Alpha-mannosidase 2 OS=Homo sapiens OX=9606 GN=MAN2A1 PE=1 SV=2
Q01970	1234	33	138695	33	675	3.04372e-05	0.318	926.19	1-phosphatidylinositol 4,5-bisphosphate phosphodiesterase beta-3 OS=Homo sapiens OX=9606 GN=PLCB3 PE=1 SV=2
O43149	2961	4	330846	4	11	2.06714e-07	0.015	12.08	Zinc finger ZZ-type and EF-hand domain-containing protein 1 OS=Homo sapiens OX=9606 GN=ZZEF1 PE=1 SV=6
Q9P2T1	348	36	37832	39	2103	0.000336261	0.675	3591.35	GMP reductase 2 OS=Homo sapiens OX=9606 GN=GMPR2 PE=1 SV=1
Q9Y277	283	3	30621.3	6	269	5.28911e-05	0.216	460.75	Voltage-dependent anion-selective channel protein 3 OS=Homo sapiens OX=9606 GN=VDAC3 PE=1 SV=1
A0A2R8Y619	122	0	13465	3	6	2.73658e-06	0.082	9.74	Histone H2B type 2-K1 OS=Homo sapiens OX=9606 GN=H2BK1 PE=3 SV=1
Q8IUG1	167	9	17110.3	19	282	9.39614e-05	0.545	515.44	Keratin-associated protein 1-3 OS=Homo sapiens OX=9606 GN=KRTAP1-3 PE=1 SV=2
A8MUU1	101	1	11273.6	9	658	0.000362511	0.446	1508.56	Putative fatty acid-binding protein 5-like protein 3 OS=Homo sapiens OX=9606 GN=FABP5P3 PE=5 SV=1
P51648	485	21	54794.9	21	997	0.000114385	0.388	1494.28	Aldehyde dehydrogenase family 3 member A2 OS=Homo sapiens OX=9606 GN=ALDH3A2 PE=1 SV=1
Q86SJ6	1040	23	113733	27	258	1.38039e-05	0.262	388.6	Desmoglein-4 OS=Homo sapiens OX=9606 GN=DSG4 PE=1 SV=1
P07478	247	2	26453	14	534	0.000120299	0.267	887.98	Trypsin-2 OS=Homo sapiens OX=9606 GN=PRSS2 PE=1 SV=1
Q5TCM9	118	8	11768.8	8	147	6.9319e-05	0.339	273.47	Late cornified envelope protein 5A OS=Homo sapiens OX=9606 GN=LCE5A PE=1 SV=1
Q9NUG4	571	5	62122.5	5	212	2.06593e-05	0.077	326.83	Cerebral cavernous malformations 2 protein-like OS=Homo sapiens OX=9606 GN=CCM2L PE=1 SV=3
P40967	661	11	70192.6	11	101	8.5023e-06	0.163	171.17	Melanocyte protein PMEL OS=Homo sapiens OX=9606 GN=PMEL PE=1 SV=2
P22392	152	2	17268.9	16	1875	0.000686395	0.632	3111.92	Nucleoside diphosphate kinase B OS=Homo sapiens OX=9606 GN=NME2 PE=1 SV=1
Reverse_Q12841	308	1	34944.8	1	24	4.33588e-06	0.039	43.96
G5E9R7	235	4	24532.4	13	267	6.32208e-05	0.251	448.6	Putative keratin-associated protein 4-16 OS=Homo sapiens OX=9606 GN=KRTAP4-16 PE=5 SV=1
P26447	101	5	11702.7	5	237	0.00013057	0.356	301.75	Protein S100-A4 OS=Homo sapiens OX=9606 GN=S100A4 PE=1 SV=1
P07237	508	21	57062.7	21	190	2.08117e-05	0.48	287.25	Protein disulfide-isomerase OS=Homo sapiens OX=9606 GN=P4HB PE=1 SV=3
Q86SG7	212	15	23464.8	15	440	0.000115487	0.637	738.1	Lysozyme g-like protein 2 OS=Homo sapiens OX=9606 GN=LYG2 PE=1 SV=2
O95867	125	10	13793.8	10	2214	0.000985563	0.368	3506.28	Lymphocyte antigen 6 complex locus protein G6c OS=Homo sapiens OX=9606 GN=LY6G6C PE=1 SV=1
P25815	95	3	10375.2	3	358	0.000209689	0.326	552.85	Protein S100-P OS=Homo sapiens OX=9606 GN=S100P PE=1 SV=2
P06703	90	4	10155.3	5	100	6.18264e-05	0.356	142.65	Protein S100-A6 OS=Homo sapiens OX=9606 GN=S100A6 PE=1 SV=1
Reverse_Q9P2D7	4265	4	487167	4	13	1.69606e-07	0.014	16.28
Q86UK0	2595	10	293031	10	127	2.72322e-06	0.042	163.49	Glucosylceramide transporter ABCA12 OS=Homo sapiens OX=9606 GN=ABCA12 PE=1 SV=3
P12081	509	38	57356.2	44	3635	0.000397378	0.617	5604.03	Histidine--tRNA ligase, cytoplasmic OS=Homo sapiens OX=9606 GN=HARS1 PE=1 SV=2
P15531	152	3	17119.7	13	2009	0.00073545	0.461	3361.58	Nucleoside diphosphate kinase A OS=Homo sapiens OX=9606 GN=NME1 PE=1 SV=1
Q52LG2	175	6	18696.1	10	67	2.13036e-05	0.554	119.13	Keratin-associated protein 13-2 OS=Homo sapiens OX=9606 GN=KRTAP13-2 PE=1 SV=1
Q13555	558	11	62549.7	14	895	8.92494e-05	0.238	1407.42	Calcium/calmodulin-dependent protein kinase type II subunit gamma OS=Homo sapiens OX=9606 GN=CAMK2G PE=1 SV=4
A8MWL6	223	0	24612.9	3	342	8.53371e-05	0.135	552.19	Putative synaptogyrin-2 like protein OS=Homo sapiens OX=9606 PE=5 SV=1
Q9H190	292	9	31555.7	10	369	7.0317e-05	0.284	648.79	Syntenin-2 OS=Homo sapiens OX=9606 GN=SDCBP2 PE=1 SV=2
Q96A08	127	0	14140.7	5	22	9.63908e-06	0.213	34.18	Histone H2B type 1-A OS=Homo sapiens OX=9606 GN=H2BC1 PE=1 SV=3
Q14118	895	10	97362.7	10	267	1.65999e-05	0.123	388.36	Dystroglycan 1 OS=Homo sapiens OX=9606 GN=DAG1 PE=1 SV=2
Q5JW98	314	9	35018.5	9	47	8.32885e-06	0.258	74.81	Calcium homeostasis modulator protein 4 OS=Homo sapiens OX=9606 GN=CALHM4 PE=1 SV=1
P50897	306	16	34153.2	16	405	7.36462e-05	0.507	663.99	Palmitoyl-protein thioesterase 1 OS=Homo sapiens OX=9606 GN=PPT1 PE=1 SV=1
Reverse_Q9UPS8	1710	3	196271	5	80	2.60322e-06	0.019	128.25
A8MTY7	169	3	17760.4	24	368	0.000121165	0.917	656.28	Keratin-associated protein 9-7 OS=Homo sapiens OX=9606 GN=KRTAP9-7 PE=3 SV=1
P05387	115	14	11639.8	14	1257	0.000608211	0.765	2133.14	Large ribosomal subunit protein P2 OS=Homo sapiens OX=9606 GN=RPLP2 PE=1 SV=1
Reverse_Q96S15	790	5	88131.9	6	174	1.22557e-05	0.106	272.55
O14529	1486	1	161560	3	85	3.18285e-06	0.013	170.79	Homeobox protein cut-like 2 OS=Homo sapiens OX=9606 GN=CUX2 PE=1 SV=4
Reverse_P05093	508	1	57316.2	3	16	1.75256e-06	0.031	28.11
Q07627	177	11	18202.7	24	256	8.04791e-05	0.763	455.81	Keratin-associated protein 1-1 OS=Homo sapiens OX=9606 GN=KRTAP1-1 PE=1 SV=1
Q96S53	571	2	63581.1	2	4	3.89799e-07	0.03	4.64	Dual specificity testis-specific protein kinase 2 OS=Homo sapiens OX=9606 GN=TESK2 PE=1 SV=1
A8MVA2	160	2	16769	16	214	7.44236e-05	0.531	378.99	Keratin-associated protein 9-6 OS=Homo sapiens OX=9606 GN=KRTAP9-6 PE=3 SV=1
O15260	269	16	30355.8	16	213	4.40599e-05	0.439	360.37	Surfeit locus protein 4 OS=Homo sapiens OX=9606 GN=SURF4 PE=1 SV=3
A0A0B4J1V0	119	3	12899.5	10	280	0.000130927	0.613	481.02	Immunoglobulin heavy variable 3-15 OS=Homo sapiens OX=9606 GN=IGHV3-15 PE=3 SV=1
O95147	198	8	22222.5	8	63	1.77048e-05	0.419	107.11	Dual specificity protein phosphatase 14 OS=Homo sapiens OX=9606 GN=DUSP14 PE=1 SV=1
Q02818	461	25	53828.3	25	710	8.56987e-05	0.644	1055.66	Nucleobindin-1 OS=Homo sapiens OX=9606 GN=NUCB1 PE=1 SV=4
Q58FF6	505	0	58209.6	4	172	1.89519e-05	0.085	270.88	Putative heat shock protein HSP 90-beta 4 OS=Homo sapiens OX=9606 GN=HSP90AB4P PE=5 SV=1
Q8IUR7	673	2	75442.2	3	54	4.46473e-06	0.022	78.62	Armadillo repeat-containing protein 8 OS=Homo sapiens OX=9606 GN=ARMC8 PE=1 SV=2
O43598	174	13	19078.6	13	244	7.80292e-05	0.5	484.73	2'-deoxynucleoside 5'-phosphate N-hydrolase 1 OS=Homo sapiens OX=9606 GN=DNPH1 PE=1 SV=1
P31483	386	1	42917.6	3	24	3.45972e-06	0.049	47.16	Cytotoxic granule associated RNA binding protein TIA1 OS=Homo sapiens OX=9606 GN=TIA1 PE=1 SV=3
P0DP09	117	0	12543.3	8	81	3.85226e-05	0.496	145.44	Immunoglobulin kappa variable 1-13 OS=Homo sapiens OX=9606 GN=IGKV1-13 PE=3 SV=1
P07108	87	8	10020	8	348	0.000222575	0.506	566.91	Acyl-CoA-binding protein OS=Homo sapiens OX=9606 GN=DBI PE=1 SV=2
Q86WC4	334	5	37214.6	5	23	3.83176e-06	0.168	30.94	Osteopetrosis-associated transmembrane protein 1 OS=Homo sapiens OX=9606 GN=OSTM1 PE=1 SV=1
P29622	427	0	48493.1	4	36	4.69128e-06	0.037	67.86	Kallistatin OS=Homo sapiens OX=9606 GN=SERPINA4 PE=1 SV=3
P35580	1976	23	228840	26	413	1.163e-05	0.144	725.23	Myosin-10 OS=Homo sapiens OX=9606 GN=MYH10 PE=1 SV=3
P46736	316	9	36031.1	9	321	5.65242e-05	0.256	449.99	Lys-63-specific deubiquitinase BRCC36 OS=Homo sapiens OX=9606 GN=BRCC3 PE=1 SV=2
P39656	456	12	50751	12	1211	0.000147773	0.268	1822.02	Dolichyl-diphosphooligosaccharide--protein glycosyltransferase 48 kDa subunit OS=Homo sapiens OX=9606 GN=DDOST PE=1 SV=4
O15173	223	5	23785.7	5	98	2.44533e-05	0.166	190.74	Membrane-associated progesterone receptor component 2 OS=Homo sapiens OX=9606 GN=PGRMC2 PE=1 SV=1
O75326	666	12	74758.2	12	310	2.59003e-05	0.183	405.41	Semaphorin-7A OS=Homo sapiens OX=9606 GN=SEMA7A PE=1 SV=1
P27449	155	13	15707.4	13	271	9.72869e-05	0.31	493.72	V-type proton ATPase 16 kDa proteolipid subunit c OS=Homo sapiens OX=9606 GN=ATP6V0C PE=1 SV=1
Reverse_Q13247	344	1	39545.4	4	248	4.01153e-05	0.055	432.01
Q8TE73	4624	7	528666	8	36	4.33213e-07	0.022	46.85	Dynein axonemal heavy chain 5 OS=Homo sapiens OX=9606 GN=DNAH5 PE=1 SV=3
P54108	245	10	27594	10	598	0.000135816	0.498	1004.72	Cysteine-rich secretory protein 3 OS=Homo sapiens OX=9606 GN=CRISP3 PE=1 SV=1
Reverse_A6NHQ4	379	2	39279	2	3	4.40452e-07	0.024	4.14
Q6UXB1	125	7	14169.9	7	584	0.000259968	0.64	945.43	Insulin growth factor-like family member 3 OS=Homo sapiens OX=9606 GN=IGFL3 PE=1 SV=1
P08118	114	10	12838.1	10	259	0.000126419	0.693	445.38	Beta-microseminoprotein OS=Homo sapiens OX=9606 GN=MSMB PE=1 SV=1
Q14508	124	6	12965.9	6	407	0.000182637	0.452	573.03	WAP four-disulfide core domain protein 2 OS=Homo sapiens OX=9606 GN=WFDC2 PE=1 SV=2
Q9UL52	423	5	47647.1	5	93	1.22337e-05	0.187	167.76	Transmembrane protease serine 11E OS=Homo sapiens OX=9606 GN=TMPRSS11E PE=1 SV=2
Q5JS37	347	17	38240.5	17	625	0.000100223	0.53	1000.51	NHL repeat-containing protein 3 OS=Homo sapiens OX=9606 GN=NHLRC3 PE=2 SV=1
Q9UKR3	277	4	30532.5	6	237	4.76086e-05	0.206	376.26	Kallikrein-13 OS=Homo sapiens OX=9606 GN=KLK13 PE=2 SV=1
P48052	419	3	46982.6	8	216	2.86851e-05	0.129	347.21	Carboxypeptidase A2 OS=Homo sapiens OX=9606 GN=CPA2 PE=1 SV=3
A0A075B6S6	120	0	13188.5	4	476	0.00022072	0.317	1007.14	Immunoglobulin kappa variable 2D-30 OS=Homo sapiens OX=9606 GN=IGKV2D-30 PE=3 SV=1
Q13445	227	4	25171.7	4	25	6.12817e-06	0.256	39.47	Transmembrane emp24 domain-containing protein 1 OS=Homo sapiens OX=9606 GN=TMED1 PE=1 SV=1
P14735	1019	52	117875	52	1616	8.82437e-05	0.417	2461.26	Insulin-degrading enzyme OS=Homo sapiens OX=9606 GN=IDE PE=1 SV=4
Q12923	2485	13	276715	14	325	7.27736e-06	0.053	525.8	Tyrosine-protein phosphatase non-receptor type 13 OS=Homo sapiens OX=9606 GN=PTPN13 PE=1 SV=2
P49590	506	2	56833.7	14	1271	0.000139769	0.182	1774.31	Histidine--tRNA ligase, mitochondrial OS=Homo sapiens OX=9606 GN=HARS2 PE=1 SV=1
Q9NXW2	375	2	41815.8	2	5	7.41917e-07	0.056	7.27	DnaJ homolog subfamily B member 12 OS=Homo sapiens OX=9606 GN=DNAJB12 PE=1 SV=5
Q8IW92	636	4	72015	4	9	7.87412e-07	0.077	12.4	Beta-galactosidase-1-like protein 2 OS=Homo sapiens OX=9606 GN=GLB1L2 PE=1 SV=1
Q8TCT9	377	10	41443.5	10	32	4.72308e-06	0.21	44.06	Minor histocompatibility antigen H13 OS=Homo sapiens OX=9606 GN=HM13 PE=1 SV=1
P01614	121	0	13283.6	2	431	0.000198202	0.231	938.59	Immunoglobulin kappa variable 2D-40 OS=Homo sapiens OX=9606 GN=IGKV2D-40 PE=1 SV=2
A0A096LP55	91	0	10726.9	7	367	0.00022441	0.637	751.31	Cytochrome b-c1 complex subunit 6-like, mitochondrial OS=Homo sapiens OX=9606 GN=UQCRHL PE=3 SV=1
Q8IZV2	173	2	19541.8	2	3	9.64921e-07	0.069	4.99	CKLF-like MARVEL transmembrane domain-containing protein 8 OS=Homo sapiens OX=9606 GN=CMTM8 PE=1 SV=2
Q9H4M9	534	18	60570.7	21	238	2.48e-05	0.442	341.24	EH domain-containing protein 1 OS=Homo sapiens OX=9606 GN=EHD1 PE=1 SV=2
P08138	427	7	45136.3	9	173	2.25442e-05	0.265	259.15	Tumor necrosis factor receptor superfamily member 16 OS=Homo sapiens OX=9606 GN=NGFR PE=1 SV=1
Q9UBR2	303	8	33828.2	8	136	2.49754e-05	0.261	188.14	Cathepsin Z OS=Homo sapiens OX=9606 GN=CTSZ PE=1 SV=1
A0A0A0MRZ7	120	0	13270.5	2	428	0.000198463	0.167	936.41	Immunoglobulin kappa variable 2D-26 OS=Homo sapiens OX=9606 GN=IGKV2D-26 PE=3 SV=1
A2NJV5	120	0	13058.6	3	431	0.000199854	0.292	940.81	Immunoglobulin kappa variable 2-29 OS=Homo sapiens OX=9606 GN=IGKV2-29 PE=3 SV=2
P27824	592	13	67507.8	13	114	1.07152e-05	0.228	179.96	Calnexin OS=Homo sapiens OX=9606 GN=CANX PE=1 SV=2
O75556	95	18	10858.3	18	817	0.000478537	0.905	1484.66	Mammaglobin-B OS=Homo sapiens OX=9606 GN=SCGB2A1 PE=1 SV=1
Q16651	343	8	36390.2	8	248	4.02322e-05	0.362	436.92	Prostasin OS=Homo sapiens OX=9606 GN=PRSS8 PE=1 SV=1
Q96QR8	312	5	33202.5	5	80	1.42676e-05	0.199	94.99	Transcriptional activator protein Pur-beta OS=Homo sapiens OX=9606 GN=PURB PE=1 SV=3
Q9C0D9	397	2	45182.1	2	9	1.26145e-06	0.035	14.91	Ethanolaminephosphotransferase 1 OS=Homo sapiens OX=9606 GN=SELENOI PE=1 SV=3
P07225	676	15	75055.9	15	271	2.23069e-05	0.24	386.15	Vitamin K-dependent protein S OS=Homo sapiens OX=9606 GN=PROS1 PE=1 SV=1
O95865	285	28	29607.4	29	3775	0.000737036	0.786	6331.66	N(G),N(G)-dimethylarginine dimethylaminohydrolase 2 OS=Homo sapiens OX=9606 GN=DDAH2 PE=1 SV=1
Q9Y3X0	531	4	59649	4	25	2.61976e-06	0.056	44.07	Coiled-coil domain-containing protein 9 OS=Homo sapiens OX=9606 GN=CCDC9 PE=1 SV=1
O00534	786	28	86416	28	724	5.12546e-05	0.441	1003.34	von Willebrand factor A domain-containing protein 5A OS=Homo sapiens OX=9606 GN=VWA5A PE=1 SV=2
P07093	398	1	43956.2	4	223	3.11773e-05	0.078	358.27	Glia-derived nexin OS=Homo sapiens OX=9606 GN=SERPINE2 PE=1 SV=1
Q6UWU2	654	3	74092.3	5	126	1.07204e-05	0.08	253.14	Beta-galactosidase-1-like protein OS=Homo sapiens OX=9606 GN=GLB1L PE=2 SV=1
contaminant_GR78_KLULA	679	0	74383.9	7	103	8.44081e-06	0.071	223.07	78 KD GLUCOSE REGULATED PROTEIN HOMOLOG PRECURSOR (GRP 78) (IMMUNOGLOBULIN...
A0A087WW87	121	0	13283.6	2	431	0.000198202	0.231	938.59	Immunoglobulin kappa variable 2-40 OS=Homo sapiens OX=9606 GN=IGKV2-40 PE=3 SV=2
Q93050	837	28	96332.1	29	1036	6.88733e-05	0.275	1433.32	V-type proton ATPase 116 kDa subunit a 1 OS=Homo sapiens OX=9606 GN=ATP6V0A1 PE=1 SV=3
O14983	1001	6	110164	14	163	9.06088e-06	0.169	309.35	Sarcoplasmic/endoplasmic reticulum calcium ATPase 1 OS=Homo sapiens OX=9606 GN=ATP2A1 PE=1 SV=1
Q92896	1179	11	134446	11	37	1.74624e-06	0.136	53.94	Golgi apparatus protein 1 OS=Homo sapiens OX=9606 GN=GLG1 PE=1 SV=2
Q99959	881	6	97336.8	7	353	2.22954e-05	0.051	669	Plakophilin-2 OS=Homo sapiens OX=9606 GN=PKP2 PE=1 SV=2
Q9NQ34	198	1	22498.7	1	5	1.40515e-06	0.071	10.89	Transmembrane protein 9B OS=Homo sapiens OX=9606 GN=TMEM9B PE=1 SV=1
P01615	120	0	12930.4	6	489	0.000226748	0.317	1035.64	Immunoglobulin kappa variable 2D-28 OS=Homo sapiens OX=9606 GN=IGKV2D-28 PE=1 SV=2
P61964	334	9	36547.4	9	205	3.41526e-05	0.383	268.17	WD repeat-containing protein 5 OS=Homo sapiens OX=9606 GN=WDR5 PE=1 SV=1
O75340	191	10	21836.8	10	657	0.000191403	0.66	958.86	Programmed cell death protein 6 OS=Homo sapiens OX=9606 GN=PDCD6 PE=1 SV=1
Q10567	949	12	104522	15	395	2.31605e-05	0.159	580.45	AP-1 complex subunit beta-1 OS=Homo sapiens OX=9606 GN=AP1B1 PE=1 SV=3
Q9NZN3	535	1	60830.7	8	47	4.88833e-06	0.155	66.51	EH domain-containing protein 3 OS=Homo sapiens OX=9606 GN=EHD3 PE=1 SV=2
Q15782	390	8	43455	8	99	1.4125e-05	0.256	131.88	Chitinase-3-like protein 2 OS=Homo sapiens OX=9606 GN=CHI3L2 PE=1 SV=1
Q9HDC9	416	12	46432.8	12	297	3.97265e-05	0.344	433.79	Adipocyte plasma membrane-associated protein OS=Homo sapiens OX=9606 GN=APMAP PE=1 SV=2
Q9Y3A6	229	5	25970.2	5	98	2.38126e-05	0.249	194.41	Transmembrane emp24 domain-containing protein 5 OS=Homo sapiens OX=9606 GN=TMED5 PE=1 SV=1
A0A075B6S2	120	0	13116.6	3	431	0.000199854	0.292	940.81	Immunoglobulin kappa variable 2D-29 OS=Homo sapiens OX=9606 GN=IGKV2D-29 PE=3 SV=1
Q8NCC3	412	4	46609.9	4	16	2.16092e-06	0.124	26.75	Phospholipase A2 group XV OS=Homo sapiens OX=9606 GN=PLA2G15 PE=1 SV=2
P05062	364	1	39430	5	253	3.86755e-05	0.118	394.28	Fructose-bisphosphate aldolase B OS=Homo sapiens OX=9606 GN=ALDOB PE=1 SV=2
Q16798	604	0	67007.6	9	246	2.26629e-05	0.099	454.82	NADP-dependent malic enzyme, mitochondrial OS=Homo sapiens OX=9606 GN=ME3 PE=1 SV=2
Q9H477	322	12	34103.3	12	427	7.37885e-05	0.475	659.56	Ribokinase OS=Homo sapiens OX=9606 GN=RBKS PE=1 SV=1
Q9NV96	361	5	40639.6	5	17	2.62034e-06	0.15	22.55	Cell cycle control protein 50A OS=Homo sapiens OX=9606 GN=TMEM30A PE=1 SV=1
Q96HH6	336	7	36350.1	7	16	2.6497e-06	0.167	25.41	Transmembrane protein 19 OS=Homo sapiens OX=9606 GN=TMEM19 PE=1 SV=1
Reverse_A0A0B4J2D5	268	0	28106.7	2	13	2.69914e-06	0.082	14.62
P06310	120	0	13158.5	4	476	0.00022072	0.317	1007.14	Immunoglobulin kappa variable 2-30 OS=Homo sapiens OX=9606 GN=IGKV2-30 PE=3 SV=2
Q01085	375	2	41546.1	3	52	7.71594e-06	0.064	87.93	Nucleolysin TIAR OS=Homo sapiens OX=9606 GN=TIAL1 PE=1 SV=1
P78540	354	2	38535.9	9	382	6.0045e-05	0.093	691.78	Arginase-2, mitochondrial OS=Homo sapiens OX=9606 GN=ARG2 PE=1 SV=1
P03973	132	23	14297.9	23	1362	0.000574143	0.591	2129.96	Antileukoproteinase OS=Homo sapiens OX=9606 GN=SLPI PE=1 SV=2
O95807	157	4	17370.7	4	15	5.31629e-06	0.146	27.98	Transmembrane protein 50A OS=Homo sapiens OX=9606 GN=TMEM50A PE=1 SV=1
Q9NSB8	354	5	40584.6	5	50	7.85929e-06	0.096	91.86	Homer protein homolog 2 OS=Homo sapiens OX=9606 GN=HOMER2 PE=1 SV=1
contaminant_TRYPSIN	229	3	23959.6	6	90	2.18687e-05	0.345	152.83
P42566	896	8	98576.8	8	254	1.5774e-05	0.114	444.11	Epidermal growth factor receptor substrate 15 OS=Homo sapiens OX=9606 GN=EPS15 PE=1 SV=2
Q8N4T8	237	2	25267.4	2	49	1.15044e-05	0.059	101.44	3-oxoacyl-[acyl-carrier-protein] reductase OS=Homo sapiens OX=9606 GN=CBR4 PE=1 SV=3
P16615	1042	12	114664	20	376	2.00788e-05	0.19	680.01	Sarcoplasmic/endoplasmic reticulum calcium ATPase 2 OS=Homo sapiens OX=9606 GN=ATP2A2 PE=1 SV=1
Q8NCJ5	442	14	49644.5	14	243	3.05915e-05	0.31	420.79	SPRY domain-containing protein 3 OS=Homo sapiens OX=9606 GN=SPRYD3 PE=1 SV=2
A0A075B6P5	120	0	12930.4	6	489	0.000226748	0.317	1035.64	Immunoglobulin kappa variable 2-28 OS=Homo sapiens OX=9606 GN=IGKV2-28 PE=3 SV=1
A0A0B4J2D9	117	0	12543.3	8	81	3.85226e-05	0.496	145.44	Immunoglobulin kappa variable 1D-13 OS=Homo sapiens OX=9606 GN=IGKV1D-13 PE=3 SV=1
P50453	376	15	42358.3	24	563	8.33177e-05	0.513	987.75	Serpin B9 OS=Homo sapiens OX=9606 GN=SERPINB9 PE=1 SV=1
Q8TAX7	377	4	39116.7	4	98	1.44644e-05	0.109	175.72	Mucin-7 OS=Homo sapiens OX=9606 GN=MUC7 PE=1 SV=2
O75298	545	0	59209.5	2	3	3.06296e-07	0.018	5.5	Reticulon-2 OS=Homo sapiens OX=9606 GN=RTN2 PE=1 SV=1
P25774	331	6	37453.3	6	84	1.41211e-05	0.224	124.5	Cathepsin S OS=Homo sapiens OX=9606 GN=CTSS PE=1 SV=3
P00747	810	29	90492.1	32	415	2.85089e-05	0.459	651.12	Plasminogen OS=Homo sapiens OX=9606 GN=PLG PE=1 SV=2
P04179	222	10	24716.6	10	609	0.000152644	0.401	997.07	Superoxide dismutase [Mn], mitochondrial OS=Homo sapiens OX=9606 GN=SOD2 PE=1 SV=3
Q969T9	261	21	28050.4	21	1126	0.000240057	0.467	1742.1	WW domain-binding protein 2 OS=Homo sapiens OX=9606 GN=WBP2 PE=1 SV=1
Q6BCY4	276	29	31420.4	29	949	0.000191326	0.764	1345.66	NADH-cytochrome b5 reductase 2 OS=Homo sapiens OX=9606 GN=CYB5R2 PE=1 SV=1
Q86X29	649	9	71375.9	9	339	2.90651e-05	0.165	486.46	Lipolysis-stimulated lipoprotein receptor OS=Homo sapiens OX=9606 GN=LSR PE=1 SV=4
Q9Y3Q3	217	6	24743.3	6	169	4.33355e-05	0.309	313.07	Transmembrane emp24 domain-containing protein 3 OS=Homo sapiens OX=9606 GN=TMED3 PE=1 SV=1
P23219	599	29	68623.7	29	859	7.97963e-05	0.421	1482.26	Prostaglandin G/H synthase 1 OS=Homo sapiens OX=9606 GN=PTGS1 PE=1 SV=2
Q12800	502	2	57201.7	3	91	1.00868e-05	0.05	160.48	Alpha-globin transcription factor CP2 OS=Homo sapiens OX=9606 GN=TFCP2 PE=1 SV=2
Q07283	1943	13	253759	13	52	1.48918e-06	0.097	83.04	Trichohyalin OS=Homo sapiens OX=9606 GN=TCHH PE=1 SV=2
P18669	254	8	28767.8	12	186	4.0747e-05	0.425	278.9	Phosphoglycerate mutase 1 OS=Homo sapiens OX=9606 GN=PGAM1 PE=1 SV=2
Q9H223	541	5	61118.5	6	28	2.8799e-06	0.137	40.93	EH domain-containing protein 4 OS=Homo sapiens OX=9606 GN=EHD4 PE=1 SV=1
P20339	215	1	23625.8	6	129	3.33863e-05	0.233	221.75	Ras-related protein Rab-5A OS=Homo sapiens OX=9606 GN=RAB5A PE=1 SV=2
Q5VZ89	1909	4	212558	4	31	9.03592e-07	0.017	38.37	DENN domain-containing protein 4C OS=Homo sapiens OX=9606 GN=DENND4C PE=1 SV=3
P10809	573	31	60998.4	31	1619	0.00015722	0.515	2501.01	60 kDa heat shock protein, mitochondrial OS=Homo sapiens OX=9606 GN=HSPD1 PE=1 SV=2
P28065	219	10	23231.5	10	519	0.000131868	0.543	813.51	Proteasome subunit beta type-9 OS=Homo sapiens OX=9606 GN=PSMB9 PE=1 SV=2
P0DP08	117	0	12989.6	8	239	0.000113666	0.427	415.42	Immunoglobulin heavy variable 4-38-2 OS=Homo sapiens OX=9606 GN=IGHV4-38-2 PE=3 SV=1
P04844	631	13	69223	13	301	2.65432e-05	0.295	452.3	Dolichyl-diphosphooligosaccharide--protein glycosyltransferase subunit 2 OS=Homo sapiens OX=9606 GN=RPN2 PE=1 SV=3
P24158	256	8	27771.3	8	70	1.52151e-05	0.277	98.58	Myeloblastin OS=Homo sapiens OX=9606 GN=PRTN3 PE=1 SV=3
Q13131	559	3	63950.5	3	76	7.56517e-06	0.047	96.8	5'-AMP-activated protein kinase catalytic subunit alpha-1 OS=Homo sapiens OX=9606 GN=PRKAA1 PE=1 SV=4
Q9UKX2	1941	4	222888	73	540	1.54805e-05	0.3	992.26	Myosin-2 OS=Homo sapiens OX=9606 GN=MYH2 PE=1 SV=1
Reverse_Q9BYW2	2564	2	287400	4	18	3.90635e-07	0.011	24.6
P15259	253	6	28729.8	12	136	2.99113e-05	0.423	207.01	Phosphoglycerate mutase 2 OS=Homo sapiens OX=9606 GN=PGAM2 PE=1 SV=3
P27930	398	13	45374.2	13	267	3.73289e-05	0.231	411.48	Interleukin-1 receptor type 2 OS=Homo sapiens OX=9606 GN=IL1R2 PE=1 SV=1
A0A286YEV6	105	0	9765.1	9	170	9.00899e-05	0.267	339.06	Small cysteine and glycine repeat-containing protein 4 OS=Homo sapiens OX=9606 GN=SCYGR4 PE=1 SV=1
A0A286YF77	105	0	9869.2	9	170	9.00899e-05	0.267	339.06	Small cysteine and glycine repeat-containing protein 6 OS=Homo sapiens OX=9606 GN=SCYGR6 PE=1 SV=1
O14618	274	12	29004.4	12	964	0.000195769	0.347	1625.57	Copper chaperone for superoxide dismutase OS=Homo sapiens OX=9606 GN=CCS PE=1 SV=1
P11055	1940	4	223748	42	308	8.83417e-06	0.152	552	Myosin-3 OS=Homo sapiens OX=9606 GN=MYH3 PE=1 SV=3
P12883	1935	3	222941	52	410	1.17902e-05	0.192	769.38	Myosin-7 OS=Homo sapiens OX=9606 GN=MYH7 PE=1 SV=5
O60361	137	0	15501	11	1035	0.000420375	0.438	1752.46	Putative nucleoside diphosphate kinase OS=Homo sapiens OX=9606 GN=NME2P1 PE=5 SV=1
A6NHL2	446	0	49858.7	2	8	9.98095e-07	0.016	9.64	Tubulin alpha chain-like 3 OS=Homo sapiens OX=9606 GN=TUBAL3 PE=1 SV=2
P06737	847	10	97069	16	102	6.7009e-06	0.19	141	Glycogen phosphorylase, liver form OS=Homo sapiens OX=9606 GN=PYGL PE=1 SV=4
P61020	215	1	23673.9	6	120	3.1057e-05	0.242	209.94	Ras-related protein Rab-5B OS=Homo sapiens OX=9606 GN=RAB5B PE=1 SV=1
Q7Z7H5	227	2	25908.3	6	113	2.76993e-05	0.251	181.23	Transmembrane emp24 domain-containing protein 4 OS=Homo sapiens OX=9606 GN=TMED4 PE=1 SV=1
P00568	194	7	21603.3	7	116	3.32715e-05	0.356	163.76	Adenylate kinase isoenzyme 1 OS=Homo sapiens OX=9606 GN=AK1 PE=1 SV=3
P0C0L4	1744	6	192646	54	440	1.40386e-05	0.37	626.7	Complement C4-A OS=Homo sapiens OX=9606 GN=C4A PE=1 SV=2
Q969H8	173	16	18765.3	16	1330	0.000427782	0.624	2313.43	Myeloid-derived growth factor OS=Homo sapiens OX=9606 GN=MYDGF PE=1 SV=1
O95782	977	18	107460	18	678	3.86146e-05	0.243	855.31	AP-2 complex subunit alpha-1 OS=Homo sapiens OX=9606 GN=AP2A1 PE=1 SV=3
P06744	558	15	63089.2	15	144	1.43597e-05	0.272	215.33	Glucose-6-phosphate isomerase OS=Homo sapiens OX=9606 GN=GPI PE=1 SV=4
P07864	332	1	36270.2	3	395	6.62027e-05	0.093	764.38	L-lactate dehydrogenase C chain OS=Homo sapiens OX=9606 GN=LDHC PE=1 SV=4
Q15125	230	2	26317.7	2	13	3.14508e-06	0.096	19.42	3-beta-hydroxysteroid-Delta(8),Delta(7)-isomerase OS=Homo sapiens OX=9606 GN=EBP PE=1 SV=3
Q15018	415	8	46853.9	8	59	7.9108e-06	0.21	81.9	BRISC complex subunit Abraxas 2 OS=Homo sapiens OX=9606 GN=ABRAXAS2 PE=1 SV=2
P01768	117	0	12920.4	11	366	0.000174065	0.393	635.84	Immunoglobulin heavy variable 3-30 OS=Homo sapiens OX=9606 GN=IGHV3-30 PE=1 SV=2
P62834	184	0	20955.7	6	131	3.9616e-05	0.261	209.43	Ras-related protein Rap-1A OS=Homo sapiens OX=9606 GN=RAP1A PE=1 SV=1
P13533	1939	2	223578	51	413	1.18519e-05	0.167	784.63	Myosin-6 OS=Homo sapiens OX=9606 GN=MYH6 PE=1 SV=5
Reverse_Q8N8Q8	333	0	37020.8	1	26	4.34456e-06	0.021	47.3
P01824	125	1	13890.1	9	243	0.000108172	0.448	421.14	Immunoglobulin heavy variable 4-39 OS=Homo sapiens OX=9606 GN=IGHV4-39 PE=1 SV=2
P01825	116	0	12909.6	9	240	0.000115125	0.483	417.01	Immunoglobulin heavy variable 4-59 OS=Homo sapiens OX=9606 GN=IGHV4-59 PE=1 SV=2
P0DSO2	92	0	8740.8	9	170	0.00010282	0.304	339.06	Small cysteine and glycine repeat-containing protein 9 OS=Homo sapiens OX=9606 GN=SCYGR9 PE=1 SV=1
A0A286YF60	100	0	9485.1	9	170	9.45944e-05	0.28	339.06	Small cysteine and glycine repeat-containing protein 3 OS=Homo sapiens OX=9606 GN=SCYGR3 PE=1 SV=1
P08294	240	8	25816.7	8	345	7.99879e-05	0.325	527.31	Extracellular superoxide dismutase [Cu-Zn] OS=Homo sapiens OX=9606 GN=SOD3 PE=1 SV=2
P51148	216	0	23449.8	5	119	3.06556e-05	0.176	208.95	Ras-related protein Rab-5C OS=Homo sapiens OX=9606 GN=RAB5C PE=1 SV=2
P35475	653	7	72606.5	7	30	2.55638e-06	0.11	43.85	Alpha-L-iduronidase OS=Homo sapiens OX=9606 GN=IDUA PE=1 SV=2
P0DP03	117	0	12920.4	11	366	0.000174065	0.393	635.84	Immunoglobulin heavy variable 3-30-5 OS=Homo sapiens OX=9606 GN=IGHV3-30-5 PE=3 SV=1
O00757	339	5	36701.9	7	104	1.70707e-05	0.251	148.81	Fructose-1,6-bisphosphatase isozyme 2 OS=Homo sapiens OX=9606 GN=FBP2 PE=1 SV=2
A0A286YF01	96	0	8924.8	9	170	9.85359e-05	0.292	339.06	Small cysteine and glycine repeat-containing protein 7 OS=Homo sapiens OX=9606 GN=SCYGR7 PE=1 SV=1
P06732	381	29	43055.9	35	721	0.0001053	0.609	1283.24	Creatine kinase M-type OS=Homo sapiens OX=9606 GN=CKM PE=1 SV=2
Q8N0Y7	254	0	28740.8	3	22	4.81954e-06	0.126	37.28	Probable phosphoglycerate mutase 4 OS=Homo sapiens OX=9606 GN=PGAM4 PE=3 SV=1
P67812	179	8	20594.1	9	188	5.84415e-05	0.285	287.71	Signal peptidase complex catalytic subunit SEC11A OS=Homo sapiens OX=9606 GN=SEC11A PE=1 SV=1
Q99805	663	9	75707.5	9	116	9.73556e-06	0.131	168.77	Transmembrane 9 superfamily member 2 OS=Homo sapiens OX=9606 GN=TM9SF2 PE=1 SV=1
P0C0L5	1744	2	192612	54	441	1.40705e-05	0.361	634.8	Complement C4-B OS=Homo sapiens OX=9606 GN=C4B PE=1 SV=2
P12882	1939	12	222988	84	609	1.74766e-05	0.363	1102.54	Myosin-1 OS=Homo sapiens OX=9606 GN=MYH1 PE=1 SV=3
Q8IVL1	2488	3	267984	4	7	1.56554e-07	0.018	9.31	Neuron navigator 2 OS=Homo sapiens OX=9606 GN=NAV2 PE=1 SV=3
P30626	198	19	21644.3	19	1430	0.000401872	0.606	2083.87	Sorcin OS=Homo sapiens OX=9606 GN=SRI PE=1 SV=1
A0A286YEY9	88	0	8581.8	9	170	0.000107494	0.318	339.06	Small cysteine and glycine repeat-containing protein 1 OS=Homo sapiens OX=9606 GN=SCYGR1 PE=1 SV=1
Q96DR5	249	13	26976.7	14	518	0.000115757	0.498	781	BPI fold-containing family A member 2 OS=Homo sapiens OX=9606 GN=BPIFA2 PE=1 SV=2
P14678	240	0	24575.7	12	521	0.000120793	0.254	743.55	Small nuclear ribonucleoprotein-associated proteins B and B' OS=Homo sapiens OX=9606 GN=SNRPB PE=1 SV=2
P62316	118	10	13500.2	10	487	0.000229648	0.559	718.01	Small nuclear ribonucleoprotein Sm D2 OS=Homo sapiens OX=9606 GN=SNRPD2 PE=1 SV=1
Q9BRX8	229	5	25729.4	5	154	3.74198e-05	0.245	261.08	Peroxiredoxin-like 2A OS=Homo sapiens OX=9606 GN=PRXL2A PE=1 SV=3
Q8N884	522	3	58759.4	3	101	1.07663e-05	0.073	234.8	Cyclic GMP-AMP synthase OS=Homo sapiens OX=9606 GN=CGAS PE=1 SV=2
Q9BQ50	236	16	25887.2	16	2168	0.000511168	0.636	4012.72	Three prime repair exonuclease 2 OS=Homo sapiens OX=9606 GN=TREX2 PE=1 SV=2
Q9Y315	318	14	35190.5	14	906	0.000158532	0.61	1687.91	Deoxyribose-phosphate aldolase OS=Homo sapiens OX=9606 GN=DERA PE=1 SV=2
Q9Y623	1939	6	222914	70	537	1.54104e-05	0.273	1028.9	Myosin-4 OS=Homo sapiens OX=9606 GN=MYH4 PE=2 SV=2
P63162	240	3	24580	14	532	0.000123344	0.338	758.5	Small nuclear ribonucleoprotein-associated protein N OS=Homo sapiens OX=9606 GN=SNRPN PE=1 SV=1
Q6UWF3	145	1	16589.5	3	1743	0.000668877	0.11	2620.92	SLP adapter and CSK-interacting membrane protein OS=Homo sapiens OX=9606 GN=SCIMP PE=1 SV=1
contaminant_GR78_YEAST	682	6	74404.3	19	1373	0.000112022	0.21	2002.42	78 KD GLUCOSE REGULATED PROTEIN HOMOLOG PRECURSOR (GRP 78) (IMMUNOGLOBULIN...
Q13554	666	3	72614	10	577	4.82079e-05	0.116	945.97	Calcium/calmodulin-dependent protein kinase type II subunit beta OS=Homo sapiens OX=9606 GN=CAMK2B PE=1 SV=3
A0A286YF46	85	2	8175.6	11	172	0.000112597	0.729	339.98	Small cysteine and glycine repeat-containing protein 5 OS=Homo sapiens OX=9606 GN=SCYGR5 PE=1 SV=1
A0A075B6K4	115	2	12414.9	3	55	2.66122e-05	0.33	92.73	Immunoglobulin lambda variable 3-10 OS=Homo sapiens OX=9606 GN=IGLV3-10 PE=3 SV=2
Q01105	290	5	33450.7	7	670	0.000128556	0.307	1126.64	Protein SET OS=Homo sapiens OX=9606 GN=SET PE=1 SV=3
P28325	142	10	16051.9	11	412	0.000161445	0.718	679.58	Cystatin-D OS=Homo sapiens OX=9606 GN=CST5 PE=1 SV=1
P26641	437	5	50069.1	5	11	1.40064e-06	0.098	16.45	Elongation factor 1-gamma OS=Homo sapiens OX=9606 GN=EEF1G PE=1 SV=3
P07205	417	7	44749.3	16	404	5.39091e-05	0.3	701.91	Phosphoglycerate kinase 2 OS=Homo sapiens OX=9606 GN=PGK2 PE=1 SV=3
P05976	194	8	21113.7	11	172	4.93337e-05	0.402	292.76	Myosin light chain 1/3, skeletal muscle isoform OS=Homo sapiens OX=9606 GN=MYL1 PE=1 SV=3
P0DP06	118	0	13129.7	9	241	0.000113645	0.475	417.9	Immunoglobulin heavy variable 4-30-4 OS=Homo sapiens OX=9606 GN=IGHV4-30-4 PE=3 SV=1
A8MWD9	76	0	8520.4	4	210	0.000153753	0.342	355.21	Putative small nuclear ribonucleoprotein G-like protein 15 OS=Homo sapiens OX=9606 GN=SNRPGP15 PE=5 SV=2
P20839	514	3	55352.5	7	81	8.76877e-06	0.156	124.44	Inosine-5'-monophosphate dehydrogenase 1 OS=Homo sapiens OX=9606 GN=IMPDH1 PE=1 SV=2
P00813	363	14	40720.6	14	385	5.90161e-05	0.526	560.63	Adenosine deaminase OS=Homo sapiens OX=9606 GN=ADA PE=1 SV=3
P06331	123	0	13788	7	238	0.000107668	0.301	413.84	Immunoglobulin heavy variable 4-34 OS=Homo sapiens OX=9606 GN=IGHV4-34 PE=1 SV=2
A0A286YFB4	120	0	10794.4	9	170	7.88287e-05	0.233	339.06	Small cysteine and glycine repeat-containing protein 2 OS=Homo sapiens OX=9606 GN=SCYGR2 PE=1 SV=1
P62304	92	6	10778.6	6	481	0.00029092	0.554	584.22	Small nuclear ribonucleoprotein E OS=Homo sapiens OX=9606 GN=SNRPE PE=1 SV=1
Q9Y5B9	1047	24	119820	24	346	1.83885e-05	0.244	514.35	FACT complex subunit SPT16 OS=Homo sapiens OX=9606 GN=SUPT16H PE=1 SV=1
A6NC98	1476	2	164692	4	19	7.16282e-07	0.025	22.05	Coiled-coil domain-containing protein 88B OS=Homo sapiens OX=9606 GN=CCDC88B PE=1 SV=1
Q8NFQ6	507	9	56415.1	9	124	1.36091e-05	0.189	173.03	BPI fold-containing family C protein OS=Homo sapiens OX=9606 GN=BPIFC PE=2 SV=1
P57088	247	8	27941.8	8	157	3.53687e-05	0.312	267	Transmembrane protein 33 OS=Homo sapiens OX=9606 GN=TMEM33 PE=1 SV=2
P11217	842	22	97012.6	30	238	1.57283e-05	0.35	319.97	Glycogen phosphorylase, muscle form OS=Homo sapiens OX=9606 GN=PYGM PE=1 SV=6
P02760	352	6	38956	6	43	6.79739e-06	0.233	61.09	Protein AMBP OS=Homo sapiens OX=9606 GN=AMBP PE=1 SV=1
Q86UE4	582	4	63780.8	4	64	6.1189e-06	0.067	117.04	Protein LYRIC OS=Homo sapiens OX=9606 GN=MTDH PE=1 SV=2
Q9H9S3	476	1	52195.5	10	234	2.73543e-05	0.235	376.42	Protein transport protein Sec61 subunit alpha isoform 2 OS=Homo sapiens OX=9606 GN=SEC61A2 PE=2 SV=3
O43813	399	4	45235.6	4	40	5.57832e-06	0.07	60.81	Glutathione S-transferase LANCL1 OS=Homo sapiens OX=9606 GN=LANCL1 PE=1 SV=1
P54793	590	16	65879	16	210	1.98054e-05	0.356	385.24	Arylsulfatase F OS=Homo sapiens OX=9606 GN=ARSF PE=1 SV=4
Q9NY33	737	37	82519.8	37	1603	0.000121027	0.536	2567.89	Dipeptidyl peptidase 3 OS=Homo sapiens OX=9606 GN=DPP3 PE=1 SV=2
P16989	372	9	40048	9	166	2.48303e-05	0.242	349.5	Y-box-binding protein 3 OS=Homo sapiens OX=9606 GN=YBX3 PE=1 SV=4
Q9NZI7	540	1	60435.1	2	48	4.94611e-06	0.033	90.49	Upstream-binding protein 1 OS=Homo sapiens OX=9606 GN=UBP1 PE=1 SV=1
Q8TDE3	154	1	17011.4	6	212	7.66005e-05	0.149	413.11	Ribonuclease 8 OS=Homo sapiens OX=9606 GN=RNASE8 PE=1 SV=1
P50395	445	55	50612.9	71	5885	0.000735873	0.825	9279.59	Rab GDP dissociation inhibitor beta OS=Homo sapiens OX=9606 GN=GDI2 PE=1 SV=2
P00558	417	34	44568.1	38	1914	0.000255401	0.638	2889.55	Phosphoglycerate kinase 1 OS=Homo sapiens OX=9606 GN=PGK1 PE=1 SV=3
Reverse_Q8WTS1	349	2	39052.7	2	3	4.78313e-07	0.123	4.87
Reverse_Q93009	1102	2	128202	2	33	1.66628e-06	0.008	42.51
P09228	141	9	16416.2	16	1533	0.000604978	0.589	2576.12	Cystatin-SA OS=Homo sapiens OX=9606 GN=CST2 PE=1 SV=1
Q9BWD1	397	31	41306.4	31	2126	0.000297982	0.665	3438.02	Acetyl-CoA acetyltransferase, cytosolic OS=Homo sapiens OX=9606 GN=ACAT2 PE=1 SV=2
Q96FJ2	89	7	10325.1	7	190	0.00011879	0.708	264.2	Dynein light chain 2, cytoplasmic OS=Homo sapiens OX=9606 GN=DYNLL2 PE=1 SV=1
P16144	1822	5	202021	6	118	3.60371e-06	0.035	158.61	Integrin beta-4 OS=Homo sapiens OX=9606 GN=ITGB4 PE=1 SV=5
Reverse_Q8WVF5	259	2	29930.4	2	4	8.59363e-07	0.05	4.98
Reverse_Q9NYQ8	4349	3	479000	4	7	8.95623e-08	0.01	8.58
Q8IVF2	5795	18	616224	18	119	1.14264e-06	0.11	155.66	Protein AHNAK2 OS=Homo sapiens OX=9606 GN=AHNAK2 PE=1 SV=2
P12277	381	6	42599.3	14	143	2.08847e-05	0.354	276.74	Creatine kinase B-type OS=Homo sapiens OX=9606 GN=CKB PE=1 SV=1
P0DME0	302	1	34843.3	5	554	0.000102075	0.219	907.55	Protein SETSIP OS=Homo sapiens OX=9606 GN=SETSIP PE=1 SV=1
P62314	119	7	13255.4	7	460	0.000215094	0.588	813.58	Small nuclear ribonucleoprotein Sm D1 OS=Homo sapiens OX=9606 GN=SNRPD1 PE=1 SV=1
Q9H6N6	1097	3	128193	7	68	3.4492e-06	0.056	133.49	Putative uncharacterized protein MYH16 OS=Homo sapiens OX=9606 GN=MYH16 PE=1 SV=2
Q8IXM6	262	11	29342.1	11	273	5.798e-05	0.309	414.16	Nurim OS=Homo sapiens OX=9606 GN=NRM PE=1 SV=1
Q9NPA0	242	6	26435.5	6	37	8.50752e-06	0.376	53.3	ER membrane protein complex subunit 7 OS=Homo sapiens OX=9606 GN=EMC7 PE=1 SV=1
Q9BQS8	1478	6	166861	7	77	2.8989e-06	0.08	104.55	FYVE and coiled-coil domain-containing protein 1 OS=Homo sapiens OX=9606 GN=FYCO1 PE=1 SV=3
A0A0C4DH41	118	0	13039.6	9	240	0.000113174	0.475	417.01	Immunoglobulin heavy variable 4-61 OS=Homo sapiens OX=9606 GN=IGHV4-61 PE=1 SV=1
P0DP07	118	0	13068.7	9	241	0.000113645	0.475	417.9	Immunoglobulin heavy variable 4-31 OS=Homo sapiens OX=9606 GN=IGHV4-31 PE=3 SV=1
Q5ST30	1063	3	118397	4	28	1.46569e-06	0.025	38.42	Valine--tRNA ligase, mitochondrial OS=Homo sapiens OX=9606 GN=VARS2 PE=1 SV=2
P14406	83	5	9372.1	5	360	0.000241347	0.422	615.81	Cytochrome c oxidase subunit 7A2, mitochondrial OS=Homo sapiens OX=9606 GN=COX7A2 PE=1 SV=1
P02766	147	8	15859	9	237	8.97114e-05	0.605	423.29	Transthyretin OS=Homo sapiens OX=9606 GN=TTR PE=1 SV=1
P36871	562	18	61392.5	18	138	1.36634e-05	0.32	221.85	Phosphoglucomutase-1 OS=Homo sapiens OX=9606 GN=PGM1 PE=1 SV=3
P09601	288	5	32780	5	119	2.29917e-05	0.208	167.25	Heme oxygenase 1 OS=Homo sapiens OX=9606 GN=HMOX1 PE=1 SV=1
P78347	998	6	112328	6	114	6.3561e-06	0.049	165.8	General transcription factor II-I OS=Homo sapiens OX=9606 GN=GTF2I PE=1 SV=2
P25705	553	17	59695.6	18	260	2.61616e-05	0.351	398.9	ATP synthase subunit alpha, mitochondrial OS=Homo sapiens OX=9606 GN=ATP5F1A PE=1 SV=1
P62308	76	4	8472.4	6	228	0.000166931	0.526	384.09	Small nuclear ribonucleoprotein G OS=Homo sapiens OX=9606 GN=SNRPG PE=1 SV=1
P07195	334	14	36597.1	23	1382	0.000230239	0.617	2268.84	L-lactate dehydrogenase B chain OS=Homo sapiens OX=9606 GN=LDHB PE=1 SV=2
Q92520	227	9	24646.6	9	265	6.49586e-05	0.379	481.4	Protein FAM3C OS=Homo sapiens OX=9606 GN=FAM3C PE=1 SV=1
Q96M27	445	17	46653.8	17	231	2.88848e-05	0.299	357.87	Protein PRRC1 OS=Homo sapiens OX=9606 GN=PRRC1 PE=1 SV=1
Q96G03	612	30	68222.4	30	1290	0.000117288	0.423	1952	Phosphopentomutase OS=Homo sapiens OX=9606 GN=PGM2 PE=1 SV=4
P61224	184	0	20793.6	7	132	3.99184e-05	0.299	210.33	Ras-related protein Rap-1b OS=Homo sapiens OX=9606 GN=RAP1B PE=1 SV=1
Q14568	343	1	39322.4	8	73	1.18426e-05	0.268	118.31	Heat shock protein HSP 90-alpha A2 OS=Homo sapiens OX=9606 GN=HSP90AA2P PE=1 SV=2
P58107	5088	38	555298	57	1001	1.09472e-05	0.404	1512.55	Epiplakin OS=Homo sapiens OX=9606 GN=EPPK1 PE=1 SV=3
P31150	447	16	50532.1	40	1966	0.000244733	0.651	2850.9	Rab GDP dissociation inhibitor alpha OS=Homo sapiens OX=9606 GN=GDI1 PE=1 SV=2
P20700	586	5	66349.6	7	80	7.59642e-06	0.116	110.05	Lamin-B1 OS=Homo sapiens OX=9606 GN=LMNB1 PE=1 SV=2
P34096	147	7	16811.4	7	161	6.09432e-05	0.429	260.07	Ribonuclease 4 OS=Homo sapiens OX=9606 GN=RNASE4 PE=1 SV=3
P27487	766	3	88204.5	3	3	2.17926e-07	0.04	3.88	Dipeptidyl peptidase 4 OS=Homo sapiens OX=9606 GN=DPP4 PE=1 SV=2
P14927	111	7	13504	7	237	0.000118807	0.441	380.38	Cytochrome b-c1 complex subunit 7 OS=Homo sapiens OX=9606 GN=UQCRB PE=1 SV=2
A0A286YFG1	108	0	10096.2	9	170	8.75874e-05	0.259	339.06	Small cysteine and glycine repeat-containing protein 8 OS=Homo sapiens OX=9606 GN=SCYGR8 PE=1 SV=1
P11216	843	9	96616.5	18	144	9.50499e-06	0.251	189.28	Glycogen phosphorylase, brain form OS=Homo sapiens OX=9606 GN=PYGB PE=1 SV=5
Reverse_Q96D15	328	1	37452	3	5	8.48228e-07	0.095	6.18
P27216	316	1	35375.2	2	34	5.98699e-06	0.054	56.21	Annexin A13 OS=Homo sapiens OX=9606 GN=ANXA13 PE=1 SV=3
O95399	124	0	14268.4	2	44	1.97446e-05	0.065	68.74	Urotensin-2 OS=Homo sapiens OX=9606 GN=UTS2 PE=1 SV=1
P47897	775	1	87724.9	3	40	2.87194e-06	0.028	43.28	Glutamine--tRNA ligase OS=Homo sapiens OX=9606 GN=QARS1 PE=1 SV=1
Q96AT9	228	2	24893.3	2	26	6.34534e-06	0.114	32.51	Ribulose-phosphate 3-epimerase OS=Homo sapiens OX=9606 GN=RPE PE=1 SV=1
Q08431	387	11	43059.5	11	88	1.26529e-05	0.354	119.37	Lactadherin OS=Homo sapiens OX=9606 GN=MFGE8 PE=1 SV=3
Q9UJ70	344	12	37333.9	12	527	8.5245e-05	0.477	758.5	N-acetyl-D-glucosamine kinase OS=Homo sapiens OX=9606 GN=NAGK PE=1 SV=4
O75832	226	9	24394.4	9	250	6.15529e-05	0.442	478.97	26S proteasome non-ATPase regulatory subunit 10 OS=Homo sapiens OX=9606 GN=PSMD10 PE=1 SV=1
P52888	689	10	78771.5	10	64	5.16865e-06	0.173	104.4	Thimet oligopeptidase OS=Homo sapiens OX=9606 GN=THOP1 PE=1 SV=2
Q9UN74	947	1	102212	4	27	1.58646e-06	0.017	35.28	Protocadherin alpha-4 OS=Homo sapiens OX=9606 GN=PCDHA4 PE=1 SV=1
O14841	1288	11	137353	11	313	1.35221e-05	0.111	481.06	5-oxoprolinase OS=Homo sapiens OX=9606 GN=OPLAH PE=1 SV=3
P0C870	316	11	35890.9	11	284	5.0009e-05	0.424	352.94	Bifunctional peptidase and (3S)-lysyl hydroxylase JMJD7 OS=Homo sapiens OX=9606 GN=JMJD7 PE=1 SV=1
P02751	2477	29	272132	29	106	2.3812e-06	0.15	164.62	Fibronectin OS=Homo sapiens OX=9606 GN=FN1 PE=1 SV=5
P16930	419	9	46326.2	9	192	2.54979e-05	0.243	272.74	Fumarylacetoacetase OS=Homo sapiens OX=9606 GN=FAH PE=1 SV=2
Q99584	98	6	11446.1	6	111	6.30251e-05	0.398	154.54	Protein S100-A13 OS=Homo sapiens OX=9606 GN=S100A13 PE=1 SV=1
Q8WWH5	349	2	37211.5	2	2	3.18876e-07	0.032	2.29	Pseudouridylate synthase TRUB1 OS=Homo sapiens OX=9606 GN=TRUB1 PE=1 SV=1
Q5TAX3	1644	3	185030	4	23	7.78471e-07	0.021	25.09	Terminal uridylyltransferase 4 OS=Homo sapiens OX=9606 GN=TUT4 PE=1 SV=3
P54803	685	12	76996.7	12	365	2.96496e-05	0.232	549.77	Galactocerebrosidase OS=Homo sapiens OX=9606 GN=GALC PE=1 SV=3
P04899	355	3	40407	6	48	7.52367e-06	0.177	73.68	Guanine nucleotide-binding protein G(i) subunit alpha-2 OS=Homo sapiens OX=9606 GN=GNAI2 PE=1 SV=3
Reverse_Q8TEW0	1356	1	151312	2	4	1.64141e-07	0.017	5.3
O94901	785	12	87036.9	12	164	1.16249e-05	0.18	221.58	SUN domain-containing protein 1 OS=Homo sapiens OX=9606 GN=SUN1 PE=1 SV=4
P50552	380	6	39787.1	6	120	1.75717e-05	0.066	199.45	Vasodilator-stimulated phosphoprotein OS=Homo sapiens OX=9606 GN=VASP PE=1 SV=3
P02671	866	46	94896.4	46	503	3.23197e-05	0.442	918.27	Fibrinogen alpha chain OS=Homo sapiens OX=9606 GN=FGA PE=1 SV=2
P20160	251	18	26850.6	18	203	4.50027e-05	0.641	309.39	Azurocidin OS=Homo sapiens OX=9606 GN=AZU1 PE=1 SV=3
Q2TAY7	513	12	57489.2	12	136	1.47516e-05	0.372	204.6	WD40 repeat-containing protein SMU1 OS=Homo sapiens OX=9606 GN=SMU1 PE=1 SV=2
Reverse_Q8TDM6	1919	1	213717	2	3	8.69887e-08	0.009	4.22
Q9UQM7	478	0	54035.5	2	153	1.78107e-05	0.023	263.4	Calcium/calmodulin-dependent protein kinase type II subunit alpha OS=Homo sapiens OX=9606 GN=CAMK2A PE=1 SV=2
Q00888	419	6	47065.2	6	105	1.39441e-05	0.165	150.12	Pregnancy-specific beta-1-glycoprotein 4 OS=Homo sapiens OX=9606 GN=PSG4 PE=2 SV=3
O14744	637	13	72619.5	13	47	4.10559e-06	0.273	73.21	Protein arginine N-methyltransferase 5 OS=Homo sapiens OX=9606 GN=PRMT5 PE=1 SV=4
Q9UBQ7	328	13	35627.7	13	323	5.47956e-05	0.457	478.7	Glyoxylate reductase/hydroxypyruvate reductase OS=Homo sapiens OX=9606 GN=GRHPR PE=1 SV=1
P43251	543	4	61075.2	4	55	5.63611e-06	0.098	72.37	Biotinidase OS=Homo sapiens OX=9606 GN=BTD PE=1 SV=2
P40925	334	10	36385	10	495	8.24661e-05	0.422	653.66	Malate dehydrogenase, cytoplasmic OS=Homo sapiens OX=9606 GN=MDH1 PE=1 SV=4
P61421	351	12	40285.2	12	330	5.23147e-05	0.456	498.24	V-type proton ATPase subunit d 1 OS=Homo sapiens OX=9606 GN=ATP6V0D1 PE=1 SV=1
O75436	327	15	38127.7	15	481	8.18491e-05	0.498	726.67	Vacuolar protein sorting-associated protein 26A OS=Homo sapiens OX=9606 GN=VPS26A PE=1 SV=2
Q5VXJ0	399	6	45515.9	6	45	6.27561e-06	0.201	56.78	Lipase member K OS=Homo sapiens OX=9606 GN=LIPK PE=2 SV=2
Q9ULA0	485	12	53358.4	12	65	7.45741e-06	0.342	102.48	Aspartyl aminopeptidase OS=Homo sapiens OX=9606 GN=DNPEP PE=1 SV=2
Q8IW45	347	13	36535.2	13	390	6.25391e-05	0.548	612.73	ATP-dependent (S)-NAD(P)H-hydrate dehydratase OS=Homo sapiens OX=9606 GN=NAXD PE=1 SV=1
P00505	430	15	47469.3	15	428	5.5385e-05	0.412	745.16	Aspartate aminotransferase, mitochondrial OS=Homo sapiens OX=9606 GN=GOT2 PE=1 SV=3
Q13107	963	1	108478	5	174	1.0054e-05	0.04	281.84	Ubiquitin carboxyl-terminal hydrolase 4 OS=Homo sapiens OX=9606 GN=USP4 PE=1 SV=3
Q9Y2T3	454	32	50952.6	32	1721	0.000210932	0.698	2565.18	Guanine deaminase OS=Homo sapiens OX=9606 GN=GDA PE=1 SV=1
Reverse_Q7Z2Y8	2422	8	278852	11	374	8.59239e-06	0.043	527.76
P49863	264	0	28845.7	2	36	7.58779e-06	0.027	60.91	Granzyme K OS=Homo sapiens OX=9606 GN=GZMK PE=1 SV=1
P48735	452	8	50858.9	15	347	4.27177e-05	0.252	542.29	Isocitrate dehydrogenase [NADP], mitochondrial OS=Homo sapiens OX=9606 GN=IDH2 PE=1 SV=2
Q01518	475	10	51850.7	10	256	2.99891e-05	0.255	398.07	Adenylyl cyclase-associated protein 1 OS=Homo sapiens OX=9606 GN=CAP1 PE=1 SV=5
contaminant_GR78_PLAFA	279	1	30620.8	2	109	2.1739e-05	0.029	148.72	78 KD GLUCOSE REGULATED PROTEIN HOMOLOG (GRP 78) (IMMUNOGLOBULIN...
Q5T4S7	5183	2	573458	4	40	4.29433e-07	0.006	53.43	E3 ubiquitin-protein ligase UBR4 OS=Homo sapiens OX=9606 GN=UBR4 PE=1 SV=1
Q9H347	655	3	70778.5	4	22	1.86895e-06	0.076	28.46	Ubiquilin-3 OS=Homo sapiens OX=9606 GN=UBQLN3 PE=1 SV=2
Reverse_O00754	1011	0	113654	2	1167	6.42298e-05	0.007	1760.91
Reverse_Q2M3G4	852	1	90712.1	3	152	9.92706e-06	0.02	199.99
P21817	5038	3	564797	5	21	2.31941e-07	0.007	25.64	Ryanodine receptor 1 OS=Homo sapiens OX=9606 GN=RYR1 PE=1 SV=3
Q92734	400	7	43403.2	7	32	4.4515e-06	0.182	43.32	Protein TFG OS=Homo sapiens OX=9606 GN=TFG PE=1 SV=2
contaminant_GR78_PLAFO	655	2	72713.2	5	183	1.55463e-05	0.052	271.15	78 KD GLUCOSE REGULATED PROTEIN HOMOLOG PRECURSOR (GRP 78) (IMMUNOGLOBULIN...
Q53EP0	1204	2	132785	4	1534	7.0895e-05	0.027	2320.66	Fibronectin type III domain-containing protein 3B OS=Homo sapiens OX=9606 GN=FNDC3B PE=1 SV=2
Reverse_O43763	284	0	30214.8	2	24	4.70229e-06	0.042	31.63
P61009	180	4	20282.5	4	160	4.94611e-05	0.217	246.27	Signal peptidase complex subunit 3 OS=Homo sapiens OX=9606 GN=SPCS3 PE=1 SV=1
Q6UWW0	184	4	20423.1	4	57	1.72375e-05	0.174	93.91	Lipocalin-15 OS=Homo sapiens OX=9606 GN=LCN15 PE=1 SV=1
Reverse_P35908	639	12	65375.2	12	286	2.49047e-05	0.205	587.38
Q14764	893	13	99247.9	13	198	1.23376e-05	0.155	282.44	Major vault protein OS=Homo sapiens OX=9606 GN=MVP PE=1 SV=4
Q6YN16	418	2	45347.5	2	98	1.30457e-05	0.05	188.13	Hydroxysteroid dehydrogenase-like protein 2 OS=Homo sapiens OX=9606 GN=HSDL2 PE=1 SV=1
P43699	371	0	38553.9	1	4	5.99933e-07	0.032	9.31	Homeobox protein Nkx-2.1 OS=Homo sapiens OX=9606 GN=NKX2-1 PE=1 SV=1
P98088	5654	60	585181	67	590	5.80648e-06	0.199	787.15	Mucin-5AC OS=Homo sapiens OX=9606 GN=MUC5AC PE=1 SV=4
Q5VST9	7968	3	867922	6	18	1.25701e-07	0.006	22.55	Obscurin OS=Homo sapiens OX=9606 GN=OBSCN PE=1 SV=3
P43235	329	0	36924.4	3	105	1.77587e-05	0.058	141.37	Cathepsin K OS=Homo sapiens OX=9606 GN=CTSK PE=1 SV=1
Reverse_P04264	644	9	65981	9	143	1.23557e-05	0.134	227.94
Q5NE16	218	0	25025.2	2	103	2.62904e-05	0.037	139.41	Putative inactive cathepsin L-like protein CTSL3P OS=Homo sapiens OX=9606 GN=CTSL3P PE=5 SV=1
Q9ULH1	1129	0	125402	2	21	1.035e-06	0.011	27.69	Arf-GAP with SH3 domain, ANK repeat and PH domain-containing protein 1 OS=Homo sapiens OX=9606 GN=ASAP1 PE=1 SV=4
Q9H2Z4	354	0	36138.1	1	4	6.28743e-07	0.034	9.31	Homeobox protein Nkx-2.4 OS=Homo sapiens OX=9606 GN=NKX2-4 PE=1 SV=3
Reverse_Q9NXE8	425	1	49599	1	1	1.30927e-07	0.024	2.1
P01782	118	3	12918.4	8	167	7.87501e-05	0.39	348.1	Immunoglobulin heavy variable 3-9 OS=Homo sapiens OX=9606 GN=IGHV3-9 PE=1 SV=2
O95696	1058	1	119426	2	3	1.5778e-07	0.015	3.41	Bromodomain-containing protein 1 OS=Homo sapiens OX=9606 GN=BRD1 PE=1 SV=1
P49788	294	13	33246.2	13	220	4.16382e-05	0.435	342.09	Retinoic acid receptor responder protein 1 OS=Homo sapiens OX=9606 GN=RARRES1 PE=1 SV=2
Q16881	649	8	70844.2	8	23	1.97197e-06	0.159	36.17	Thioredoxin reductase 1, cytoplasmic OS=Homo sapiens OX=9606 GN=TXNRD1 PE=1 SV=3
Q92521	554	1	64995.7	1	36	3.61584e-06	0.027	82.34	GPI mannosyltransferase 3 OS=Homo sapiens OX=9606 GN=PIGB PE=1 SV=1
Reverse_O75844	475	5	54759.5	7	508	5.95096e-05	0.116	952.16
P59827	614	7	64995.5	7	22	1.99375e-06	0.147	30.71	BPI fold-containing family B member 4 OS=Homo sapiens OX=9606 GN=BPIFB4 PE=2 SV=2
Reverse_Q09013	629	2	69323.3	4	36	3.1847e-06	0.035	50.98
Q02083	359	11	40022.9	11	148	2.29395e-05	0.32	198.75	N-acylethanolamine-hydrolyzing acid amidase OS=Homo sapiens OX=9606 GN=NAAA PE=1 SV=3
Q86SF2	657	3	75323	3	6	5.08162e-07	0.053	7.94	N-acetylgalactosaminyltransferase 7 OS=Homo sapiens OX=9606 GN=GALNT7 PE=1 SV=1
Q9NQ84	441	12	48143.7	12	414	5.2237e-05	0.204	640.48	G-protein coupled receptor family C group 5 member C OS=Homo sapiens OX=9606 GN=GPRC5C PE=1 SV=2
P53990	364	9	39707.4	9	196	2.9962e-05	0.258	283.01	IST1 homolog OS=Homo sapiens OX=9606 GN=IST1 PE=1 SV=1
Q8NFT8	737	8	78404.4	8	222	1.67611e-05	0.115	360.22	Delta and Notch-like epidermal growth factor-related receptor OS=Homo sapiens OX=9606 GN=DNER PE=1 SV=1
Q9GZM7	467	3	52334.9	3	37	4.40861e-06	0.077	62.47	Tubulointerstitial nephritis antigen-like OS=Homo sapiens OX=9606 GN=TINAGL1 PE=1 SV=1
contaminant_INT-STD4	259	4	28942.7	4	24	5.15618e-06	0.313	38.5	CAH-II
P26038	577	15	67759.8	22	453	4.36857e-05	0.354	616.2	Moesin OS=Homo sapiens OX=9606 GN=MSN PE=1 SV=3
Q9H6S3	715	13	80552.1	13	157	1.22183e-05	0.281	241.62	Epidermal growth factor receptor kinase substrate 8-like protein 2 OS=Homo sapiens OX=9606 GN=EPS8L2 PE=1 SV=2
O14672	748	3	84069.7	3	7	5.20731e-07	0.048	11.9	Disintegrin and metalloproteinase domain-containing protein 10 OS=Homo sapiens OX=9606 GN=ADAM10 PE=1 SV=1
P14625	803	6	92393.3	7	38	2.63321e-06	0.098	61.64	Endoplasmin OS=Homo sapiens OX=9606 GN=HSP90B1 PE=1 SV=1
Q9NY56	170	0	19287.9	7	27	8.83754e-06	0.253	39.24	Odorant-binding protein 2a OS=Homo sapiens OX=9606 GN=OBP2A PE=1 SV=1
Q5TZA2	2017	4	228270	5	35	9.65559e-07	0.024	51.09	Rootletin OS=Homo sapiens OX=9606 GN=CROCC PE=1 SV=2
Q9Y281	166	0	18706.8	3	77	2.58107e-05	0.169	142.81	Cofilin-2 OS=Homo sapiens OX=9606 GN=CFL2 PE=1 SV=1
O00560	298	16	32405.9	17	270	5.04155e-05	0.507	549.54	Syntenin-1 OS=Homo sapiens OX=9606 GN=SDCBP PE=1 SV=1
O15335	359	4	40432.3	4	32	4.95989e-06	0.145	44.1	Chondroadherin OS=Homo sapiens OX=9606 GN=CHAD PE=1 SV=2
A8MXZ3	250	3	26293.1	15	189	4.20667e-05	0.3	374.51	Keratin-associated protein 9-1 OS=Homo sapiens OX=9606 GN=KRTAP9-1 PE=3 SV=1
Q9UHR4	511	1	56829.1	1	2	2.17784e-07	0.014	2.87	Brain-specific angiogenesis inhibitor 1-associated protein 2-like protein 1 OS=Homo sapiens OX=9606 GN=BAIAP2L1 PE=1 SV=2
Q6X4U4	206	3	23273.7	3	58	1.56667e-05	0.16	83.26	Sclerostin domain-containing protein 1 OS=Homo sapiens OX=9606 GN=SOSTDC1 PE=1 SV=2
Q06828	376	25	43133.5	26	834	0.000123423	0.495	1236.02	Fibromodulin OS=Homo sapiens OX=9606 GN=FMOD PE=1 SV=2
P19971	482	25	49906.2	25	826	9.53564e-05	0.608	1281.07	Thymidine phosphorylase OS=Homo sapiens OX=9606 GN=TYMP PE=1 SV=2
Q99574	410	3	46379.1	3	4	5.42866e-07	0.078	5.34	Neuroserpin OS=Homo sapiens OX=9606 GN=SERPINI1 PE=1 SV=1
Reverse_Q9H4E7	631	3	73846.3	4	131	1.1552e-05	0.032	247.65
Q9UGT4	822	7	90131.7	7	30	2.0308e-06	0.135	37.69	Sushi domain-containing protein 2 OS=Homo sapiens OX=9606 GN=SUSD2 PE=1 SV=1
P38606	617	21	68242.5	21	161	1.45197e-05	0.371	284.84	V-type proton ATPase catalytic subunit A OS=Homo sapiens OX=9606 GN=ATP6V1A PE=1 SV=2
Q9NPH6	170	13	19426	17	88	2.88038e-05	0.488	119.4	Odorant-binding protein 2b OS=Homo sapiens OX=9606 GN=OBP2B PE=2 SV=1
P02808	62	14	7281.6	14	577	0.000517846	0.468	989.21	Statherin OS=Homo sapiens OX=9606 GN=STATH PE=1 SV=2
Q9HC29	1040	1	115191	2	16	8.56058e-07	0.014	27.26	Nucleotide-binding oligomerization domain-containing protein 2 OS=Homo sapiens OX=9606 GN=NOD2 PE=1 SV=1
Q9NQ36	999	3	109866	4	8	4.45596e-07	0.041	11.86	Signal peptide, CUB and EGF-like domain-containing protein 2 OS=Homo sapiens OX=9606 GN=SCUBE2 PE=1 SV=3
Q6ZMP0	1018	20	112359	20	212	1.15879e-05	0.239	287.69	Thrombospondin type-1 domain-containing protein 4 OS=Homo sapiens OX=9606 GN=THSD4 PE=1 SV=2
P12109	1028	4	108444	4	5	2.70641e-07	0.058	7.26	Collagen alpha-1(VI) chain OS=Homo sapiens OX=9606 GN=COL6A1 PE=1 SV=3
Q8TAG9	804	0	93644.6	2	13	8.99713e-07	0.015	21.76	Exocyst complex component 6 OS=Homo sapiens OX=9606 GN=EXOC6 PE=1 SV=3
Q8NBJ4	401	17	45287.8	17	363	5.03708e-05	0.372	557.45	Golgi membrane protein 1 OS=Homo sapiens OX=9606 GN=GOLM1 PE=1 SV=1
Q13444	863	5	92881.2	5	25	1.61193e-06	0.083	41.94	Disintegrin and metalloproteinase domain-containing protein 15 OS=Homo sapiens OX=9606 GN=ADAM15 PE=1 SV=4
A0A0C4DH29	117	1	12981.4	4	107	5.08879e-05	0.325	213.36	Immunoglobulin heavy variable 1-3 OS=Homo sapiens OX=9606 GN=IGHV1-3 PE=3 SV=1
P15907	406	8	46556.6	8	21	2.87813e-06	0.182	28.62	Beta-galactoside alpha-2,6-sialyltransferase 1 OS=Homo sapiens OX=9606 GN=ST6GAL1 PE=1 SV=1
Q9BRK5	362	11	41762.5	11	212	3.2587e-05	0.262	357.16	45 kDa calcium-binding protein OS=Homo sapiens OX=9606 GN=SDF4 PE=1 SV=1
A0A0B4J2H0	117	0	12634.2	4	104	4.94611e-05	0.308	209.45	Immunoglobulin heavy variable 1-69D OS=Homo sapiens OX=9606 GN=IGHV1-69D PE=1 SV=1
P28838	519	6	56112.8	6	22	2.3587e-06	0.102	32.36	Cytosol aminopeptidase OS=Homo sapiens OX=9606 GN=LAP3 PE=1 SV=3
P08571	375	12	40032.7	12	236	3.50185e-05	0.339	345.25	Monocyte differentiation antigen CD14 OS=Homo sapiens OX=9606 GN=CD14 PE=1 SV=2
P30101	505	11	56728.7	11	85	9.36579e-06	0.285	119.35	Protein disulfide-isomerase A3 OS=Homo sapiens OX=9606 GN=PDIA3 PE=1 SV=4
Q8WUM4	868	27	95945.1	27	322	2.0642e-05	0.374	541.97	Programmed cell death 6-interacting protein OS=Homo sapiens OX=9606 GN=PDCD6IP PE=1 SV=1
Q14697	944	5	106789	5	11	6.48392e-07	0.061	13.45	Neutral alpha-glucosidase AB OS=Homo sapiens OX=9606 GN=GANAB PE=1 SV=3
P80303	420	15	50173.3	15	224	2.96767e-05	0.355	361.35	Nucleobindin-2 OS=Homo sapiens OX=9606 GN=NUCB2 PE=1 SV=3
Q92673	2214	7	248249	8	33	8.29379e-07	0.048	43.01	Sortilin-related receptor OS=Homo sapiens OX=9606 GN=SORL1 PE=1 SV=2
P07996	1170	22	129282	22	386	1.83577e-05	0.225	563.44	Thrombospondin-1 OS=Homo sapiens OX=9606 GN=THBS1 PE=1 SV=2
P01742	117	0	12633.3	4	104	4.94611e-05	0.308	209.45	Immunoglobulin heavy variable 1-69 OS=Homo sapiens OX=9606 GN=IGHV1-69 PE=1 SV=2
O95968	90	11	9873.4	11	180	0.000111288	0.478	383.19	Secretoglobin family 1D member 1 OS=Homo sapiens OX=9606 GN=SCGB1D1 PE=1 SV=1
P09958	794	13	86605.7	13	166	1.16333e-05	0.254	236.19	Furin OS=Homo sapiens OX=9606 GN=FURIN PE=1 SV=2
P08493	103	1	12327.3	1	5	2.70115e-06	0.107	8.9	Matrix Gla protein OS=Homo sapiens OX=9606 GN=MGP PE=1 SV=2
O75051	1894	2	210951	2	3	8.81369e-08	0.007	3.54	Plexin-A2 OS=Homo sapiens OX=9606 GN=PLXNA2 PE=1 SV=4
P62306	86	5	9700.8	5	33	2.13517e-05	0.581	59.85	Small nuclear ribonucleoprotein F OS=Homo sapiens OX=9606 GN=SNRPF PE=1 SV=1
P29373	138	10	15665	10	338	0.000136287	0.616	578.14	Cellular retinoic acid-binding protein 2 OS=Homo sapiens OX=9606 GN=CRABP2 PE=1 SV=2
Q8NES3	379	18	41728.6	18	266	3.90534e-05	0.398	459.72	Beta-1,3-N-acetylglucosaminyltransferase lunatic fringe OS=Homo sapiens OX=9606 GN=LFNG PE=1 SV=2
Q5SY68	101	4	11276.4	6	67	3.69122e-05	0.465	83.71	Protein S100-A7-like 2 OS=Homo sapiens OX=9606 GN=S100A7L2 PE=1 SV=1
Q8TE68	723	31	80184	31	298	2.29348e-05	0.448	479.97	Epidermal growth factor receptor kinase substrate 8-like protein 1 OS=Homo sapiens OX=9606 GN=EPS8L1 PE=1 SV=3
P01743	117	1	12906.2	4	103	4.89856e-05	0.325	205.6	Immunoglobulin heavy variable 1-46 OS=Homo sapiens OX=9606 GN=IGHV1-46 PE=1 SV=2
O43653	114	4	11932.9	4	140	6.83345e-05	0.298	221.36	Prostate stem cell antigen OS=Homo sapiens OX=9606 GN=PSCA PE=1 SV=2
P0DP01	117	0	12965.3	3	102	4.851e-05	0.197	204.61	Immunoglobulin heavy variable 1-8 OS=Homo sapiens OX=9606 GN=IGHV1-8 PE=1 SV=1
Q8WVQ1	401	10	44793.7	10	40	5.5505e-06	0.292	56.58	Soluble calcium-activated nucleotidase 1 OS=Homo sapiens OX=9606 GN=CANT1 PE=1 SV=1
Q92794	2004	3	224868	5	108	2.99877e-06	0.038	113	Histone acetyltransferase KAT6A OS=Homo sapiens OX=9606 GN=KAT6A PE=1 SV=2
Reverse_Q9NTJ3	1288	1	147072	1	8	3.45614e-07	0.009	17.08
Reverse_A6NJZ7	1639	0	180819	2	2	6.78997e-08	0.02	3.07
A6NES4	1674	1	189420	1	3	9.972e-08	0.009	6.3	Maestro heat-like repeat-containing protein family member 2A OS=Homo sapiens OX=9606 GN=MROH2A PE=4 SV=4
Reverse_A6NNM3	1639	0	180821	2	2	6.78997e-08	0.02	3.07
Q02539	215	2	21810.9	2	48	1.24228e-05	0.084	98.58	Histone H1.1 OS=Homo sapiens OX=9606 GN=H1-1 PE=1 SV=3
Q8WYB5	2073	0	231214	2	94	2.52316e-06	0.009	98.56	Histone acetyltransferase KAT6B OS=Homo sapiens OX=9606 GN=KAT6B PE=1 SV=3
Reverse_P30307	473	0	53312.5	2	55	6.47021e-06	0.015	105.44
Reverse_P20248	432	0	48502.1	2	63	8.11472e-06	0.016	122.76
P60660	151	5	16901.1	6	153	5.63808e-05	0.364	264.21	Myosin light polypeptide 6 OS=Homo sapiens OX=9606 GN=MYL6 PE=1 SV=2
Q5TGY3	1603	3	168226	4	55	1.90918e-06	0.029	102.32	Transcription factor Gibbin OS=Homo sapiens OX=9606 GN=AHDC1 PE=1 SV=1
Q9Y3C8	167	1	19428	2	48	1.59934e-05	0.09	90.01	Ubiquitin-fold modifier-conjugating enzyme 1 OS=Homo sapiens OX=9606 GN=UFC1 PE=1 SV=3
P27105	288	11	31692.7	12	104	2.00936e-05	0.406	164.47	Stomatin OS=Homo sapiens OX=9606 GN=STOM PE=1 SV=3
P35241	583	0	68503.4	10	226	2.15703e-05	0.141	303.63	Radixin OS=Homo sapiens OX=9606 GN=RDX PE=1 SV=1
Q15643	1979	3	227429	4	7	1.9682e-07	0.016	8.83	Thyroid receptor-interacting protein 11 OS=Homo sapiens OX=9606 GN=TRIP11 PE=1 SV=3
contaminant_INT-STD3	107	15	12016.8	17	237	0.000123248	0.579	456.96	LAC
P23284	216	8	23709.5	9	73	1.88055e-05	0.38	103.26	Peptidyl-prolyl cis-trans isomerase B OS=Homo sapiens OX=9606 GN=PPIB PE=1 SV=2
P10620	155	4	17569.2	4	35	1.25647e-05	0.355	51.39	Microsomal glutathione S-transferase 1 OS=Homo sapiens OX=9606 GN=MGST1 PE=1 SV=1
O75146	1068	9	119297	9	142	7.39833e-06	0.071	252.24	Huntingtin-interacting protein 1-related protein OS=Homo sapiens OX=9606 GN=HIP1R PE=1 SV=2
P01911	266	9	29929	18	351	7.34247e-05	0.523	547.54	HLA class II histocompatibility antigen, DRB1 beta chain OS=Homo sapiens OX=9606 GN=HLA-DRB1 PE=1 SV=2
Q8NC51	408	6	44920.4	6	105	1.43201e-05	0.11	172.68	SERPINE1 mRNA-binding protein 1 OS=Homo sapiens OX=9606 GN=SERBP1 PE=1 SV=2
P14555	144	7	16053.8	7	27	1.04332e-05	0.333	47.02	Phospholipase A2, membrane associated OS=Homo sapiens OX=9606 GN=PLA2G2A PE=1 SV=2
Reverse_Q6ULP2	936	3	102032	4	98	5.82595e-06	0.032	125.7
P24666	158	6	18012.8	6	262	9.22701e-05	0.43	414.01	Low molecular weight phosphotyrosine protein phosphatase OS=Homo sapiens OX=9606 GN=ACP1 PE=1 SV=3
Q3ZCM7	444	0	49725.9	12	40	5.01295e-06	0.221	54.23	Tubulin beta-8 chain OS=Homo sapiens OX=9606 GN=TUBB8 PE=1 SV=2
P04350	444	0	49535.9	15	97	1.21564e-05	0.34	145.31	Tubulin beta-4A chain OS=Homo sapiens OX=9606 GN=TUBB4A PE=1 SV=2
Reverse_Q8NHP7	514	2	58279.8	2	2	2.16513e-07	0.021	2.64
Reverse_Q86SQ0	1253	2	142052	2	36	1.5987e-06	0.014	72.27
Q6YHU6	1953	3	219447	5	130	3.70389e-06	0.027	163.4	tRNA (32-2'-O)-methyltransferase regulator THADA OS=Homo sapiens OX=9606 GN=THADA PE=1 SV=1
P13667	645	7	72869	7	65	5.60751e-06	0.118	103.12	Protein disulfide-isomerase A4 OS=Homo sapiens OX=9606 GN=PDIA4 PE=1 SV=2
Q8WW22	397	3	44751	3	48	6.72771e-06	0.091	64.68	DnaJ homolog subfamily A member 4 OS=Homo sapiens OX=9606 GN=DNAJA4 PE=1 SV=1
O43399	206	2	22206.3	2	9	2.43104e-06	0.097	15.68	Tumor protein D54 OS=Homo sapiens OX=9606 GN=TPD52L2 PE=1 SV=2
Q86YM7	354	4	40234.3	4	10	1.57186e-06	0.107	14.28	Homer protein homolog 1 OS=Homo sapiens OX=9606 GN=HOMER1 PE=1 SV=2
P55072	806	34	89247.7	34	446	3.07905e-05	0.409	698.35	Transitional endoplasmic reticulum ATPase OS=Homo sapiens OX=9606 GN=VCP PE=1 SV=4
Q92900	1129	17	124249	17	77	3.79501e-06	0.174	103.41	Regulator of nonsense transcripts 1 OS=Homo sapiens OX=9606 GN=UPF1 PE=1 SV=2
P49754	854	8	98485.1	9	76	4.95191e-06	0.13	93.18	Vacuolar protein sorting-associated protein 41 homolog OS=Homo sapiens OX=9606 GN=VPS41 PE=1 SV=3
Q9BTY2	467	7	54014.1	7	41	4.88521e-06	0.163	53.19	Plasma alpha-L-fucosidase OS=Homo sapiens OX=9606 GN=FUCA2 PE=1 SV=2
P49189	494	24	53749	25	497	5.59817e-05	0.494	684.02	4-trimethylaminobutyraldehyde dehydrogenase OS=Homo sapiens OX=9606 GN=ALDH9A1 PE=1 SV=3
O43464	458	3	48792.9	3	15	1.82239e-06	0.107	19.37	Serine protease HTRA2, mitochondrial OS=Homo sapiens OX=9606 GN=HTRA2 PE=1 SV=2
A0A075B6R2	117	1	12821.6	8	116	5.51682e-05	0.41	216.39	Immunoglobulin heavy variable 4-4 OS=Homo sapiens OX=9606 GN=IGHV4-4 PE=3 SV=2
Q9NRG1	225	0	25639	2	60	1.48383e-05	0.071	95.89	Phosphoribosyltransferase domain-containing protein 1 OS=Homo sapiens OX=9606 GN=PRTFDC1 PE=1 SV=1
P55884	814	1	92405.8	1	2	1.36717e-07	0.036	3.87	Eukaryotic translation initiation factor 3 subunit B OS=Homo sapiens OX=9606 GN=EIF3B PE=1 SV=3
O14498	428	10	45950.4	10	286	3.71825e-05	0.276	411.6	Immunoglobulin superfamily containing leucine-rich repeat protein OS=Homo sapiens OX=9606 GN=ISLR PE=2 SV=1
A0A087WSY4	118	1	12998.7	7	115	5.42291e-05	0.297	214.83	Immunoglobulin heavy variable 4-30-2 OS=Homo sapiens OX=9606 GN=IGHV4-30-2 PE=3 SV=1
Q9UN81	338	2	40012.7	2	41	6.74969e-06	0.074	69.32	LINE-1 retrotransposable element ORF1 protein OS=Homo sapiens OX=9606 GN=L1RE1 PE=1 SV=1
P46459	744	8	82524.1	8	105	7.85295e-06	0.112	127.25	Vesicle-fusing ATPase OS=Homo sapiens OX=9606 GN=NSF PE=1 SV=3
contaminant_A46538	580	2	64433.7	3	26	2.49438e-06	0.041	57.83	immunoglobulin heavy chain, secreted form - Atlantic cod
P23434	173	3	18854.6	3	37	1.19007e-05	0.329	56.4	Glycine cleavage system H protein, mitochondrial OS=Homo sapiens OX=9606 GN=GCSH PE=1 SV=2
Q9UNK0	236	3	26872	3	6	1.41467e-06	0.178	10.73	Syntaxin-8 OS=Homo sapiens OX=9606 GN=STX8 PE=1 SV=2
Q9ULT8	2610	3	289169	3	31	6.60903e-07	0.016	43.12	E3 ubiquitin-protein ligase HECTD1 OS=Homo sapiens OX=9606 GN=HECTD1 PE=1 SV=4
P35270	261	9	28012.8	9	326	6.95014e-05	0.375	477.55	Sepiapterin reductase OS=Homo sapiens OX=9606 GN=SPR PE=1 SV=1
Q99829	537	14	59003.5	14	314	3.25366e-05	0.292	463.56	Copine-1 OS=Homo sapiens OX=9606 GN=CPNE1 PE=1 SV=1
P21128	410	5	46823.9	5	101	1.37074e-05	0.117	138.43	Uridylate-specific endoribonuclease OS=Homo sapiens OX=9606 GN=ENDOU PE=1 SV=2
O94876	653	2	72020.5	3	7	5.96488e-07	0.044	8.73	Transmembrane and coiled-coil domains protein 1 OS=Homo sapiens OX=9606 GN=TMCC1 PE=1 SV=3
Reverse_P53992	1094	0	118231	2	5	2.54313e-07	0.012	6.93
Q9NS86	450	1	50803.4	1	38	4.69881e-06	0.024	79.1	LanC-like protein 2 OS=Homo sapiens OX=9606 GN=LANCL2 PE=1 SV=1
P51610	2035	2	208584	2	2	5.46868e-08	0.009	2.36	Host cell factor 1 OS=Homo sapiens OX=9606 GN=HCFC1 PE=1 SV=2
Reverse_Q8NDB2	785	0	89207.4	3	63	4.46568e-06	0.018	83.49
Q9Y266	331	4	38201.1	4	63	1.05908e-05	0.157	85.84	Nuclear migration protein nudC OS=Homo sapiens OX=9606 GN=NUDC PE=1 SV=1
Q9NR28	239	3	27095.7	3	16	3.72511e-06	0.13	29.89	Diablo IAP-binding mitochondrial protein OS=Homo sapiens OX=9606 GN=DIABLO PE=1 SV=1
Q96C74	230	1	26072.4	2	16	3.87087e-06	0.052	18.64	Ropporin-1-like protein OS=Homo sapiens OX=9606 GN=ROPN1L PE=1 SV=2
Q9UHC9	1359	0	148614	2	31	1.26928e-06	0.006	45.54	NPC1-like intracellular cholesterol transporter 1 OS=Homo sapiens OX=9606 GN=NPC1L1 PE=1 SV=2
P20061	433	13	48158	13	181	2.32599e-05	0.314	317.57	Transcobalamin-1 OS=Homo sapiens OX=9606 GN=TCN1 PE=1 SV=2
Q8WXH0	6885	10	795926	12	47	3.79849e-07	0.022	65.18	Nesprin-2 OS=Homo sapiens OX=9606 GN=SYNE2 PE=1 SV=3
Q8N3D4	1523	1	161738	1	3	1.09607e-07	0.014	6.71	EH domain-binding protein 1-like protein 1 OS=Homo sapiens OX=9606 GN=EHBP1L1 PE=1 SV=2
O95521	474	0	55095	3	10	1.17392e-06	0.038	12.9	PRAME family member 1 OS=Homo sapiens OX=9606 GN=PRAMEF1 PE=2 SV=3
P08865	295	0	32815.4	4	21	3.96108e-06	0.166	39.52	Small ribosomal subunit protein uS2 OS=Homo sapiens OX=9606 GN=RPSA PE=1 SV=4
P48595	397	1	45355.9	3	16	2.24257e-06	0.058	21.28	Serpin B10 OS=Homo sapiens OX=9606 GN=SERPINB10 PE=1 SV=1
Q9H1E3	243	6	27262	6	135	3.09132e-05	0.119	218.87	Nuclear ubiquitous casein and cyclin-dependent kinase substrate 1 OS=Homo sapiens OX=9606 GN=NUCKS1 PE=1 SV=1
Q9Y6M0	314	0	34843.3	3	61	1.08098e-05	0.032	102.17	Testisin OS=Homo sapiens OX=9606 GN=PRSS21 PE=1 SV=1
P16402	221	1	22318.3	5	201	5.06081e-05	0.204	337.49	Histone H1.3 OS=Homo sapiens OX=9606 GN=H1-3 PE=1 SV=2
P31277	338	1	35157.1	1	8	1.31701e-06	0.08	30.02	Homeobox protein Hox-D11 OS=Homo sapiens OX=9606 GN=HOXD11 PE=3 SV=3
P10412	219	0	21834	4	197	5.0054e-05	0.151	331.32	Histone H1.4 OS=Homo sapiens OX=9606 GN=H1-4 PE=1 SV=2
Reverse_Q96EF0	704	1	78849.4	2	2	1.58079e-07	0.02	2.32
P51149	207	11	23456.8	11	185	4.973e-05	0.565	273.17	Ras-related protein Rab-7a OS=Homo sapiens OX=9606 GN=RAB7A PE=1 SV=1
Q9Y4K1	1723	6	188540	6	11	3.55242e-07	0.048	15.33	Beta/gamma crystallin domain-containing protein 1 OS=Homo sapiens OX=9606 GN=CRYBG1 PE=1 SV=3
O95932	706	0	79244.7	3	74	5.83235e-06	0.028	112.77	Protein-glutamine gamma-glutamyltransferase 6 OS=Homo sapiens OX=9606 GN=TGM6 PE=1 SV=3
Q96KM6	892	3	97184.4	3	13	8.10952e-07	0.035	18.88	Zinc finger protein 512B OS=Homo sapiens OX=9606 GN=ZNF512B PE=1 SV=1
Q8TDM6	1919	7	213717	9	300	8.69887e-06	0.049	489.23	Disks large homolog 5 OS=Homo sapiens OX=9606 GN=DLG5 PE=1 SV=4
P16403	213	1	21333.7	5	200	5.22477e-05	0.192	336.49	Histone H1.2 OS=Homo sapiens OX=9606 GN=H1-2 PE=1 SV=2
A0A8I5KQE6	295	0	32870.4	4	21	3.96108e-06	0.166	39.52	Small ribosomal subunit protein uS2B OS=Homo sapiens OX=9606 GN=RPSA2 PE=3 SV=1
Reverse_Q99797	713	3	80570.8	3	7	5.46292e-07	0.06	7.8
Reverse_P10828	461	2	52735.3	2	10	1.20702e-06	0.048	15.43
Q9NPJ3	140	2	14932.8	2	18	7.1542e-06	0.157	32.07	Acyl-coenzyme A thioesterase 13 OS=Homo sapiens OX=9606 GN=ACOT13 PE=1 SV=1
Q9UQ80	394	4	43741.2	4	7	9.88595e-07	0.114	8	Proliferation-associated protein 2G4 OS=Homo sapiens OX=9606 GN=PA2G4 PE=1 SV=3
Q6NUK1	477	3	53302.3	3	4	4.66615e-07	0.082	4.44	Mitochondrial adenyl nucleotide antiporter SLC25A24 OS=Homo sapiens OX=9606 GN=SLC25A24 PE=1 SV=2
P52657	109	6	12431.4	6	136	6.94271e-05	0.523	212.95	Transcription initiation factor IIA subunit 2 OS=Homo sapiens OX=9606 GN=GTF2A2 PE=1 SV=1
Q13421	630	19	68924.2	19	232	2.0491e-05	0.313	336.45	Mesothelin OS=Homo sapiens OX=9606 GN=MSLN PE=1 SV=2
Q9UBH0	155	8	16933.4	8	78	2.80014e-05	0.574	119.53	Interleukin-36 receptor antagonist protein OS=Homo sapiens OX=9606 GN=IL36RN PE=1 SV=1
O95831	613	12	66840.9	12	112	1.01666e-05	0.238	158.86	Apoptosis-inducing factor 1, mitochondrial OS=Homo sapiens OX=9606 GN=AIFM1 PE=1 SV=1
Q53FA7	332	3	35495.6	3	4	6.70407e-07	0.117	6.48	Quinone oxidoreductase PIG3 OS=Homo sapiens OX=9606 GN=TP53I3 PE=1 SV=2
O60701	494	4	54971.2	4	16	1.80223e-06	0.095	22.56	UDP-glucose 6-dehydrogenase OS=Homo sapiens OX=9606 GN=UGDH PE=1 SV=1
Q5T8D3	534	2	60036	2	16	1.66723e-06	0.039	32.1	Acyl-CoA-binding domain-containing protein 5 OS=Homo sapiens OX=9606 GN=ACBD5 PE=1 SV=1
Reverse_P13645	584	10	58773.7	10	27	2.57257e-06	0.283	59.99
Reverse_Q96NX9	599	1	65263.4	2	2	1.85789e-07	0.025	2.83
Q9NZT2	677	1	73262.1	1	1	8.21917e-08	0.089	2.62	Opioid growth factor receptor OS=Homo sapiens OX=9606 GN=OGFR PE=1 SV=3
Q08945	709	3	81006.4	3	7	5.49374e-07	0.039	8.7	FACT complex subunit SSRP1 OS=Homo sapiens OX=9606 GN=SSRP1 PE=1 SV=1
P49748	655	15	70327.4	15	161	1.36773e-05	0.246	239.46	Very long-chain specific acyl-CoA dehydrogenase, mitochondrial OS=Homo sapiens OX=9606 GN=ACADVL PE=1 SV=1
P22059	807	2	89346.5	2	2	1.37903e-07	0.027	2.17	Oxysterol-binding protein 1 OS=Homo sapiens OX=9606 GN=OSBP PE=1 SV=1
P35221	906	1	99990.5	4	17	1.04409e-06	0.039	27.87	Catenin alpha-1 OS=Homo sapiens OX=9606 GN=CTNNA1 PE=1 SV=1
Q6GTS8	502	20	55688.2	20	961	0.000106521	0.446	1495.66	N-fatty-acyl-amino acid synthase/hydrolase PM20D1 OS=Homo sapiens OX=9606 GN=PM20D1 PE=1 SV=3
Q13093	441	9	50027.3	9	130	1.64029e-05	0.22	203.61	Platelet-activating factor acetylhydrolase OS=Homo sapiens OX=9606 GN=PLA2G7 PE=1 SV=1
P46940	1657	29	189116	29	182	6.11175e-06	0.184	273.66	Ras GTPase-activating-like protein IQGAP1 OS=Homo sapiens OX=9606 GN=IQGAP1 PE=1 SV=1
Q8N283	1001	3	109851	3	9	5.00294e-07	0.027	10.54	Ankyrin repeat domain-containing protein 35 OS=Homo sapiens OX=9606 GN=ANKRD35 PE=2 SV=3
Reverse_Q7L099	469	2	52913.1	2	6	7.11861e-07	0.028	9.71
Q8NDV3	1235	1	143681	2	2	9.01114e-08	0.013	2.12	Structural maintenance of chromosomes protein 1B OS=Homo sapiens OX=9606 GN=SMC1B PE=2 SV=3
P26232	953	2	105229	5	19	1.10937e-06	0.049	29.26	Catenin alpha-2 OS=Homo sapiens OX=9606 GN=CTNNA2 PE=1 SV=5
Reverse_A6NE01	2351	1	262577	2	2	4.73363e-08	0.009	2.15
P79483	266	3	29925.2	7	202	4.22558e-05	0.256	364.34	HLA class II histocompatibility antigen, DR beta 3 chain OS=Homo sapiens OX=9606 GN=HLA-DRB3 PE=1 SV=1
Q96MT7	1854	1	213713	2	7	2.1009e-07	0.009	13.61	Cilia- and flagella-associated protein 44 OS=Homo sapiens OX=9606 GN=CFAP44 PE=1 SV=2
Reverse_Q8TE73	4624	2	528666	3	15	1.80505e-07	0.007	19.34
Reverse_O15042	1029	3	118201	5	65	3.51491e-06	0.034	86.72
Reverse_Q8N878	549	2	62465.4	2	2	2.0271e-07	0.051	2.32
Reverse_Q12934	665	1	74481.2	1	7	5.85724e-07	0.011	16.75
Q8TBR4	150	0	16991.4	1	20	7.41917e-06	0.04	40	Putative STAG3-like protein 4 OS=Homo sapiens OX=9606 GN=STAG3L4 PE=5 SV=1
Q8WYP5	2266	5	252324	7	90	2.21004e-06	0.024	117.29	Protein ELYS OS=Homo sapiens OX=9606 GN=AHCTF1 PE=1 SV=3
Q15751	4861	7	531873	8	17	1.94599e-07	0.022	23.42	Probable E3 ubiquitin-protein ligase HERC1 OS=Homo sapiens OX=9606 GN=HERC1 PE=1 SV=2
Q9NPG3	1134	3	121428	5	13	6.37892e-07	0.05	16.57	Ubinuclein-1 OS=Homo sapiens OX=9606 GN=UBN1 PE=1 SV=2
Reverse_Q7Z6Z7	4374	6	481571	6	78	9.92276e-07	0.018	116.3
P13928	327	0	36839.6	9	95	1.61656e-05	0.373	146.8	Annexin A8 OS=Homo sapiens OX=9606 GN=ANXA8 PE=1 SV=3
O95758	552	0	59634	3	46	4.63698e-06	0.034	59.84	Polypyrimidine tract-binding protein 3 OS=Homo sapiens OX=9606 GN=PTBP3 PE=1 SV=2
Q15506	151	0	17377.5	1	20	7.37004e-06	0.04	40	Sperm surface protein Sp17 OS=Homo sapiens OX=9606 GN=SPA17 PE=1 SV=1
Q5VT79	327	1	36837.7	10	116	1.97391e-05	0.45	175.77	Annexin A8-like protein 1 OS=Homo sapiens OX=9606 GN=ANXA8L1 PE=2 SV=2
O75061	913	1	99915.5	1	6	3.65677e-07	0.015	13.66	Putative tyrosine-protein phosphatase auxilin OS=Homo sapiens OX=9606 GN=DNAJC6 PE=1 SV=3
Reverse_Q14789	3259	3	375772	4	7	1.19517e-07	0.013	9.4
Q9UBG3	495	15	53483.6	15	584	6.56484e-05	0.461	1208.55	Cornulin OS=Homo sapiens OX=9606 GN=CRNN PE=1 SV=1
P11277	2137	1	246298	2	2	5.20765e-08	0.006	2.64	Spectrin beta chain, erythrocytic OS=Homo sapiens OX=9606 GN=SPTB PE=1 SV=5
Q8TCG5	803	2	90913	2	4	2.77179e-07	0.03	5.71	Carnitine O-palmitoyltransferase 1, brain isoform OS=Homo sapiens OX=9606 GN=CPT1C PE=1 SV=1
P35520	551	2	60530.2	2	2	2.01974e-07	0.025	2.54	Cystathionine beta-synthase OS=Homo sapiens OX=9606 GN=CBS PE=1 SV=2
Reverse_P48634	2157	1	228706	2	6	1.54781e-07	0.004	7.86
Q70CQ2	3546	11	403955	11	88	1.38089e-06	0.037	144.1	Ubiquitin carboxyl-terminal hydrolase 34 OS=Homo sapiens OX=9606 GN=USP34 PE=1 SV=2
Reverse_Q8IZT6	3477	6	409522	6	15	2.40051e-07	0.02	19.53
Q9NZZ3	219	6	24537.3	6	62	1.5753e-05	0.32	108.88	Charged multivesicular body protein 5 OS=Homo sapiens OX=9606 GN=CHMP5 PE=1 SV=1
Reverse_Q9UJ98	1225	3	138928	4	23	1.04474e-06	0.022	25.3
Q13410	526	4	58905	4	13	1.37523e-06	0.095	19.68	Butyrophilin subfamily 1 member A1 OS=Homo sapiens OX=9606 GN=BTN1A1 PE=1 SV=3
Q9UQ35	2752	2	299420	2	2	4.04388e-08	0.009	2.44	Serine/arginine repetitive matrix protein 2 OS=Homo sapiens OX=9606 GN=SRRM2 PE=1 SV=2
P62491	216	0	24360.4	8	187	4.81731e-05	0.366	286.77	Ras-related protein Rab-11A OS=Homo sapiens OX=9606 GN=RAB11A PE=1 SV=3
P08123	1366	2	129217	2	6	2.44409e-07	0.017	13.49	Collagen alpha-2(I) chain OS=Homo sapiens OX=9606 GN=COL1A2 PE=1 SV=7
Q9UNL2	185	4	21049.2	4	68	2.04529e-05	0.141	147.22	Translocon-associated protein subunit gamma OS=Homo sapiens OX=9606 GN=SSR3 PE=1 SV=1
P02461	1466	4	138461	4	17	6.45255e-07	0.016	25.38	Collagen alpha-1(III) chain OS=Homo sapiens OX=9606 GN=COL3A1 PE=1 SV=4
O15360	1455	1	162653	1	1	3.82432e-08	0.008	2.29	Fanconi anemia group A protein OS=Homo sapiens OX=9606 GN=FANCA PE=1 SV=2
Reverse_Q8N7B9	438	3	50096.5	4	185	2.35025e-05	0.105	338.06
Q9UKA9	531	0	57436.8	2	58	6.07785e-06	0.032	85.48	Polypyrimidine tract-binding protein 2 OS=Homo sapiens OX=9606 GN=PTBP2 PE=1 SV=1
P57735	213	2	23463	3	48	1.25394e-05	0.141	63.43	Ras-related protein Rab-25 OS=Homo sapiens OX=9606 GN=RAB25 PE=1 SV=2
P02749	345	11	38254.6	11	248	3.9999e-05	0.42	412.12	Beta-2-glycoprotein 1 OS=Homo sapiens OX=9606 GN=APOH PE=1 SV=3
O00299	241	6	26887.7	6	75	1.73165e-05	0.361	114.04	Chloride intracellular channel protein 1 OS=Homo sapiens OX=9606 GN=CLIC1 PE=1 SV=4
A6NIZ1	184	0	20893.6	6	83	2.51002e-05	0.239	137.01	Ras-related protein Rap-1b-like protein OS=Homo sapiens OX=9606 GN=RAP1BL PE=2 SV=1
Q9H0C2	315	0	34981.4	3	101	1.78413e-05	0.089	166.09	ADP/ATP translocase 4 OS=Homo sapiens OX=9606 GN=SLC25A31 PE=1 SV=1
O96000	172	4	20745.2	4	27	8.73478e-06	0.273	42.89	NADH dehydrogenase [ubiquinone] 1 beta subcomplex subunit 10 OS=Homo sapiens OX=9606 GN=NDUFB10 PE=1 SV=3
Q15907	218	0	24455.5	8	187	4.77311e-05	0.362	286.77	Ras-related protein Rab-11B OS=Homo sapiens OX=9606 GN=RAB11B PE=1 SV=4
Q9Y4H2	1338	1	137231	2	37	1.53873e-06	0.008	55.24	Insulin receptor substrate 2 OS=Homo sapiens OX=9606 GN=IRS2 PE=1 SV=2
Reverse_P78347	998	3	112328	3	31	1.72841e-06	0.016	40.9
Q30154	266	6	30019	14	311	6.50572e-05	0.38	529.62	HLA class II histocompatibility antigen, DR beta 5 chain OS=Homo sapiens OX=9606 GN=HLA-DRB5 PE=1 SV=1
P16442	354	3	40889.2	3	13	2.04342e-06	0.09	26.04	Histo-blood group ABO system transferase OS=Homo sapiens OX=9606 GN=ABO PE=1 SV=2
P00734	622	19	69974.1	21	144	1.28822e-05	0.413	235.68	Prothrombin OS=Homo sapiens OX=9606 GN=F2 PE=1 SV=2
Q9HAN9	279	9	31894.6	9	128	2.55283e-05	0.412	183.9	Nicotinamide/nicotinic acid mononucleotide adenylyltransferase 1 OS=Homo sapiens OX=9606 GN=NMNAT1 PE=1 SV=1
Q68DA7	1419	3	157462	3	12	4.70561e-07	0.031	21.83	Formin-1 OS=Homo sapiens OX=9606 GN=FMN1 PE=1 SV=3
Q6ZWK6	438	3	49360.5	3	28	3.55714e-06	0.073	42.44	Transmembrane protease serine 11F OS=Homo sapiens OX=9606 GN=TMPRSS11F PE=2 SV=2
Reverse_Q6P9G0	228	1	26654.3	2	17	4.14888e-06	0.035	27.87
Q8WVJ2	157	2	17646.7	2	23	8.15164e-06	0.127	44.77	NudC domain-containing protein 2 OS=Homo sapiens OX=9606 GN=NUDCD2 PE=1 SV=1
A6NHC0	703	1	79076.4	1	28	2.21625e-06	0.02	63.81	Calpain-8 OS=Homo sapiens OX=9606 GN=CAPN8 PE=1 SV=3
Reverse_Q5D862	2391	4	247910	4	12	2.79266e-07	0.046	22.13
O43866	347	4	38044.9	4	15	2.40535e-06	0.176	20.65	CD5 antigen-like OS=Homo sapiens OX=9606 GN=CD5L PE=1 SV=1
P02654	83	3	9308.1	3	10	6.70407e-06	0.337	14.23	Apolipoprotein C-I OS=Homo sapiens OX=9606 GN=APOC1 PE=1 SV=1
P01019	485	6	53102.5	6	32	3.67134e-06	0.12	49.5	Angiotensinogen OS=Homo sapiens OX=9606 GN=AGT PE=1 SV=3
P15814	213	0	22930.6	4	30	7.83715e-06	0.15	57.69	Immunoglobulin lambda-like polypeptide 1 OS=Homo sapiens OX=9606 GN=IGLL1 PE=1 SV=1
Reverse_Q96AA8	810	3	94857.5	4	27	1.85479e-06	0.03	42.12
P08603	1231	25	138987	28	115	5.19824e-06	0.261	177.16	Complement factor H OS=Homo sapiens OX=9606 GN=CFH PE=1 SV=4
A0A075B6S4	117	0	12808.4	6	28	1.33165e-05	0.179	51.09	Immunoglobulin kappa variable 1D-17 OS=Homo sapiens OX=9606 GN=IGKV1D-17 PE=3 SV=1
P05155	500	7	55101.4	7	31	3.44991e-06	0.144	59.34	Plasma protease C1 inhibitor OS=Homo sapiens OX=9606 GN=SERPING1 PE=1 SV=2
A0A0C4DH67	115	0	12511.2	6	19	9.19332e-06	0.191	31.04	Immunoglobulin kappa variable 1-8 OS=Homo sapiens OX=9606 GN=IGKV1-8 PE=3 SV=1
P43652	599	2	69006	2	7	6.50261e-07	0.042	15.06	Afamin OS=Homo sapiens OX=9606 GN=AFM PE=1 SV=1
Reverse_O14497	2285	1	241874	2	2	4.87035e-08	0.014	2.2
P09871	688	5	76616.8	5	14	1.13229e-06	0.068	20.64	Complement C1s subcomponent OS=Homo sapiens OX=9606 GN=C1S PE=1 SV=1
contaminant_I141_HUMAN	213	0	22930.6	4	30	7.83715e-06	0.15	57.69	IMMUNOGLOBULIN-RELATED 14.1 PROTEIN PRECURSOR. - HOMO SAPIENS...
Reverse_Q9Y5X1	595	0	66531.6	2	2	1.87038e-07	0.015	3.61
Q02325	96	0	10945.5	3	10	5.79623e-06	0.177	17.74	Plasminogen-like protein B OS=Homo sapiens OX=9606 GN=PLGLB1 PE=3 SV=1
P01714	112	2	12016.8	2	13	6.45865e-06	0.241	24.08	Immunoglobulin lambda variable 3-19 OS=Homo sapiens OX=9606 GN=IGLV3-19 PE=1 SV=2
P02753	201	6	22977.2	6	36	9.96605e-06	0.284	49.08	Retinol-binding protein 4 OS=Homo sapiens OX=9606 GN=RBP4 PE=1 SV=3
P19827	911	14	101308	14	31	1.89348e-06	0.178	50.98	Inter-alpha-trypsin inhibitor heavy chain H1 OS=Homo sapiens OX=9606 GN=ITIH1 PE=1 SV=3
P05388	317	0	34233.8	3	44	7.72343e-06	0.057	68.7	Large ribosomal subunit protein uL10 OS=Homo sapiens OX=9606 GN=RPLP0 PE=1 SV=1
Q86UP2	1357	1	156161	2	4	1.6402e-07	0.013	4.01	Kinectin OS=Homo sapiens OX=9606 GN=KTN1 PE=1 SV=1
P04280	392	5	38520.6	20	223	3.16545e-05	0.77	457.28	Basic salivary proline-rich protein 1 OS=Homo sapiens OX=9606 GN=PRB1 PE=1 SV=3
P0DP04	118	0	12990.4	7	47	2.21632e-05	0.415	89.22	Immunoglobulin heavy variable 3-43D OS=Homo sapiens OX=9606 GN=IGHV3-43D PE=3 SV=1
P31146	461	6	50975.8	7	37	4.46599e-06	0.148	49.82	Coronin-1A OS=Homo sapiens OX=9606 GN=CORO1A PE=1 SV=4
P32926	999	7	107447	8	76	4.23316e-06	0.104	126.8	Desmoglein-3 OS=Homo sapiens OX=9606 GN=DSG3 PE=1 SV=2
A0A0B4J1U7	121	3	13454.8	4	24	1.10368e-05	0.223	33.7	Immunoglobulin heavy variable 6-1 OS=Homo sapiens OX=9606 GN=IGHV6-1 PE=3 SV=1
P05546	499	8	57016.2	8	24	2.67625e-06	0.162	35.03	Heparin cofactor 2 OS=Homo sapiens OX=9606 GN=SERPIND1 PE=1 SV=3
A0A075B6H7	116	1	12757.4	4	23	1.10328e-05	0.362	31.04	Probable non-functional immunoglobulin kappa variable 3-7 OS=Homo sapiens OX=9606 GN=IGKV3-7 PE=1 SV=1
P04196	525	2	59522.9	2	9	9.53893e-07	0.042	15.17	Histidine-rich glycoprotein OS=Homo sapiens OX=9606 GN=HRG PE=1 SV=1
P01031	1676	2	188168	2	3	9.9601e-08	0.012	4	Complement C5 OS=Homo sapiens OX=9606 GN=C5 PE=1 SV=4
Q14624	930	31	103275	31	87	5.20539e-06	0.367	129.43	Inter-alpha-trypsin inhibitor heavy chain H4 OS=Homo sapiens OX=9606 GN=ITIH4 PE=1 SV=4
P08697	491	3	54513.1	3	10	1.13327e-06	0.057	12.61	Alpha-2-antiplasmin OS=Homo sapiens OX=9606 GN=SERPINF2 PE=1 SV=3
Q08043	901	0	103158	6	33	2.03801e-06	0.067	56.26	Alpha-actinin-3 OS=Homo sapiens OX=9606 GN=ACTN3 PE=1 SV=2
P02812	416	1	40766.8	16	207	2.76881e-05	0.75	426.72	Basic salivary proline-rich protein 2 OS=Homo sapiens OX=9606 GN=PRB2 PE=1 SV=4
P06727	396	12	45326.4	12	99	1.39109e-05	0.313	146.73	Apolipoprotein A-IV OS=Homo sapiens OX=9606 GN=APOA4 PE=1 SV=4
P52566	201	4	22955.6	4	19	5.25986e-06	0.254	27.56	Rho GDP-dissociation inhibitor 2 OS=Homo sapiens OX=9606 GN=ARHGDIB PE=1 SV=3
A0A0A0MS15	119	2	13029.5	6	114	5.33058e-05	0.412	249.57	Immunoglobulin heavy variable 3-49 OS=Homo sapiens OX=9606 GN=IGHV3-49 PE=3 SV=1
P02748	559	5	63114.7	6	15	1.49312e-06	0.136	23.09	Complement component C9 OS=Homo sapiens OX=9606 GN=C9 PE=1 SV=2
P52209	483	14	53087.9	14	52	5.99064e-06	0.269	95.07	6-phosphogluconate dehydrogenase, decarboxylating OS=Homo sapiens OX=9606 GN=PGD PE=1 SV=3
Q8NBL1	392	0	46141.3	1	24	3.40676e-06	0.015	48.35	Protein O-glucosyltransferase 1 OS=Homo sapiens OX=9606 GN=POGLUT1 PE=1 SV=1
A0A0B4J1V6	119	2	12831.4	6	42	1.9639e-05	0.378	62.71	Immunoglobulin heavy variable 3-73 OS=Homo sapiens OX=9606 GN=IGHV3-73 PE=3 SV=1
P0DTE1	115	0	12645.4	4	6	2.90315e-06	0.226	8.43	Probable non-functional immunoglobulin heavy variable 3-38-3 OS=Homo sapiens OX=9606 GN=IGHV3-38-3 PE=1 SV=1
P49913	170	4	19271.1	4	8	2.61853e-06	0.212	12.47	Cathelicidin antimicrobial peptide OS=Homo sapiens OX=9606 GN=CAMP PE=1 SV=1
P02452	1464	10	138808	10	155	5.89125e-06	0.087	276.78	Collagen alpha-1(I) chain OS=Homo sapiens OX=9606 GN=COL1A1 PE=1 SV=6
P01611	117	0	12594.2	10	62	2.94864e-05	0.47	118.24	Immunoglobulin kappa variable 1D-12 OS=Homo sapiens OX=9606 GN=IGKV1D-12 PE=1 SV=2
P13535	1937	4	222606	63	433	1.24387e-05	0.246	804.16	Myosin-8 OS=Homo sapiens OX=9606 GN=MYH8 PE=1 SV=3
P01008	464	18	52550.9	18	93	1.11527e-05	0.321	138.38	Antithrombin-III OS=Homo sapiens OX=9606 GN=SERPINC1 PE=1 SV=1
Q8NHW5	317	0	34324.7	3	44	7.72343e-06	0.057	68.7	Putative ribosomal protein uL10-like OS=Homo sapiens OX=9606 GN=RPLP0P6 PE=5 SV=1
P02585	160	5	18092.3	8	79	2.74741e-05	0.275	104.61	Troponin C, skeletal muscle OS=Homo sapiens OX=9606 GN=TNNC2 PE=1 SV=2
A0A0C4DH55	119	1	13121.5	4	38	1.77686e-05	0.303	63.63	Immunoglobulin kappa variable 3D-7 OS=Homo sapiens OX=9606 GN=IGKV3D-7 PE=3 SV=5
Q03591	330	4	37608	8	30	5.05853e-06	0.255	54.48	Complement factor H-related protein 1 OS=Homo sapiens OX=9606 GN=CFHR1 PE=1 SV=2
A0A0C4DH72	117	3	12671.3	12	45	2.14015e-05	0.35	83.47	Immunoglobulin kappa variable 1-6 OS=Homo sapiens OX=9606 GN=IGKV1-6 PE=3 SV=1
P27169	355	5	39688.2	5	22	3.44835e-06	0.166	28.32	Serum paraoxonase/arylesterase 1 OS=Homo sapiens OX=9606 GN=PON1 PE=1 SV=3
Q6UW63	502	0	57987.5	1	27	2.99279e-06	0.012	54.28	Protein O-glucosyltransferase 2 OS=Homo sapiens OX=9606 GN=POGLUT2 PE=1 SV=1
P01717	112	1	11985.8	3	37	1.83823e-05	0.357	70.08	Immunoglobulin lambda variable 3-25 OS=Homo sapiens OX=9606 GN=IGLV3-25 PE=1 SV=2
P04003	597	14	66971.4	14	58	5.40593e-06	0.253	84.12	C4b-binding protein alpha chain OS=Homo sapiens OX=9606 GN=C4BPA PE=1 SV=2
P36980	270	1	30612.6	3	6	1.23653e-06	0.137	11.77	Complement factor H-related protein 2 OS=Homo sapiens OX=9606 GN=CFHR2 PE=1 SV=1
P01042	644	16	71894.1	16	125	1.08004e-05	0.227	189.05	Kininogen-1 OS=Homo sapiens OX=9606 GN=KNG1 PE=1 SV=2
P01700	117	1	12257.9	4	46	2.1877e-05	0.342	91.49	Immunoglobulin lambda variable 1-47 OS=Homo sapiens OX=9606 GN=IGLV1-47 PE=1 SV=2
P05156	583	2	65688.6	2	7	6.68107e-07	0.053	10.94	Complement factor I OS=Homo sapiens OX=9606 GN=CFI PE=1 SV=2
P05452	202	6	22504.3	6	64	1.76297e-05	0.416	101.81	Tetranectin OS=Homo sapiens OX=9606 GN=CLEC3B PE=1 SV=3
Reverse_Q15375	998	1	112006	2	33	1.83992e-06	0.02	37.14
P17302	382	2	42962.9	2	31	4.5156e-06	0.039	59.79	Gap junction alpha-1 protein OS=Homo sapiens OX=9606 GN=GJA1 PE=1 SV=2
P02655	101	3	11258.7	3	8	4.40743e-06	0.287	11.53	Apolipoprotein C-II OS=Homo sapiens OX=9606 GN=APOC2 PE=1 SV=1
P28676	217	2	23976.5	2	11	2.82065e-06	0.111	22.24	Grancalcin OS=Homo sapiens OX=9606 GN=GCA PE=1 SV=2
P36955	418	6	46265.3	6	29	3.86045e-06	0.151	40.56	Pigment epithelium-derived factor OS=Homo sapiens OX=9606 GN=SERPINF1 PE=1 SV=4
P00751	764	20	85460.5	20	84	6.1179e-06	0.284	138.62	Complement factor B OS=Homo sapiens OX=9606 GN=CFB PE=1 SV=2
Q12931	704	2	80041.7	3	67	5.29564e-06	0.115	131.72	Heat shock protein 75 kDa, mitochondrial OS=Homo sapiens OX=9606 GN=TRAP1 PE=1 SV=3
Reverse_O14686	5537	7	592999	8	22	2.21088e-07	0.019	31.92
A0A087WSZ0	117	0	12810.3	4	13	6.18264e-06	0.103	22.97	Immunoglobulin kappa variable 1D-8 OS=Homo sapiens OX=9606 GN=IGKV1D-8 PE=3 SV=6
P02747	245	2	25739.1	5	25	5.67794e-06	0.155	34.26	Complement C1q subcomponent subunit C OS=Homo sapiens OX=9606 GN=C1QC PE=1 SV=3
Reverse_Q8IXH7	590	2	66186.3	2	8	7.54492e-07	0.02	11.24
Q9NYC9	4486	4	511533	7	36	4.4654e-07	0.019	49.45	Dynein axonemal heavy chain 9 OS=Homo sapiens OX=9606 GN=DNAH9 PE=1 SV=3
A0A075B6K0	115	0	12440.1	1	3	1.45158e-06	0.096	6.79	Immunoglobulin lambda variable 3-16 OS=Homo sapiens OX=9606 GN=IGLV3-16 PE=3 SV=2
P02743	223	5	25353.1	5	33	8.23428e-06	0.211	49.54	Serum amyloid P-component OS=Homo sapiens OX=9606 GN=APCS PE=1 SV=2
P19823	946	15	106379	15	75	4.41151e-06	0.168	110.36	Inter-alpha-trypsin inhibitor heavy chain H2 OS=Homo sapiens OX=9606 GN=ITIH2 PE=1 SV=2
P04114	4563	72	515265	72	280	3.41448e-06	0.179	406.54	Apolipoprotein B-100 OS=Homo sapiens OX=9606 GN=APOB PE=1 SV=2
P20742	1482	1	163742	13	74	2.77843e-06	0.073	111.49	Pregnancy zone protein OS=Homo sapiens OX=9606 GN=PZP PE=1 SV=4
Q9H3D4	680	1	76718.3	2	2	1.63658e-07	0.018	2.25	Tumor protein 63 OS=Homo sapiens OX=9606 GN=TP63 PE=1 SV=1
P01718	113	0	12139.1	1	3	1.47727e-06	0.097	6.79	Immunoglobulin lambda variable 3-27 OS=Homo sapiens OX=9606 GN=IGLV3-27 PE=1 SV=2
A0A0C4DH69	117	2	12688.4	8	49	2.33038e-05	0.342	90.08	Immunoglobulin kappa variable 1-9 OS=Homo sapiens OX=9606 GN=IGKV1-9 PE=3 SV=1
O43432	1585	3	176524	4	15	5.26597e-07	0.028	25.95	Eukaryotic translation initiation factor 4 gamma 3 OS=Homo sapiens OX=9606 GN=EIF4G3 PE=1 SV=2
A0A0C4DH73	117	0	12619.2	10	62	2.94864e-05	0.47	118.24	Immunoglobulin kappa variable 1-12 OS=Homo sapiens OX=9606 GN=IGKV1-12 PE=3 SV=1
A0A0B4J1X8	118	1	13050.4	6	19	8.95959e-06	0.415	33.5	Immunoglobulin heavy variable 3-43 OS=Homo sapiens OX=9606 GN=IGHV3-43 PE=3 SV=1
Q9UKX3	1938	2	223447	29	140	4.01967e-06	0.105	235.15	Myosin-13 OS=Homo sapiens OX=9606 GN=MYH13 PE=2 SV=2
A0A0C4DH32	117	0	12647.2	4	13	6.18264e-06	0.162	21.16	Immunoglobulin heavy variable 3-20 OS=Homo sapiens OX=9606 GN=IGHV3-20 PE=3 SV=2
Q8NHV5	167	1	18219.6	2	146	4.86467e-05	0.042	232.37	Modulator of smoothened protein OS=Homo sapiens OX=9606 GN=MOSMO PE=2 SV=3
Q7RTY7	1134	1	124967	1	9	4.41617e-07	0.019	17.49	Ovochymase-1 OS=Homo sapiens OX=9606 GN=OVCH1 PE=2 SV=2
Q12802	2813	2	307341	2	13	2.57152e-07	0.011	19.06	A-kinase anchor protein 13 OS=Homo sapiens OX=9606 GN=AKAP13 PE=1 SV=2
P10323	421	0	45799.4	2	36	4.75814e-06	0.017	61.65	Acrosin OS=Homo sapiens OX=9606 GN=ACR PE=1 SV=4
Q13596	522	12	59015.1	12	187	1.99337e-05	0.238	277.19	Sorting nexin-1 OS=Homo sapiens OX=9606 GN=SNX1 PE=1 SV=3
Q9Y3R5	2298	1	258050	2	3	7.2642e-08	0.008	3.82	Protein dopey-2 OS=Homo sapiens OX=9606 GN=DOP1B PE=1 SV=5
Q86WS5	348	0	38562.6	2	36	5.75625e-06	0.02	61.65	Transmembrane protease serine 12 OS=Homo sapiens OX=9606 GN=TMPRSS12 PE=1 SV=2
Q6ZWB6	473	1	52389.3	2	3	3.5292e-07	0.047	5.35	BTB/POZ domain-containing protein KCTD8 OS=Homo sapiens OX=9606 GN=KCTD8 PE=1 SV=1
P07203	203	6	22057.1	6	31	8.49733e-06	0.355	45.54	Glutathione peroxidase 1 OS=Homo sapiens OX=9606 GN=GPX1 PE=1 SV=4
Q9UKR0	248	0	26698.2	2	36	8.07732e-06	0.028	61.65	Kallikrein-12 OS=Homo sapiens OX=9606 GN=KLK12 PE=1 SV=1
Q8IU80	811	0	89923.7	2	36	2.47001e-06	0.009	61.65	Transmembrane protease serine 6 OS=Homo sapiens OX=9606 GN=TMPRSS6 PE=1 SV=3
P51124	257	1	27509.6	3	38	8.22749e-06	0.113	64.69	Granzyme M OS=Homo sapiens OX=9606 GN=GZMM PE=1 SV=2
P63027	116	1	12636.7	4	93	4.4611e-05	0.371	225.49	Vesicle-associated membrane protein 2 OS=Homo sapiens OX=9606 GN=VAMP2 PE=1 SV=3
P00709	142	3	16196.1	3	16	6.26972e-06	0.162	22.82	Alpha-lactalbumin OS=Homo sapiens OX=9606 GN=LALBA PE=1 SV=1
Q9UBC2	864	1	94179	1	3	1.93208e-07	0.019	8.81	Epidermal growth factor receptor substrate 15-like 1 OS=Homo sapiens OX=9606 GN=EPS15L1 PE=1 SV=1
Q14152	1382	3	166450	3	3	1.2079e-07	0.022	3.92	Eukaryotic translation initiation factor 3 subunit A OS=Homo sapiens OX=9606 GN=EIF3A PE=1 SV=1
Q15836	100	0	11283.9	3	92	5.11923e-05	0.27	224.13	Vesicle-associated membrane protein 3 OS=Homo sapiens OX=9606 GN=VAMP3 PE=1 SV=3
Q9GZN4	317	1	33692.1	3	39	6.84577e-06	0.054	65.05	Brain-specific serine protease 4 OS=Homo sapiens OX=9606 GN=PRSS22 PE=1 SV=1
P20962	102	1	11505.2	1	4	2.18211e-06	0.108	9.75	Parathymosin OS=Homo sapiens OX=9606 GN=PTMS PE=1 SV=2
Reverse_O94818	638	3	71294.4	3	30	2.61648e-06	0.058	47.36
Reverse_Q8IWZ6	715	0	80284.1	2	3	2.3347e-07	0.017	3.4
P78417	241	8	27530	9	132	3.04771e-05	0.324	174.83	Glutathione S-transferase omega-1 OS=Homo sapiens OX=9606 GN=GSTO1 PE=1 SV=2
Q9BXR6	569	0	64359.1	1	5	4.88961e-07	0.023	10.07	Complement factor H-related protein 5 OS=Homo sapiens OX=9606 GN=CFHR5 PE=1 SV=1
Reverse_P14210	728	2	83061.2	3	8	6.1147e-07	0.066	9.02
A7E2Y1	1983	3	225688	21	82	2.30095e-06	0.057	142.87	Myosin-7B OS=Homo sapiens OX=9606 GN=MYH7B PE=1 SV=4
P22492	207	0	21987.7	1	45	1.20965e-05	0.053	95.15	Histone H1t OS=Homo sapiens OX=9606 GN=H1-6 PE=2 SV=4
O94991	958	3	107400	3	3	1.7425e-07	0.034	3.26	SLIT and NTRK-like protein 5 OS=Homo sapiens OX=9606 GN=SLITRK5 PE=1 SV=2
Reverse_P52948	1817	3	197439	3	21	6.43104e-07	0.017	24.66
Reverse_Q8N3C0	2202	1	251283	2	2	5.05393e-08	0.008	2.4
contaminant_NRL_1INDL	211	2	22733.2	3	54	1.42406e-05	0.109	91.23	immunoglobulin fab' fragment (igg1-lambda) complex With...
Reverse_Q96RV3	2341	1	258496	2	2	4.75385e-08	0.01	2.37
P42345	2549	2	288689	3	10	2.18297e-07	0.006	13.77	Serine/threonine-protein kinase mTOR OS=Homo sapiens OX=9606 GN=MTOR PE=1 SV=1
D6RIA3	1793	3	189940	3	4	1.24136e-07	0.024	6.47	Uncharacterized protein C4orf54 OS=Homo sapiens OX=9606 GN=C4orf54 PE=2 SV=1
Q92585	1016	2	107969	2	7	3.83373e-07	0.035	14.26	Mastermind-like protein 1 OS=Homo sapiens OX=9606 GN=MAML1 PE=1 SV=3
Q96IY4	423	1	48375.4	2	3	3.94637e-07	0.035	4.81	Carboxypeptidase B2 OS=Homo sapiens OX=9606 GN=CPB2 PE=1 SV=2
Q04837	148	5	17231	5	37	1.39109e-05	0.331	63.24	Single-stranded DNA-binding protein, mitochondrial OS=Homo sapiens OX=9606 GN=SSBP1 PE=1 SV=1
Reverse_Q96DB5	314	0	35767.3	1	2	3.54419e-07	0.025	4.22
P52907	286	6	32884.3	6	132	2.56817e-05	0.329	189.69	F-actin-capping protein subunit alpha-1 OS=Homo sapiens OX=9606 GN=CAPZA1 PE=1 SV=3
P43308	183	7	20104.5	7	66	2.00682e-05	0.202	145.27	Translocon-associated protein subunit beta OS=Homo sapiens OX=9606 GN=SSR2 PE=1 SV=1
P31930	480	4	52594.4	4	19	2.20257e-06	0.11	40.13	Cytochrome b-c1 complex subunit 1, mitochondrial OS=Homo sapiens OX=9606 GN=UQCRC1 PE=1 SV=3
P31937	336	4	35287.8	4	8	1.32485e-06	0.188	9.29	3-hydroxyisobutyrate dehydrogenase, mitochondrial OS=Homo sapiens OX=9606 GN=HIBADH PE=1 SV=2
Q8IWB1	547	1	62001.4	1	16	1.62761e-06	0.02	33.56	Inositol 1,4,5-trisphosphate receptor-interacting protein OS=Homo sapiens OX=9606 GN=ITPRIP PE=1 SV=1
Reverse_Q96IJ6	420	0	46244.1	2	4	5.29941e-07	0.029	5.8
Q9UHA4	124	1	13596.2	2	20	8.9748e-06	0.081	24.71	Ragulator complex protein LAMTOR3 OS=Homo sapiens OX=9606 GN=LAMTOR3 PE=1 SV=1
Q8NFA0	1604	1	181522	2	20	6.93813e-07	0.011	41.24	Ubiquitin carboxyl-terminal hydrolase 32 OS=Homo sapiens OX=9606 GN=USP32 PE=1 SV=1
O75390	466	4	51661.5	4	46	5.49273e-06	0.077	96.04	Citrate synthase, mitochondrial OS=Homo sapiens OX=9606 GN=CS PE=1 SV=2
Q9Y342	182	3	19955.4	3	65	1.98728e-05	0.126	139.52	Plasmolipin OS=Homo sapiens OX=9606 GN=PLLP PE=1 SV=1
Q7Z5P9	8384	6	804750	6	59	3.91577e-07	0.007	87.41	Mucin-19 OS=Homo sapiens OX=9606 GN=MUC19 PE=1 SV=3
P08134	193	0	21974.2	10	101	2.91193e-05	0.44	166.45	Rho-related GTP-binding protein RhoC OS=Homo sapiens OX=9606 GN=RHOC PE=1 SV=1
P22079	712	20	80218.9	20	81	6.33026e-06	0.341	123.01	Lactoperoxidase OS=Homo sapiens OX=9606 GN=LPO PE=1 SV=2
Q99735	147	4	16591.8	4	117	4.42879e-05	0.224	237.36	Microsomal glutathione S-transferase 2 OS=Homo sapiens OX=9606 GN=MGST2 PE=1 SV=1
Q04118	309	12	30943.6	12	159	2.86322e-05	0.282	351.92	Basic salivary proline-rich protein 3 OS=Homo sapiens OX=9606 GN=PRB3 PE=1 SV=2
P47985	274	2	29631.4	4	25	5.07699e-06	0.182	46.35	Cytochrome b-c1 complex subunit Rieske, mitochondrial OS=Homo sapiens OX=9606 GN=UQCRFS1 PE=1 SV=2
P13762	266	0	29903.9	6	61	1.27604e-05	0.218	103.69	HLA class II histocompatibility antigen, DR beta 4 chain OS=Homo sapiens OX=9606 GN=HLA-DRB4 PE=1 SV=2
O60749	519	0	58416.6	2	75	8.04101e-06	0.04	109.75	Sorting nexin-2 OS=Homo sapiens OX=9606 GN=SNX2 PE=1 SV=2
Reverse_Q86VV8	2226	2	248452	3	3	7.49916e-08	0.019	3.38
P48147	710	2	80630	2	6	4.70229e-07	0.042	10.86	Prolyl endopeptidase OS=Homo sapiens OX=9606 GN=PREP PE=1 SV=2
P0DMR1	293	0	31991.8	1	2	3.79821e-07	0.034	3.98	Heterogeneous nuclear ribonucleoprotein C-like 4 OS=Homo sapiens OX=9606 GN=HNRNPCL4 PE=3 SV=1
A0A0C4DH38	117	0	12648.3	3	28	1.33165e-05	0.222	65.02	Immunoglobulin heavy variable 5-51 OS=Homo sapiens OX=9606 GN=IGHV5-51 PE=3 SV=1
P55058	493	5	54686.5	5	33	3.72463e-06	0.11	45.55	Phospholipid transfer protein OS=Homo sapiens OX=9606 GN=PLTP PE=1 SV=1
P61586	193	2	21736.1	12	105	3.02725e-05	0.523	172.51	Transforming protein RhoA OS=Homo sapiens OX=9606 GN=RHOA PE=1 SV=1
P98160	4391	37	468514	37	80	1.01378e-06	0.109	129.42	Basement membrane-specific heparan sulfate proteoglycan core protein OS=Homo sapiens OX=9606 GN=HSPG2 PE=1 SV=4
P30838	453	1	50344.8	3	41	5.03619e-06	0.053	73.72	Aldehyde dehydrogenase, dimeric NADP-preferring OS=Homo sapiens OX=9606 GN=ALDH3A1 PE=1 SV=3
O43660	514	2	57140.1	2	2	2.16513e-07	0.051	3.4	Pleiotropic regulator 1 OS=Homo sapiens OX=9606 GN=PLRG1 PE=1 SV=1
O14561	156	6	17388	6	24	8.56058e-06	0.372	35.16	Acyl carrier protein, mitochondrial OS=Homo sapiens OX=9606 GN=NDUFAB1 PE=1 SV=3
P48448	385	0	42589.5	2	33	4.76947e-06	0.031	57.86	Aldehyde dehydrogenase family 3 member B2 OS=Homo sapiens OX=9606 GN=ALDH3B2 PE=2 SV=3
A0A0J9YXX1	117	0	12746.3	3	28	1.33165e-05	0.222	65.02	Immunoglobulin heavy variable 5-10-1 OS=Homo sapiens OX=9606 GN=IGHV5-10-1 PE=3 SV=1
contaminant_UBIQUITIN01	1089	0	121788	2	16	8.1754e-07	0.025	34.65
Q96IV0	654	6	74325.4	6	54	4.59444e-06	0.101	84	Peptide-N(4)-(N-acetyl-beta-glucosaminyl)asparagine amidase OS=Homo sapiens OX=9606 GN=NGLY1 PE=1 SV=1
O75348	118	2	13731.1	2	26	1.22605e-05	0.169	51.16	V-type proton ATPase subunit G 1 OS=Homo sapiens OX=9606 GN=ATP6V1G1 PE=1 SV=3
O94966	1318	1	145541	2	17	7.17712e-07	0.02	36.28	Ubiquitin carboxyl-terminal hydrolase 19 OS=Homo sapiens OX=9606 GN=USP19 PE=1 SV=2
B2RXH8	293	0	32034.7	1	2	3.79821e-07	0.034	3.98	Heterogeneous nuclear ribonucleoprotein C-like 2 OS=Homo sapiens OX=9606 GN=HNRNPCL2 PE=1 SV=1
Q5DT21	86	5	9730.8	5	33	2.13517e-05	0.267	49.02	Serine protease inhibitor Kazal-type 9 OS=Homo sapiens OX=9606 GN=SPINK9 PE=1 SV=1
Reverse_Q92618	1163	2	124193	2	4	1.9138e-07	0.022	4.21
Q9UQB8	552	22	60811.6	22	173	1.74391e-05	0.482	268.27	Brain-specific angiogenesis inhibitor 1-associated protein 2 OS=Homo sapiens OX=9606 GN=BAIAP2 PE=1 SV=1
P43353	468	0	51788.5	2	33	3.9236e-06	0.026	57.86	Aldehyde dehydrogenase family 3 member B1 OS=Homo sapiens OX=9606 GN=ALDH3B1 PE=1 SV=1
Q8IZ83	802	14	85055.7	14	193	1.33906e-05	0.244	354.78	Aldehyde dehydrogenase family 16 member A1 OS=Homo sapiens OX=9606 GN=ALDH16A1 PE=1 SV=2
Q3SY69	923	1	101663	1	45	2.71286e-06	0.012	93.92	Mitochondrial 10-formyltetrahydrofolate dehydrogenase OS=Homo sapiens OX=9606 GN=ALDH1L2 PE=1 SV=2
Q4G0F5	336	2	39112.2	3	7	1.15925e-06	0.113	9.89	Vacuolar protein sorting-associated protein 26B OS=Homo sapiens OX=9606 GN=VPS26B PE=1 SV=2
P35125	1406	0	158539	2	16	6.33215e-07	0.019	34.65	Ubiquitin carboxyl-terminal hydrolase 6 OS=Homo sapiens OX=9606 GN=USP6 PE=1 SV=2
Q15067	660	11	74358.2	11	78	6.57608e-06	0.256	124.32	Peroxisomal acyl-coenzyme A oxidase 1 OS=Homo sapiens OX=9606 GN=ACOX1 PE=1 SV=3
Q96NU0	1288	1	140308	3	9	3.88815e-07	0.02	12.42	Contactin-associated protein-like 3B OS=Homo sapiens OX=9606 GN=CNTNAP3B PE=2 SV=3
P30408	202	1	21599.5	1	20	5.50929e-06	0.099	46.31	Transmembrane 4 L6 family member 1 OS=Homo sapiens OX=9606 GN=TM4SF1 PE=1 SV=1
P55808	180	4	19692.5	4	71	2.19484e-05	0.211	160.81	Glycoprotein Xg OS=Homo sapiens OX=9606 GN=XG PE=2 SV=1
P01906	255	1	27996.9	2	97	2.11665e-05	0.114	209.07	HLA class II histocompatibility antigen, DQ alpha 2 chain OS=Homo sapiens OX=9606 GN=HLA-DQA2 PE=1 SV=2
A0A0G2JMI3	117	0	12844.2	1	24	1.14141e-05	0.103	59.85	Immunoglobulin heavy variable 1-69-2 OS=Homo sapiens OX=9606 GN=IGHV1-69-2 PE=3 SV=2
P51784	963	0	109729	3	25	1.44454e-06	0.021	48.59	Ubiquitin carboxyl-terminal hydrolase 11 OS=Homo sapiens OX=9606 GN=USP11 PE=1 SV=3
B7ZW38	293	0	31991.8	1	2	3.79821e-07	0.034	3.98	Heterogeneous nuclear ribonucleoprotein C-like 3 OS=Homo sapiens OX=9606 GN=HNRNPCL3 PE=2 SV=1
Q9BZ76	1288	0	140583	2	5	2.16008e-07	0.009	6.61	Contactin-associated protein-like 3 OS=Homo sapiens OX=9606 GN=CNTNAP3 PE=2 SV=3
O60812	293	0	32104.7	1	2	3.79821e-07	0.034	3.98	Heterogeneous nuclear ribonucleoprotein C-like 1 OS=Homo sapiens OX=9606 GN=HNRNPCL1 PE=1 SV=1
Q3LI61	65	2	6937.8	2	10	8.56058e-06	0.369	21.55	Keratin-associated protein 20-2 OS=Homo sapiens OX=9606 GN=KRTAP20-2 PE=3 SV=1
P07910	306	2	33631.5	2	4	7.2737e-07	0.056	6.73	Heterogeneous nuclear ribonucleoproteins C1/C2 OS=Homo sapiens OX=9606 GN=HNRNPC PE=1 SV=4
P00746	253	6	26997.9	6	116	2.55126e-05	0.368	193.13	Complement factor D OS=Homo sapiens OX=9606 GN=CFD PE=1 SV=5
P02511	175	5	20128.4	5	26	8.26708e-06	0.366	35.04	Alpha-crystallin B chain OS=Homo sapiens OX=9606 GN=CRYAB PE=1 SV=2
P05091	517	6	56327.6	8	23	2.47545e-06	0.191	29.44	Aldehyde dehydrogenase, mitochondrial OS=Homo sapiens OX=9606 GN=ALDH2 PE=1 SV=2
P26196	483	10	54364.3	10	111	1.27877e-05	0.182	164.62	Probable ATP-dependent RNA helicase DDX6 OS=Homo sapiens OX=9606 GN=DDX6 PE=1 SV=2
Q8N7Z2	668	0	82999	3	6	4.99794e-07	0.037	8.09	Golgin subfamily A member 6-like protein 1 OS=Homo sapiens OX=9606 GN=GOLGA6L1 PE=2 SV=3
P0DX02	649	0	80937.9	3	6	5.14426e-07	0.039	8.09	Golgin subfamily A member 6-like protein 26 OS=Homo sapiens OX=9606 GN=GOLGA6L26 PE=3 SV=1
A8MZA4	724	1	90877.5	4	8	6.14848e-07	0.047	10.94	Golgin subfamily A member 6-like protein 6 OS=Homo sapiens OX=9606 GN=GOLGA6L6 PE=3 SV=4
P60022	68	3	7396.6	3	32	2.61853e-05	0.338	54.92	Beta-defensin 1 OS=Homo sapiens OX=9606 GN=DEFB1 PE=1 SV=1
P0DX00	832	0	104692	4	8	5.35036e-07	0.055	10.35	Golgin subfamily A member 6-like protein 24 OS=Homo sapiens OX=9606 GN=GOLGA6L24 PE=3 SV=1
Reverse_P39880	1505	0	164069	1	5	1.84863e-07	0.006	9.72
H0YM25	810	0	102583	3	6	4.12176e-07	0.056	8.09	Golgin subfamily A member 6-like protein 22 OS=Homo sapiens OX=9606 GN=GOLGA6L22 PE=3 SV=2
Q8N9W4	909	3	100531	5	26	1.59157e-06	0.067	33.11	Golgin subfamily A member 6-like protein 2 OS=Homo sapiens OX=9606 GN=GOLGA6L2 PE=1 SV=3
Reverse_Q9BTW9	1192	1	132497	4	50	2.33405e-06	0.024	74.52
P0DX01	826	0	104031	4	8	5.38923e-07	0.056	10.35	Golgin subfamily A member 6-like protein 25 OS=Homo sapiens OX=9606 GN=GOLGA6L25 PE=3 SV=1
Reverse_Q13948	678	0	77390	1	5	4.10352e-07	0.013	9.72
P08962	238	1	25601.1	1	1	2.33797e-07	0.042	2.11	CD63 antigen OS=Homo sapiens OX=9606 GN=CD63 PE=1 SV=2
P56747	220	0	23258.1	1	8	2.02341e-06	0.073	15.39	Claudin-6 OS=Homo sapiens OX=9606 GN=CLDN6 PE=1 SV=2
B3EWG3	89	0	9295.9	4	53	3.31362e-05	0.584	93.32	Protein FAM25A OS=Homo sapiens OX=9606 GN=FAM25A PE=3 SV=1
Q6UXB2	119	1	13792.2	1	1	4.67595e-07	0.101	2.4	C-X-C motif chemokine 17 OS=Homo sapiens OX=9606 GN=CXCL17 PE=1 SV=1
P13489	461	9	49923.1	9	23	2.77615e-06	0.265	34.91	Ribonuclease inhibitor OS=Homo sapiens OX=9606 GN=RNH1 PE=1 SV=2
Q07654	80	2	8617.1	2	15	1.04332e-05	0.338	23.32	Trefoil factor 3 OS=Homo sapiens OX=9606 GN=TFF3 PE=1 SV=3
P47756	272	9	30591.4	9	72	1.47292e-05	0.25	112.12	F-actin-capping protein subunit beta OS=Homo sapiens OX=9606 GN=CAPZB PE=1 SV=5
P60953	191	6	21227	7	33	9.61385e-06	0.466	44.71	Cell division control protein 42 homolog OS=Homo sapiens OX=9606 GN=CDC42 PE=1 SV=2
Q8N474	314	9	35344	9	20	3.54419e-06	0.277	36.5	Secreted frizzled-related protein 1 OS=Homo sapiens OX=9606 GN=SFRP1 PE=1 SV=1
P63167	89	0	10341.1	3	25	1.56303e-05	0.247	40.42	Dynein light chain 1, cytoplasmic OS=Homo sapiens OX=9606 GN=DYNLL1 PE=1 SV=1
Q6L8G4	156	0	14579.7	3	13	4.63698e-06	0.244	25.21	Keratin-associated protein 5-11 OS=Homo sapiens OX=9606 GN=KRTAP5-11 PE=1 SV=1
B3EWG5	89	0	9295.9	4	53	3.31362e-05	0.584	93.32	Protein FAM25C OS=Homo sapiens OX=9606 GN=FAM25C PE=1 SV=1
P17540	419	1	47456.3	6	35	4.64805e-06	0.148	58.35	Creatine kinase S-type, mitochondrial OS=Homo sapiens OX=9606 GN=CKMT2 PE=1 SV=2
P51178	756	4	85593	4	5	3.68014e-07	0.057	7.1	1-phosphatidylinositol 4,5-bisphosphate phosphodiesterase delta-1 OS=Homo sapiens OX=9606 GN=PLCD1 PE=1 SV=2
Reverse_Q13093	441	1	50027.3	2	14	1.76647e-06	0.018	22.42
Q6MZM9	219	2	22687.5	3	18	4.57346e-06	0.114	23.03	Proline-rich protein 27 OS=Homo sapiens OX=9606 GN=PRR27 PE=2 SV=1
Q9HBZ2	717	4	78623.1	4	15	1.1641e-06	0.056	26.04	Aryl hydrocarbon receptor nuclear translocator 2 OS=Homo sapiens OX=9606 GN=ARNT2 PE=1 SV=2
B3EWG6	89	0	9295.9	4	53	3.31362e-05	0.584	93.32	Protein FAM25G OS=Homo sapiens OX=9606 GN=FAM25G PE=3 SV=1
P01701	117	1	12222.9	3	15	7.13382e-06	0.162	21.09	Immunoglobulin lambda variable 1-51 OS=Homo sapiens OX=9606 GN=IGLV1-51 PE=1 SV=2
Reverse_Q6ICL7	350	1	36705.4	2	9	1.43084e-06	0.063	13.19
O14493	209	0	22044.3	1	8	2.12991e-06	0.077	15.39	Claudin-4 OS=Homo sapiens OX=9606 GN=CLDN4 PE=1 SV=1
P14314	528	6	59369.8	6	17	1.79156e-06	0.195	27	Glucosidase 2 subunit beta OS=Homo sapiens OX=9606 GN=PRKCSH PE=1 SV=2
Q701N2	237	0	21373.1	2	2	4.69568e-07	0.063	3.23	Keratin-associated protein 5-5 OS=Homo sapiens OX=9606 GN=KRTAP5-5 PE=2 SV=2
Q96S96	227	3	25698.8	3	8	1.96101e-06	0.163	15.19	Phosphatidylethanolamine-binding protein 4 OS=Homo sapiens OX=9606 GN=PEBP4 PE=1 SV=3
O15551	220	0	23285.1	1	8	2.02341e-06	0.073	15.39	Claudin-3 OS=Homo sapiens OX=9606 GN=CLDN3 PE=1 SV=1
O95484	217	0	22815.2	1	8	2.05138e-06	0.074	15.39	Claudin-9 OS=Homo sapiens OX=9606 GN=CLDN9 PE=1 SV=1
Q9NTX5	307	1	33658.5	1	1	1.8125e-07	0.039	2.21	Ethylmalonyl-CoA decarboxylase OS=Homo sapiens OX=9606 GN=ECHDC1 PE=1 SV=2
Reverse_Q9H0K1	926	3	103831	3	17	1.02154e-06	0.027	23.15
Q6L8G5	202	0	17950.8	3	13	3.58104e-06	0.188	25.21	Keratin-associated protein 5-10 OS=Homo sapiens OX=9606 GN=KRTAP5-10 PE=2 SV=1
P0DPA3	235	0	25051.8	2	5	1.18391e-06	0.128	8.12	Putative uncharacterized protein SNHG28 OS=Homo sapiens OX=9606 GN=SNHG28 PE=5 SV=1
Q8N668	190	2	21146.9	2	26	7.61441e-06	0.247	49.44	COMM domain-containing protein 1 OS=Homo sapiens OX=9606 GN=COMMD1 PE=1 SV=1
Q8N0U8	176	3	19804.7	3	42	1.32786e-05	0.17	59.4	Vitamin K epoxide reductase complex subunit 1-like protein 1 OS=Homo sapiens OX=9606 GN=VKORC1L1 PE=1 SV=2
P13686	325	5	36557.7	5	167	2.85923e-05	0.191	301.26	Tartrate-resistant acid phosphatase type 5 OS=Homo sapiens OX=9606 GN=ACP5 PE=1 SV=3
Q6P9F7	803	3	92312.4	3	9	6.23654e-07	0.04	10.79	Volume-regulated anion channel subunit LRRC8B OS=Homo sapiens OX=9606 GN=LRRC8B PE=1 SV=2
P22760	399	3	45686.8	3	11	1.53404e-06	0.075	18.23	Arylacetamide deacetylase OS=Homo sapiens OX=9606 GN=AADAC PE=1 SV=5
Reverse_O43903	313	3	34904.8	3	26	4.62217e-06	0.112	35.12
P07288	261	29	28704.6	31	127	2.70757e-05	0.793	242.62	Prostate-specific antigen OS=Homo sapiens OX=9606 GN=KLK3 PE=1 SV=2
O75830	405	1	46097.6	4	50	6.8696e-06	0.04	89.03	Serpin I2 OS=Homo sapiens OX=9606 GN=SERPINI2 PE=1 SV=1
Q1MSJ5	1256	2	145415	2	7	3.10117e-07	0.016	10.2	Centrosome and spindle pole-associated protein 1 OS=Homo sapiens OX=9606 GN=CSPP1 PE=1 SV=4
O60879	1101	1	125472	1	1	5.05393e-08	0.009	2.14	Protein diaphanous homolog 2 OS=Homo sapiens OX=9606 GN=DIAPH2 PE=1 SV=1
Q9UBC9	169	11	18124.2	11	94	3.09498e-05	0.71	137.4	Small proline-rich protein 3 OS=Homo sapiens OX=9606 GN=SPRR3 PE=1 SV=2
Reverse_Q9Y2L9	728	1	80806	1	19	1.45224e-06	0.016	37.58
P07196	543	2	61461.2	3	14	1.43465e-06	0.076	18.56	Neurofilament light polypeptide OS=Homo sapiens OX=9606 GN=NEFL PE=1 SV=3
Q9BVC6	243	1	26175.6	1	34	7.78555e-06	0.049	64.82	Transmembrane protein 109 OS=Homo sapiens OX=9606 GN=TMEM109 PE=1 SV=1
O95490	1459	1	163226	1	5	1.90692e-07	0.01	11.5	Adhesion G protein-coupled receptor L2 OS=Homo sapiens OX=9606 GN=ADGRL2 PE=1 SV=2
O75330	724	1	84030.7	2	4	3.07424e-07	0.033	4.8	Hyaluronan mediated motility receptor OS=Homo sapiens OX=9606 GN=HMMR PE=1 SV=2
Q13046	419	0	46979.8	2	3	3.98404e-07	0.043	5.25	Pregnancy-specific beta-1-glycoprotein 7 OS=Homo sapiens OX=9606 GN=PSG7 PE=2 SV=3
Reverse_O75781	387	0	42032.1	1	9	1.29404e-06	0.018	18.74
Q7Z5M8	362	9	40731.9	9	55	8.45417e-06	0.318	90.68	Protein ABHD12B OS=Homo sapiens OX=9606 GN=ABHD12B PE=1 SV=1
Q9HAV0	340	1	37525	6	133	2.17665e-05	0.262	219.42	Guanine nucleotide-binding protein subunit beta-4 OS=Homo sapiens OX=9606 GN=GNB4 PE=1 SV=3
Q6L8H1	288	0	25210.3	1	9	1.73887e-06	0.08	19.2	Keratin-associated protein 5-4 OS=Homo sapiens OX=9606 GN=KRTAP5-4 PE=1 SV=1
Reverse_A4D1U4	455	1	51394.6	1	1	1.22294e-07	0.048	2.3
O75690	187	0	17486.6	1	9	2.67804e-06	0.123	19.2	Keratin-associated protein 5-8 OS=Homo sapiens OX=9606 GN=KRTAP5-8 PE=1 SV=2
Reverse_Q9Y2L5	1435	3	160878	3	32	1.24084e-06	0.015	42.13
Q9H6B9	360	8	40864	8	130	2.00936e-05	0.244	202.75	Epoxide hydrolase 3 OS=Homo sapiens OX=9606 GN=EPHX3 PE=1 SV=1
Q8WWA1	233	11	25461.3	11	275	6.5674e-05	0.193	558.27	Transmembrane protein 40 OS=Homo sapiens OX=9606 GN=TMEM40 PE=1 SV=2
Q5T754	118	9	11627.7	11	214	0.000100913	0.712	354.84	Late cornified envelope protein 1F OS=Homo sapiens OX=9606 GN=LCE1F PE=1 SV=1
Q6L8G8	165	0	15118.7	1	9	3.03512e-06	0.139	19.2	Keratin-associated protein 5-7 OS=Homo sapiens OX=9606 GN=KRTAP5-7 PE=1 SV=1
Q6L8H2	238	0	22069.3	1	9	2.10418e-06	0.097	19.2	Keratin-associated protein 5-3 OS=Homo sapiens OX=9606 GN=KRTAP5-3 PE=1 SV=1
Reverse_Q4KWH8	1693	2	189086	2	86	2.82656e-06	0.006	166
Q641Q3	311	2	34358.3	2	2	3.57838e-07	0.084	2.72	Meteorin-like protein OS=Homo sapiens OX=9606 GN=METRNL PE=2 SV=1
Q9NRP0	149	4	16799.8	4	130	4.85483e-05	0.134	295.23	Oligosaccharyltransferase complex subunit OSTC OS=Homo sapiens OX=9606 GN=OSTC PE=1 SV=1
A8MQ03	144	3	15284.9	3	129	4.98476e-05	0.396	300.44	Cysteine-rich tail protein 1 OS=Homo sapiens OX=9606 GN=CYSRT1 PE=1 SV=1
Q9BSJ8	1104	6	122762	7	89	4.48578e-06	0.101	158.06	Extended synaptotagmin-1 OS=Homo sapiens OX=9606 GN=ESYT1 PE=1 SV=1
Q9Y251	543	6	61092.1	6	48	4.91879e-06	0.114	73.93	Heparanase OS=Homo sapiens OX=9606 GN=HPSE PE=1 SV=2
Reverse_Q92995	863	1	97247	1	1	6.44772e-08	0.02	2.16
P11234	206	0	23375.9	3	19	5.13219e-06	0.087	28.61	Ras-related protein Ral-B OS=Homo sapiens OX=9606 GN=RALB PE=1 SV=1
P19474	475	1	54117.1	1	3	3.51434e-07	0.017	5.7	E3 ubiquitin-protein ligase TRIM21 OS=Homo sapiens OX=9606 GN=TRIM21 PE=1 SV=1
Q9UKK6	140	1	15818.6	3	21	8.34657e-06	0.25	28.05	NTF2-related export protein 1 OS=Homo sapiens OX=9606 GN=NXT1 PE=1 SV=1
Q9NRY6	295	4	31609.9	4	66	1.24491e-05	0.159	98.94	Phospholipid scramblase 3 OS=Homo sapiens OX=9606 GN=PLSCR3 PE=1 SV=2
P0C7P4	283	0	30778	3	12	2.35945e-06	0.127	17.63	Putative cytochrome b-c1 complex subunit Rieske-like protein 1 OS=Homo sapiens OX=9606 GN=UQCRFS1P1 PE=5 SV=1
Q9Y262	564	2	66666.4	3	5	4.93296e-07	0.037	6.54	Eukaryotic translation initiation factor 3 subunit L OS=Homo sapiens OX=9606 GN=EIF3L PE=1 SV=1
Q9NPJ8	142	1	16199.8	3	24	9.40458e-06	0.211	31.93	NTF2-related export protein 2 OS=Homo sapiens OX=9606 GN=NXT2 PE=1 SV=1
P26639	723	2	83363.9	5	12	9.23548e-07	0.073	17.84	Threonine--tRNA ligase 1, cytoplasmic OS=Homo sapiens OX=9606 GN=TARS1 PE=1 SV=3
Q6ZMJ4	242	4	27446.1	4	15	3.44899e-06	0.174	30.65	Interleukin-34 OS=Homo sapiens OX=9606 GN=IL34 PE=1 SV=1
Reverse_Q5SWA1	713	1	79057.2	1	16	1.24867e-06	0.014	32.79
Reverse_Q5T5Y3	1602	1	177843	1	2	6.94679e-08	0.007	3.96
Q9P0X4	2223	1	244927	2	53	1.32664e-06	0.008	69.11	Voltage-dependent T-type calcium channel subunit alpha-1I OS=Homo sapiens OX=9606 GN=CACNA1I PE=1 SV=1
Reverse_Q13564	534	1	60190.6	2	10	1.04202e-06	0.026	13.86
P0DW85	118	1	14179.6	2	3	1.41467e-06	0.161	4.19	Histone H2A.N OS=Homo sapiens OX=9606 GN=H2BN1 PE=2 SV=1
Q7Z6R9	452	3	49528.8	3	10	1.23106e-06	0.064	13.83	Transcription factor AP-2-delta OS=Homo sapiens OX=9606 GN=TFAP2D PE=1 SV=1
Q9BRJ7	211	0	23305.2	2	37	9.75744e-06	0.09	52.71	Tudor-interacting repair regulator protein OS=Homo sapiens OX=9606 GN=NUDT16L1 PE=1 SV=1
O00214	317	3	35767.5	3	19	3.33512e-06	0.091	30.59	Galectin-8 OS=Homo sapiens OX=9606 GN=LGALS8 PE=1 SV=4
P52943	208	3	22460	3	84	2.24715e-05	0.183	155.61	Cysteine-rich protein 2 OS=Homo sapiens OX=9606 GN=CRIP2 PE=1 SV=1
Q00765	189	7	21461	8	153	4.5045e-05	0.228	244.2	Receptor expression-enhancing protein 5 OS=Homo sapiens OX=9606 GN=REEP5 PE=1 SV=3
P20794	623	1	70518.3	1	1	8.93159e-08	0.034	2.12	Serine/threonine-protein kinase MAK OS=Homo sapiens OX=9606 GN=MAK PE=1 SV=2
Q6P1M9	558	1	62288.6	1	1	9.972e-08	0.014	2.17	Armadillo repeat-containing X-linked protein 5 OS=Homo sapiens OX=9606 GN=ARMCX5 PE=1 SV=1
P61077	147	0	16658.4	4	33	1.24915e-05	0.408	53.26	Ubiquitin-conjugating enzyme E2 D3 OS=Homo sapiens OX=9606 GN=UBE2D3 PE=1 SV=1
Q14194	572	0	62126.7	2	2	1.94559e-07	0.038	2.45	Dihydropyrimidinase-related protein 1 OS=Homo sapiens OX=9606 GN=CRMP1 PE=1 SV=1
Q9H0R4	259	6	28499.9	6	51	1.09569e-05	0.34	64.3	Haloacid dehalogenase-like hydrolase domain-containing protein 2 OS=Homo sapiens OX=9606 GN=HDHD2 PE=1 SV=1
Q99757	166	1	18353.6	2	2	6.70407e-07	0.127	2.41	Thioredoxin, mitochondrial OS=Homo sapiens OX=9606 GN=TXN2 PE=1 SV=2
Q15631	228	2	26148.8	2	2	4.88103e-07	0.11	2.64	Translin OS=Homo sapiens OX=9606 GN=TSN PE=1 SV=1
P62837	147	0	16706.4	4	33	1.24915e-05	0.408	53.26	Ubiquitin-conjugating enzyme E2 D2 OS=Homo sapiens OX=9606 GN=UBE2D2 PE=1 SV=1
P33947	212	0	24388	2	60	1.57482e-05	0.099	126.91	ER lumen protein-retaining receptor 2 OS=Homo sapiens OX=9606 GN=KDELR2 PE=1 SV=1
Q14195	570	0	61906.1	2	2	1.95241e-07	0.039	2.45	Dihydropyrimidinase-related protein 3 OS=Homo sapiens OX=9606 GN=DPYSL3 PE=1 SV=1
P36959	345	1	37376.8	7	78	1.25803e-05	0.177	108.96	GMP reductase 1 OS=Homo sapiens OX=9606 GN=GMPR PE=1 SV=1
Q9HB07	376	8	42432.4	8	127	1.87946e-05	0.21	180.79	MYG1 exonuclease OS=Homo sapiens OX=9606 GN=MYG1 PE=1 SV=3
Q9NZL9	334	2	37510.2	2	8	1.33279e-06	0.075	10	Methionine adenosyltransferase 2 subunit beta OS=Homo sapiens OX=9606 GN=MAT2B PE=1 SV=1
Q9BS26	406	2	46923.4	3	7	9.59376e-07	0.076	8.93	Endoplasmic reticulum resident protein 44 OS=Homo sapiens OX=9606 GN=ERP44 PE=1 SV=1
P12821	1306	17	149602	17	81	3.45111e-06	0.16	115.16	Angiotensin-converting enzyme OS=Homo sapiens OX=9606 GN=ACE PE=1 SV=1
O94923	617	1	70038.7	1	2	1.80369e-07	0.019	3.99	D-glucuronyl C5-epimerase OS=Homo sapiens OX=9606 GN=GLCE PE=1 SV=3
Q8IUR5	882	2	98765.2	2	3	1.89265e-07	0.011	3.96	Protein O-mannosyl-transferase TMTC1 OS=Homo sapiens OX=9606 GN=TMTC1 PE=1 SV=3
B2RXH4	712	1	77864.9	1	18	1.40672e-06	0.01	37.14	BTB/POZ domain-containing protein 18 OS=Homo sapiens OX=9606 GN=BTBD18 PE=1 SV=1
Q6P5S2	330	8	37883.5	8	107	1.80421e-05	0.264	145.22	Protein LEG1 homolog OS=Homo sapiens OX=9606 GN=LEG1 PE=1 SV=2
O94973	939	3	103877	3	9	5.33327e-07	0.059	14.44	AP-2 complex subunit alpha-2 OS=Homo sapiens OX=9606 GN=AP2A2 PE=1 SV=2
A0A0J9YXQ4	647	1	65097	1	1	8.60028e-08	0.034	2.19	Paraneoplastic antigen Ma6E OS=Homo sapiens OX=9606 GN=PNMA6E PE=4 SV=1
Q9UHB9	627	1	70667.6	1	30	2.66238e-06	0.057	54.44	Signal recognition particle subunit SRP68 OS=Homo sapiens OX=9606 GN=SRP68 PE=1 SV=2
Reverse_Q7Z333	2677	3	302671	5	13	2.70216e-07	0.017	17.38
Q07954	4544	3	504258	3	3	3.67367e-08	0.009	3.57	Prolow-density lipoprotein receptor-related protein 1 OS=Homo sapiens OX=9606 GN=LRP1 PE=1 SV=2
Q9P0L0	249	2	27857.2	2	26	5.81019e-06	0.052	55.35	Vesicle-associated membrane protein-associated protein A OS=Homo sapiens OX=9606 GN=VAPA PE=1 SV=3
Q9BUF5	446	0	49807	10	39	4.86571e-06	0.206	58.35	Tubulin beta-6 chain OS=Homo sapiens OX=9606 GN=TUBB6 PE=1 SV=1
Q6PIF6	2116	2	241428	3	13	3.41857e-07	0.011	17.37	Unconventional myosin-VIIb OS=Homo sapiens OX=9606 GN=MYO7B PE=1 SV=2
Q00013	466	1	52245.6	2	3	3.58222e-07	0.036	5.16	55 kDa erythrocyte membrane protein OS=Homo sapiens OX=9606 GN=MPP1 PE=1 SV=2
Q63HR2	1409	1	152467	1	3	1.18475e-07	0.011	6.5	Tensin-2 OS=Homo sapiens OX=9606 GN=TNS2 PE=1 SV=2
Reverse_P62987	128	2	14700.9	2	5	2.17359e-06	0.141	7.49
Q9H6T3	665	1	75653.9	3	18	1.50615e-06	0.029	24.74	RNA polymerase II-associated protein 3 OS=Homo sapiens OX=9606 GN=RPAP3 PE=1 SV=2
P58062	85	5	9207.5	5	24	1.57112e-05	0.529	30.7	Serine protease inhibitor Kazal-type 7 OS=Homo sapiens OX=9606 GN=SPINK7 PE=1 SV=1
P17980	439	2	49154.4	4	95	1.20414e-05	0.077	155.84	26S proteasome regulatory subunit 6A OS=Homo sapiens OX=9606 GN=PSMC3 PE=1 SV=3
Reverse_Q9P013	229	0	26590.3	2	20	4.85972e-06	0.026	24.78
Reverse_Q9BXB5	764	1	83899.3	2	4	2.91329e-07	0.022	5.38
Q92544	642	11	74451.7	11	37	3.20688e-06	0.201	51.45	Transmembrane 9 superfamily member 4 OS=Homo sapiens OX=9606 GN=TM9SF4 PE=1 SV=2
Q8TDN7	264	4	31056.8	4	138	2.90865e-05	0.178	178.53	Alkaline ceramidase 1 OS=Homo sapiens OX=9606 GN=ACER1 PE=1 SV=1
Q7Z3E2	898	3	103605	3	9	5.57677e-07	0.038	12.87	Coiled-coil domain-containing protein 186 OS=Homo sapiens OX=9606 GN=CCDC186 PE=1 SV=2
Q8TED4	501	2	54382.8	2	31	3.44303e-06	0.046	70.64	Glucose-6-phosphate exchanger SLC37A2 OS=Homo sapiens OX=9606 GN=SLC37A2 PE=2 SV=2
Q15005	226	5	24968.7	5	43	1.05871e-05	0.119	85.14	Signal peptidase complex subunit 2 OS=Homo sapiens OX=9606 GN=SPCS2 PE=1 SV=3
Q9HB19	425	1	47207	2	38	4.97521e-06	0.024	54.66	Pleckstrin homology domain-containing family A member 2 OS=Homo sapiens OX=9606 GN=PLEKHA2 PE=1 SV=2
Q9BS92	247	0	28277.5	4	73	1.64453e-05	0.109	144.46	Protein NipSnap homolog 3B OS=Homo sapiens OX=9606 GN=NIPSNAP3B PE=2 SV=1
Q16678	543	2	60789.2	2	12	1.2297e-06	0.022	15.12	Cytochrome P450 1B1 OS=Homo sapiens OX=9606 GN=CYP1B1 PE=1 SV=2
Reverse_Q8N6G6	1762	1	193266	2	54	1.70531e-06	0.014	103.55
P47712	749	5	85166.2	5	53	3.93741e-06	0.061	64.87	Cytosolic phospholipase A2 OS=Homo sapiens OX=9606 GN=PLA2G4A PE=1 SV=2
O96011	259	7	28395.2	7	75	1.61131e-05	0.293	112.11	Peroxisomal membrane protein 11B OS=Homo sapiens OX=9606 GN=PEX11B PE=1 SV=1
O43847	1151	3	131600	5	13	6.2847e-07	0.032	16.74	Nardilysin OS=Homo sapiens OX=9606 GN=NRDC PE=1 SV=3
Q12805	493	6	54586.2	6	22	2.48309e-06	0.15	28.12	EGF-containing fibulin-like extracellular matrix protein 1 OS=Homo sapiens OX=9606 GN=EFEMP1 PE=1 SV=2
Reverse_Q9BQG0	1328	2	148744	2	2	8.38009e-08	0.017	2.3
Q14674	2120	2	233010	2	3	7.87412e-08	0.009	4.1	Separin OS=Homo sapiens OX=9606 GN=ESPL1 PE=1 SV=3
Q99594	435	4	48627.7	6	23	2.94209e-06	0.184	31.82	Transcriptional enhancer factor TEF-5 OS=Homo sapiens OX=9606 GN=TEAD3 PE=1 SV=2
Reverse_A0A1B0GTQ4	84	0	9582.5	1	14	9.27396e-06	0.107	26.99
Q9BRF8	314	5	35507.9	5	14	2.48093e-06	0.226	26.46	Serine/threonine-protein phosphatase CPPED1 OS=Homo sapiens OX=9606 GN=CPPED1 PE=1 SV=3
P11117	423	6	48295.4	6	10	1.31546e-06	0.158	12.12	Lysosomal acid phosphatase OS=Homo sapiens OX=9606 GN=ACP2 PE=1 SV=3
Q6UWQ7	119	3	13221.4	3	46	2.15094e-05	0.429	81.65	Insulin growth factor-like family member 2 OS=Homo sapiens OX=9606 GN=IGFL2 PE=1 SV=1
Q96CF2	233	2	26376.3	2	10	2.38815e-06	0.107	11.63	Charged multivesicular body protein 4c OS=Homo sapiens OX=9606 GN=CHMP4C PE=1 SV=1
Reverse_Q8NEV4	1616	2	186074	2	3	1.03299e-07	0.011	3.61
Q15238	335	1	37671.4	3	5	8.30504e-07	0.131	7.64	Pregnancy-specific beta-1-glycoprotein 5 OS=Homo sapiens OX=9606 GN=PSG5 PE=1 SV=3
Q9NQT8	1826	2	202645	4	20	6.09461e-07	0.015	29.55	Kinesin-like protein KIF13B OS=Homo sapiens OX=9606 GN=KIF13B PE=1 SV=2
Reverse_P48449	732	2	83237.1	3	12	9.12193e-07	0.034	15.62
Reverse_Q9ULZ3	195	1	21595.3	1	24	6.84847e-06	0.051	61.08
Reverse_Q8TBY8	1007	2	117402	2	7	3.86799e-07	0.011	13.95
Q9H6Z9	239	1	27225.7	2	2	4.65638e-07	0.075	2.18	Prolyl hydroxylase EGLN3 OS=Homo sapiens OX=9606 GN=EGLN3 PE=1 SV=1
Reverse_Q9P260	1216	2	134527	2	7	3.20318e-07	0.014	8.72
Reverse_Q6UWH4	519	1	57498.1	2	7	7.50494e-07	0.035	7.85
Reverse_Q8NBP0	860	3	96733.4	3	6	3.88212e-07	0.031	7.46
Q07343	736	2	83272.8	3	4	3.02412e-07	0.042	4.96	cAMP-specific 3',5'-cyclic phosphodiesterase 4B OS=Homo sapiens OX=9606 GN=PDE4B PE=1 SV=1
Reverse_Q03001	7570	2	860109	2	3	2.20517e-08	0.004	3.56
P21912	280	2	31590.8	2	2	3.97456e-07	0.096	2.2	Succinate dehydrogenase [ubiquinone] iron-sulfur subunit, mitochondrial OS=Homo sapiens OX=9606 GN=SDHB PE=1 SV=3
O15056	1496	2	165417	2	2	7.43901e-08	0.014	3.04	Synaptojanin-2 OS=Homo sapiens OX=9606 GN=SYNJ2 PE=1 SV=3
Q14315	2725	1	290823	4	49	1.00057e-06	0.018	65.22	Filamin-C OS=Homo sapiens OX=9606 GN=FLNC PE=1 SV=3
Q52LJ0	433	4	45500.7	4	32	4.11224e-06	0.171	59.77	Protein FAM98B OS=Homo sapiens OX=9606 GN=FAM98B PE=1 SV=2
Reverse_Q9HC29	1040	2	115191	3	16	8.56058e-07	0.014	23.9
O43175	533	4	56596.4	4	6	6.26384e-07	0.092	5.89	D-3-phosphoglycerate dehydrogenase OS=Homo sapiens OX=9606 GN=PHGDH PE=1 SV=4
Q5JXB2	153	0	17348.1	2	6	2.18211e-06	0.137	7.7	Putative ubiquitin-conjugating enzyme E2 N-like OS=Homo sapiens OX=9606 GN=UBE2NL PE=1 SV=1
O15540	132	2	14861.5	2	10	4.21544e-06	0.167	17.28	Fatty acid-binding protein, brain OS=Homo sapiens OX=9606 GN=FABP7 PE=1 SV=3
P61088	152	0	17109	2	6	2.19647e-06	0.138	7.7	Ubiquitin-conjugating enzyme E2 N OS=Homo sapiens OX=9606 GN=UBE2N PE=1 SV=1
O75828	277	0	30812.7	5	15	3.0132e-06	0.155	25.23	Carbonyl reductase [NADPH] 3 OS=Homo sapiens OX=9606 GN=CBR3 PE=1 SV=3
Q5TF21	947	1	103118	1	2	1.17516e-07	0.013	4.25	Protein SOGA3 OS=Homo sapiens OX=9606 GN=SOGA3 PE=3 SV=1
P16152	277	0	30337.9	3	10	2.0088e-06	0.134	17.84	Carbonyl reductase [NADPH] 1 OS=Homo sapiens OX=9606 GN=CBR1 PE=1 SV=3
Q16555	572	6	62236.6	7	19	1.84831e-06	0.157	28.36	Dihydropyrimidinase-related protein 2 OS=Homo sapiens OX=9606 GN=DPYSL2 PE=1 SV=1
P21695	349	3	37525.3	3	17	2.71044e-06	0.095	23.45	Glycerol-3-phosphate dehydrogenase [NAD(+)], cytoplasmic OS=Homo sapiens OX=9606 GN=GPD1 PE=1 SV=4
Q8WWZ7	1642	2	186369	2	2	6.77756e-08	0.014	2.37	Cholesterol transporter ABCA5 OS=Homo sapiens OX=9606 GN=ABCA5 PE=1 SV=2
Q5K651	1589	0	184147	2	25	8.75453e-07	0.008	30.03	Sterile alpha motif domain-containing protein 9 OS=Homo sapiens OX=9606 GN=SAMD9 PE=1 SV=1
Q16270	282	3	29093.4	3	5	9.86592e-07	0.138	6.73	Insulin-like growth factor-binding protein 7 OS=Homo sapiens OX=9606 GN=IGFBP7 PE=1 SV=1
Q9HCG8	908	3	105384	3	7	4.28972e-07	0.031	7.74	Pre-mRNA-splicing factor CWC22 homolog OS=Homo sapiens OX=9606 GN=CWC22 PE=1 SV=3
Q8IUB2	231	3	24651.6	3	4	9.63529e-07	0.143	3.42	WAP four-disulfide core domain protein 3 OS=Homo sapiens OX=9606 GN=WFDC3 PE=1 SV=1
Q5TFQ8	398	0	43314.3	5	12	1.6777e-06	0.173	21.2	Signal-regulatory protein beta-1 isoform 3 OS=Homo sapiens OX=9606 GN=SIRPB1 PE=1 SV=1
Q6IC98	578	1	66348.3	2	2	1.92539e-07	0.026	2.22	GRAM domain-containing protein 4 OS=Homo sapiens OX=9606 GN=GRAMD4 PE=1 SV=1
Q02224	2701	4	316201	6	13	2.67815e-07	0.03	15.59	Centromere-associated protein E OS=Homo sapiens OX=9606 GN=CENPE PE=1 SV=2
P23468	1912	2	214607	5	7	2.03717e-07	0.02	8.87	Receptor-type tyrosine-protein phosphatase delta OS=Homo sapiens OX=9606 GN=PTPRD PE=1 SV=2
Reverse_Q8IWJ2	1684	1	195771	2	4	1.32171e-07	0.011	4.96
P78324	504	1	54914.8	6	14	1.54566e-06	0.163	24.17	Tyrosine-protein phosphatase non-receptor type substrate 1 OS=Homo sapiens OX=9606 GN=SIRPA PE=1 SV=2
Q76KP1	1039	0	116423	3	22	1.17821e-06	0.008	29	N-acetyl-beta-glucosaminyl-glycoprotein 4-beta-N-acetylgalactosaminyltransferase 1 OS=Homo sapiens OX=9606 GN=B4GALNT4 PE=1 SV=1
Q9H4B8	488	0	53635.8	3	10	1.14024e-06	0.016	13.12	Dipeptidase 3 OS=Homo sapiens OX=9606 GN=DPEP3 PE=1 SV=2
Reverse_Q5TCH4	519	0	59189.8	3	15	1.6082e-06	0.015	19.01
Reverse_Q8IWT1	228	0	24935.3	3	20	4.88103e-06	0.035	24.28
Reverse_Q9H4B8	488	0	53635.8	3	4	4.56097e-07	0.016	3.9
P04278	402	0	43733.8	3	4	5.53669e-07	0.02	3.9	Sex hormone-binding globulin OS=Homo sapiens OX=9606 GN=SHBG PE=1 SV=2
Q9NX52	303	0	33980.6	3	7	1.2855e-06	0.026	6.96	Rhomboid-related protein 2 OS=Homo sapiens OX=9606 GN=RHBDL2 PE=1 SV=2
Reverse_Q9UI38	385	0	43041.7	3	4	5.78117e-07	0.021	3.9
Q96A98	100	0	11177.3	3	36	2.00318e-05	0.08	48.21	Tuberoinfundibular peptide of 39 residues OS=Homo sapiens OX=9606 GN=PTH2 PE=1 SV=1
Reverse_Q02928	519	0	59291.9	3	10	1.07213e-06	0.015	13.12
Q9HC10	1997	0	226592	3	27	7.5232e-07	0.004	37.08	Otoferlin OS=Homo sapiens OX=9606 GN=OTOF PE=1 SV=3
Reverse_E2RYF7	251	0	26248.6	3	15	3.32533e-06	0.032	19.01
Reverse_P52798	201	0	22353.4	3	32	8.85871e-06	0.04	42.35
Reverse_P04278	402	0	43733.8	3	7	9.68922e-07	0.02	6.96
Q96JH7	1222	1	134218	2	2	9.107e-08	0.012	2.36	Deubiquitinating protein VCPIP1 OS=Homo sapiens OX=9606 GN=VCPIP1 PE=1 SV=2
Q5SZK8	3169	1	350929	4	31	5.44322e-07	0.014	41.55	FRAS1-related extracellular matrix protein 2 OS=Homo sapiens OX=9606 GN=FREM2 PE=1 SV=3
Q9Y5H6	950	0	102970	3	22	1.28859e-06	0.008	29	Protocadherin alpha-8 OS=Homo sapiens OX=9606 GN=PCDHA8 PE=2 SV=1
O60281	2723	4	304605	6	21	4.29129e-07	0.018	29.63	Zinc finger protein 292 OS=Homo sapiens OX=9606 GN=ZNF292 PE=1 SV=3
Reverse_Q8N7X0	1667	1	189576	2	7	2.33657e-07	0.007	9.07
Reverse_P47895	512	1	56054.8	2	16	1.73887e-06	0.027	24.18
Reverse_Q9Y2A7	1128	1	128688	2	5	2.46648e-07	0.011	7.77
Q5T0U0	273	0	32168.5	1	7	1.42676e-06	0.022	14.37	Coiled-coil domain-containing protein 122 OS=Homo sapiens OX=9606 GN=CCDC122 PE=2 SV=1
Reverse_Q9H5I5	2752	2	317840	2	2	4.04388e-08	0.005	2.55
Reverse_P23193	301	2	33930	2	2	3.69726e-07	0.047	2.31
Q9BZF9	1416	2	162386	2	4	1.57186e-07	0.011	6.22	Uveal autoantigen with coiled-coil domains and ankyrin repeats OS=Homo sapiens OX=9606 GN=UACA PE=1 SV=2
Q96J02	903	1	102720	2	28	1.72539e-06	0.02	36.94	E3 ubiquitin-protein ligase Itchy homolog OS=Homo sapiens OX=9606 GN=ITCH PE=1 SV=2
P0DSN7	117	0	12662.5	3	14	6.65823e-06	0.154	26.45	Probable non-functional immunoglobulinn kappa variable 1D-37 OS=Homo sapiens OX=9606 GN=IGKV1D-37 PE=1 SV=1
Q68CJ9	461	1	49028.7	1	1	1.20702e-07	0.05	2.18	Cyclic AMP-responsive element-binding protein 3-like protein 3 OS=Homo sapiens OX=9606 GN=CREB3L3 PE=1 SV=2
Q13017	1502	1	172334	2	7	2.59325e-07	0.012	10.01	Rho GTPase-activating protein 5 OS=Homo sapiens OX=9606 GN=ARHGAP5 PE=1 SV=2
A0A075B6S9	117	0	12662.5	3	14	6.65823e-06	0.154	26.45	Probable non-functional immunoglobulinn kappa variable 1-37 OS=Homo sapiens OX=9606 GN=IGKV1-37 PE=1 SV=7
P48449	732	5	83237.1	5	7	5.32113e-07	0.075	7.97	Lanosterol synthase OS=Homo sapiens OX=9606 GN=LSS PE=1 SV=1
Reverse_Q8IUD2	1116	2	127990	2	12	5.9832e-07	0.022	23.29
Reverse_P19652	201	2	23569.6	2	3	8.30504e-07	0.045	4.3
P78332	1123	1	128547	2	3	1.48648e-07	0.012	3.6	RNA-binding protein 6 OS=Homo sapiens OX=9606 GN=RBM6 PE=1 SV=5
Reverse_O95863	264	0	29046.4	2	2	4.21544e-07	0.03	2.93
P40121	348	5	38456.5	8	42	6.71563e-06	0.21	70.54	Macrophage-capping protein OS=Homo sapiens OX=9606 GN=CAPG PE=1 SV=2
Q9H799	3197	5	361499	5	22	3.8291e-07	0.014	34.05	Ciliogenesis and planar polarity effector 1 OS=Homo sapiens OX=9606 GN=CPLANE1 PE=1 SV=4
Reverse_Q92736	4967	3	564188	4	14	1.56838e-07	0.007	20.4
Reverse_P39059	1388	2	141614	2	5	2.00446e-07	0.017	7.05
Reverse_Q7RTW8	1153	0	128433	2	2	9.652e-08	0.01	2.3
O95785	1651	1	178545	2	3	1.01109e-07	0.008	4.39	Protein Wiz OS=Homo sapiens OX=9606 GN=WIZ PE=1 SV=2
Q9H6Y5	334	0	35233.6	2	5	8.32991e-07	0.036	6.31	PDZ domain-containing protein MAGIX OS=Homo sapiens OX=9606 GN=MAGIX PE=1 SV=4
P00352	501	6	54808.9	7	24	2.66557e-06	0.146	29.17	Aldehyde dehydrogenase 1A1 OS=Homo sapiens OX=9606 GN=ALDH1A1 PE=1 SV=2
Q96M83	1385	2	157334	2	3	1.20528e-07	0.012	3.92	Coiled-coil domain-containing protein 7 OS=Homo sapiens OX=9606 GN=CCDC7 PE=1 SV=3
Reverse_Q8IUA7	1624	1	184224	2	3	1.0279e-07	0.009	3.13
Reverse_P42338	1070	0	122665	2	12	6.24042e-07	0.011	14.01
Q99973	2627	2	290289	2	5	1.05907e-07	0.008	7.22	Telomerase protein component 1 OS=Homo sapiens OX=9606 GN=TEP1 PE=1 SV=2
Q96P48	1450	2	162071	3	7	2.68625e-07	0.014	8.2	Arf-GAP with Rho-GAP domain, ANK repeat and PH domain-containing protein 1 OS=Homo sapiens OX=9606 GN=ARAP1 PE=1 SV=3
Reverse_Q9UPN3	7388	8	837769	9	16	1.20506e-07	0.014	21.2
Q59H18	835	1	92773.5	2	10	6.66393e-07	0.01	18.58	Serine/threonine-protein kinase TNNI3K OS=Homo sapiens OX=9606 GN=TNNI3K PE=1 SV=3
Q8IV76	773	1	87355.5	1	4	2.87937e-07	0.013	8.33	Circadian clock protein PASD1 OS=Homo sapiens OX=9606 GN=PASD1 PE=1 SV=1
P17252	672	2	76682.1	2	12	9.93639e-07	0.024	23.04	Protein kinase C alpha type OS=Homo sapiens OX=9606 GN=PRKCA PE=1 SV=4
Reverse_Q5TCZ1	1133	2	125194	2	17	8.34902e-07	0.009	32.11
Reverse_Q5T1R4	2406	0	259286	1	5	1.15635e-07	0.003	9.89
P11717	2491	2	274181	2	5	1.1169e-07	0.01	6.33	Cation-independent mannose-6-phosphate receptor OS=Homo sapiens OX=9606 GN=IGF2R PE=1 SV=3
Q8IX03	1113	4	125206	4	17	8.49905e-07	0.042	25.9	Protein KIBRA OS=Homo sapiens OX=9606 GN=WWC1 PE=1 SV=1
Q96C23	342	3	37724.1	3	12	1.95241e-06	0.102	15.34	Galactose mutarotase OS=Homo sapiens OX=9606 GN=GALM PE=1 SV=1
Q7Z601	462	1	51055.7	1	1	1.20441e-07	0.037	2.2	Probable G-protein coupled receptor 142 OS=Homo sapiens OX=9606 GN=GPR142 PE=2 SV=1
Q9BYQ7	146	8	15210.5	8	36	1.37204e-05	0.658	56.4	Keratin-associated protein 4-1 OS=Homo sapiens OX=9606 GN=KRTAP4-1 PE=1 SV=3
Q15084	440	6	48073.3	6	23	2.90865e-06	0.22	34.99	Protein disulfide-isomerase A6 OS=Homo sapiens OX=9606 GN=PDIA6 PE=1 SV=1
Q9UKT8	454	1	51461.2	1	7	8.57944e-07	0.029	13.58	F-box/WD repeat-containing protein 2 OS=Homo sapiens OX=9606 GN=FBXW2 PE=1 SV=2
Q15583	401	2	42967.6	2	4	5.5505e-07	0.037	5.24	Homeobox protein TGIF1 OS=Homo sapiens OX=9606 GN=TGIF1 PE=1 SV=3
Q9P2E9	1410	3	152347	4	7	2.76246e-07	0.037	8.81	Ribosome-binding protein 1 OS=Homo sapiens OX=9606 GN=RRBP1 PE=1 SV=5
Reverse_Q9UFH2	4462	3	508969	3	5	6.2353e-08	0.013	6.17
P42892	770	2	87090.2	2	2	1.44529e-07	0.023	2.76	Endothelin-converting enzyme 1 OS=Homo sapiens OX=9606 GN=ECE1 PE=1 SV=2
Reverse_O00763	2458	2	276347	2	2	4.52757e-08	0.009	2.54
A6NIJ5	464	2	49976.6	2	25	2.99805e-06	0.034	39.12	Putative protein FAM90A20P OS=Homo sapiens OX=9606 GN=FAM90A20P PE=5 SV=1
O15455	904	2	103745	2	2	1.23106e-07	0.031	2.45	Toll-like receptor 3 OS=Homo sapiens OX=9606 GN=TLR3 PE=1 SV=1
P54756	1037	1	114711	2	7	3.75609e-07	0.012	8.82	Ephrin type-A receptor 5 OS=Homo sapiens OX=9606 GN=EPHA5 PE=1 SV=3
P0C7H9	530	1	59694.8	2	2	2.09977e-07	0.028	3.1	Inactive ubiquitin carboxyl-terminal hydrolase 17-like protein 7 OS=Homo sapiens OX=9606 GN=USP17L7 PE=3 SV=1
Q9H299	93	2	10413.3	2	34	2.03429e-05	0.312	65.26	SH3 domain-binding glutamic acid-rich-like protein 3 OS=Homo sapiens OX=9606 GN=SH3BGRL3 PE=1 SV=1
Reverse_Q02880	1626	2	183134	2	22	7.52868e-07	0.012	41.77
O60308	925	2	104364	2	2	1.20311e-07	0.015	2.15	Centrosomal protein of 104 kDa OS=Homo sapiens OX=9606 GN=CEP104 PE=1 SV=1
Q9NQR4	276	7	30570.5	7	47	9.47557e-06	0.337	60.68	Omega-amidase NIT2 OS=Homo sapiens OX=9606 GN=NIT2 PE=1 SV=1
Reverse_Q9UJ14	662	0	70404.8	1	7	5.88378e-07	0.012	12.52
Reverse_Q14573	2671	3	303894	3	3	6.24977e-08	0.007	3.48
Q9P0J1	537	2	60997.6	2	2	2.07239e-07	0.047	2.16	[Pyruvate dehydrogenase [acetyl-transferring]]-phosphatase 1, mitochondrial OS=Homo sapiens OX=9606 GN=PDP1 PE=1 SV=3
Q13332	1948	4	216887	4	14	3.99904e-07	0.027	17.73	Receptor-type tyrosine-protein phosphatase S OS=Homo sapiens OX=9606 GN=PTPRS PE=1 SV=3
P23634	1241	3	137815	3	4	1.79351e-07	0.016	5.1	Plasma membrane calcium-transporting ATPase 4 OS=Homo sapiens OX=9606 GN=ATP2B4 PE=1 SV=2
P49448	558	0	61377.4	6	10	9.972e-07	0.116	13.14	Glutamate dehydrogenase 2, mitochondrial OS=Homo sapiens OX=9606 GN=GLUD2 PE=1 SV=2
O95714	4834	5	526877	6	12	1.38131e-07	0.014	13.11	E3 ubiquitin-protein ligase HERC2 OS=Homo sapiens OX=9606 GN=HERC2 PE=1 SV=2
Reverse_Q8N6Y0	703	1	76003.5	2	6	4.74911e-07	0.024	7.56
P00367	558	8	61341.2	11	40	3.9888e-06	0.265	52.57	Glutamate dehydrogenase 1, mitochondrial OS=Homo sapiens OX=9606 GN=GLUD1 PE=1 SV=2
P35052	558	8	61623	8	33	3.29076e-06	0.219	59.48	Glypican-1 OS=Homo sapiens OX=9606 GN=GPC1 PE=1 SV=2
P51878	434	1	49685.8	2	2	2.56423e-07	0.037	2.27	Caspase-5 OS=Homo sapiens OX=9606 GN=CASP5 PE=1 SV=3
Reverse_Q14204	4646	2	532054	2	2	2.39534e-08	0.004	2.13
Reverse_O43149	2961	2	330846	3	9	1.6913e-07	0.009	11.84
P36578	427	1	47649.4	1	1	1.30313e-07	0.03	2.11	Large ribosomal subunit protein uL4 OS=Homo sapiens OX=9606 GN=RPL4 PE=1 SV=5
Reverse_P20929	6669	2	772410	2	2	1.66873e-08	0.004	2.18
Reverse_P62955	275	1	30964.5	2	14	2.83277e-06	0.069	14.78
Q9P219	2028	2	228073	2	2	5.48755e-08	0.011	2.3	Protein Daple OS=Homo sapiens OX=9606 GN=CCDC88C PE=1 SV=3
Q99519	415	5	45420.6	5	15	2.01122e-06	0.142	16.52	Sialidase-1 OS=Homo sapiens OX=9606 GN=NEU1 PE=1 SV=1
Reverse_O15050	2925	2	335989	3	4	7.60941e-08	0.008	3.95
O00533	1208	1	134969	2	4	1.84251e-07	0.013	4.59	Neural cell adhesion molecule L1-like protein OS=Homo sapiens OX=9606 GN=CHL1 PE=1 SV=4
Q99538	433	3	49361.4	3	13	1.6706e-06	0.083	15.75	Legumain OS=Homo sapiens OX=9606 GN=LGMN PE=1 SV=1
P41222	190	1	20997.3	1	3	8.78586e-07	0.089	5.18	Prostaglandin-H2 D-isomerase OS=Homo sapiens OX=9606 GN=PTGDS PE=1 SV=1
P46100	2492	3	282394	3	4	8.93159e-08	0.012	4.51	Transcriptional regulator ATRX OS=Homo sapiens OX=9606 GN=ATRX PE=1 SV=6
Reverse_Q15751	4861	6	531873	7	8	9.15759e-08	0.01	10.03
Q13535	2644	2	301154	2	2	4.20906e-08	0.009	2.33	Serine/threonine-protein kinase ATR OS=Homo sapiens OX=9606 GN=ATR PE=1 SV=3
P04440	258	2	29122.7	2	20	4.31347e-06	0.078	29.99	HLA class II histocompatibility antigen, DP beta 1 chain OS=Homo sapiens OX=9606 GN=HLA-DPB1 PE=1 SV=1
Reverse_Q8NDA2	5059	2	541621	2	3	3.29969e-08	0.006	3.12
Reverse_Q05BV3	1969	1	219269	2	2	5.65198e-08	0.011	2.33
Reverse_Q9Y6D6	1849	2	208616	2	2	6.0188e-08	0.014	2.42
Q8N4F0	458	8	49123.7	8	70	8.50451e-06	0.199	91.72	BPI fold-containing family B member 2 OS=Homo sapiens OX=9606 GN=BPIFB2 PE=1 SV=2
Q9C0F3	470	1	54224.5	1	1	1.18391e-07	0.028	2.21	Zinc finger protein 436 OS=Homo sapiens OX=9606 GN=ZNF436 PE=1 SV=2
P01920	261	6	29954.2	6	27	5.75625e-06	0.28	49.38	HLA class II histocompatibility antigen, DQ beta 1 chain OS=Homo sapiens OX=9606 GN=HLA-DQB1 PE=1 SV=2
P01033	207	2	23137.5	2	8	2.15048e-06	0.111	16.34	Metalloproteinase inhibitor 1 OS=Homo sapiens OX=9606 GN=TIMP1 PE=1 SV=1
Q8IVF4	4471	3	514494	4	7	8.71184e-08	0.007	8.37	Dynein axonemal heavy chain 10 OS=Homo sapiens OX=9606 GN=DNAH10 PE=1 SV=4
Q96PZ2	611	2	70133.4	2	2	1.8214e-07	0.018	2.52	Serine protease FAM111A OS=Homo sapiens OX=9606 GN=FAM111A PE=1 SV=2
P37802	199	6	22359.2	6	16	4.47387e-06	0.291	20.19	Transgelin-2 OS=Homo sapiens OX=9606 GN=TAGLN2 PE=1 SV=3
Reverse_Q6NSI4	855	1	97474.9	2	9	5.85724e-07	0.014	12.77
Reverse_Q3SXZ7	439	2	51421.1	2	7	8.87259e-07	0.087	11.57
P01116	189	1	21624	5	21	6.18264e-06	0.365	30.72	GTPase KRas OS=Homo sapiens OX=9606 GN=KRAS PE=1 SV=1
Q9NR48	2969	1	332564	2	6	1.1245e-07	0.004	11.07	Histone-lysine N-methyltransferase ASH1L OS=Homo sapiens OX=9606 GN=ASH1L PE=1 SV=2
P01111	189	0	21197.5	4	20	5.88823e-06	0.302	29.67	GTPase NRas OS=Homo sapiens OX=9606 GN=NRAS PE=1 SV=1
Reverse_Q69YN4	1812	3	201880	3	3	9.21255e-08	0.03	3.26
P01112	189	0	21266.5	4	20	5.88823e-06	0.302	29.67	GTPase HRas OS=Homo sapiens OX=9606 GN=HRAS PE=1 SV=1
Q9Y4D1	1078	3	123378	4	10	5.16176e-07	0.022	13.2	Disheveled-associated activator of morphogenesis 1 OS=Homo sapiens OX=9606 GN=DAAM1 PE=1 SV=2
Q96AA8	810	4	94857.5	4	9	6.18264e-07	0.043	11.98	Janus kinase and microtubule-interacting protein 2 OS=Homo sapiens OX=9606 GN=JAKMIP2 PE=1 SV=1
P07911	640	16	69696.4	16	101	8.78128e-06	0.27	138.38	Uromodulin OS=Homo sapiens OX=9606 GN=UMOD PE=1 SV=1
Reverse_P00451	2351	6	266823	7	9	2.13013e-07	0.029	11.08
Q2TAC6	998	1	111246	2	4	2.23021e-07	0.02	6	Kinesin-like protein KIF19 OS=Homo sapiens OX=9606 GN=KIF19 PE=2 SV=2
P51957	841	2	94520.2	2	3	1.98491e-07	0.045	4.49	Serine/threonine-protein kinase Nek4 OS=Homo sapiens OX=9606 GN=NEK4 PE=1 SV=2
Reverse_A4D2H0	777	0	87795.1	2	4	2.86454e-07	0.039	6
Q8NBJ7	301	5	33803.8	5	25	4.62158e-06	0.173	30.27	Inactive C-alpha-formylglycine-generating enzyme 2 OS=Homo sapiens OX=9606 GN=SUMF2 PE=1 SV=2
Reverse_Q9P0K7	980	2	109955	2	2	1.13559e-07	0.038	2.76
Q8WW52	585	1	63969.1	2	11	1.04629e-06	0.026	14.19	Protein FAM151A OS=Homo sapiens OX=9606 GN=FAM151A PE=2 SV=2
Q9H1J1	476	1	54645	2	2	2.33797e-07	0.038	2.53	Regulator of nonsense transcripts 3A OS=Homo sapiens OX=9606 GN=UPF3A PE=1 SV=1
Reverse_Q8IZF0	1738	2	200183	2	2	6.4032e-08	0.016	2.51
[truncated: 907 more rows]

## Sheet: File View
Locus	20_D016A.sepr2	20_D016P.sepr2	20_E016A.sepr2	20_E016B.sepr2	21_D108A.sepr2	21_D108P.sepr2	21_E108A.sepr2	21_E108B.sepr2	22_D088A.sepr2	22_D088P.sepr2	22_E088A.sepr2	22_E088B.sepr2	23_D117A.sepr2	23_D117P.sepr2	23_E117A.sepr2	23_E117B.sepr2	24_D054A.sepr2	24_D054B.sepr2	24_E054A.sepr2	24_E054P.sepr2	25_D028A.sepr2	25_D028B.sepr2	25_E028A.sepr2	25_E028P.sepr2	26_D036A.sepr2	26_D036P.sepr2	26_E036A.sepr2	26_E036B.sepr2	27_D030A.sepr2	27_D030B.sepr2	27_E030A.sepr2	27_E030P.sepr2	28_D018A.sepr2	28_D018B.sepr2	28_E018A.sepr2	28_E018P.sepr2	29_D041A.sepr2	29_D041P.sepr2	29_E041A.sepr2	29_E041B.sepr2	30_D080A.sepr2	30_D080P.sepr2	30_E080A.sepr2	30_E080B.sepr2	31_D071A.sepr2	31_D071B.sepr2	31_E071A.sepr2	31_E071P.sepr2	32_D094A.sepr2
P19012	115	29	103	58	75	44	42	102	25	53	29	36	49	35	80	45	26	34	28	53	92	68	40	68	130	123	85	106	96	128	107	120	77	137	69	115	43	38	46	25	31	52	37	46	32	21	31	37	44
Q08188	358	524	386	787	580	489	398	397	463	292	379	193	375	592	436	711	394	627	408	606	1257	513	986	412	912	701	896	661	547	510	490	470	594	698	618	628	643	382	936	274	368	287	252	339	310	169	289	210	424
P15924	233	64	209	143	245	219	170	211	92	211	101	140	198	256	303	252	114	167	119	205	313	284	319	258	313	447	330	433	245	254	189	332	256	455	281	484	208	127	271	80	186	86	125	120	71	36	79	62	171
P69891	3	9	0	9	6	10	0	7	0	0	0	0	12	0	0	0	0	0	0	0	0	5	0	7	0	0	0	0	0	9	0	0	0	0	0	4	0	0	0	0	0	9	0	5	0	0	0	0	0
P02814	4	0	13	6	49	36	40	42	18	82	46	29	22	9	62	14	10	52	0	51	0	22	10	11	34	45	23	47	0	0	0	0	0	0	22	6	0	46	15	6	10	24	12	44	6	9	5	8	32
Q9NZH8	23	60	26	88	52	42	34	28	12	19	17	20	51	57	45	62	35	60	31	50	67	45	62	32	55	96	53	55	66	69	69	55	61	86	69	65	58	30	67	27	48	22	27	25	27	19	28	17	30
P10599	54	78	49	98	58	62	38	38	24	23	23	18	77	65	42	83	32	59	34	62	76	99	66	45	80	81	94	54	86	74	72	62	45	84	82	103	70	31	79	27	38	45	18	57	30	28	26	18	64
P31151	75	86	93	112	64	65	23	78	50	60	44	28	127	72	47	73	47	55	40	53	82	54	126	33	55	74	63	54	78	106	96	92	75	88	128	91	94	45	91	20	77	49	31	30	27	9	24	16	83
P28799	62	80	57	120	112	93	64	64	88	80	93	43	61	64	109	87	62	99	57	105	166	87	103	68	101	159	116	115	90	85	94	73	62	86	97	98	50	44	63	39	57	54	47	54	58	20	59	28	104
P01009	28	9	16	10	17	8	13	10	14	23	11	18	10	6	13	7	6	13	5	10	27	113	18	73	4	27	6	37	6	4	2	0	4	4	7	5	0	0	6	0	5	0	4	4	0	0	3	0	29
P35321	7	0	0	0	0	0	0	0	0	0	0	0	0	0	0	0	0	0	0	0	0	0	0	0	0	11	0	0	0	0	0	5	0	2	0	16	0	0	0	0	0	0	0	3	0	0	0	0	0
contaminant_GR78_MESAU	43	63	54	95	94	77	62	79	52	53	52	29	77	92	75	109	43	62	57	72	128	64	108	54	60	85	54	95	65	67	58	59	62	86	80	80	97	47	102	21	41	28	20	33	40	19	38	17	56
contaminant_GR78_MOUSE	43	63	54	95	94	77	62	79	52	53	52	29	77	92	75	109	43	62	57	72	128	64	108	54	60	85	54	95	65	67	58	59	62	86	80	80	97	47	102	21	41	28	20	33	40	19	39	17	56
P37837	25	49	37	64	60	51	41	42	47	35	45	31	22	61	36	59	32	59	36	63	83	51	83	51	55	58	49	42	46	40	48	26	41	73	53	65	61	32	50	32	40	36	28	32	32	25	22	21	52
P48163	34	64	34	103	65	95	51	81	48	41	30	13	23	95	37	138	46	90	56	78	78	43	70	59	39	89	56	51	103	80	75	100	71	146	118	147	126	17	181	39	30	17	11	22	17	11	11	15	53
P00915	12	0	0	0	0	0	0	0	0	0	0	0	0	0	0	0	0	0	0	0	0	12	0	6	0	0	0	0	0	0	0	0	0	0	0	0	0	0	0	0	0	0	0	0	0	0	0	0	0
O60888	9	9	5	25	28	34	25	34	17	12	19	10	22	44	18	53	29	34	30	44	54	27	61	25	30	38	34	30	27	18	23	19	12	21	27	21	45	15	59	5	16	0	11	4	12	4	15	12	13
P61916	19	38	21	46	45	45	34	44	20	41	20	9	30	48	35	51	33	54	33	64	66	39	70	38	24	53	50	62	38	45	54	28	31	55	38	53	41	22	66	11	29	24	15	25	41	22	33	24	25
P05109	17	14	27	21	15	21	20	11	20	18	18	13	35	17	21	22	12	19	11	14	29	19	10	14	28	17	9	16	16	26	14	10	12	16	21	20	11	12	8	8	18	14	6	13	8	3	13	6	17
Q02383	12	0	5	0	0	0	0	0	0	0	0	0	0	0	0	0	0	0	0	0	0	0	0	0	0	10	0	13	7	37	3	11	0	0	0	0	0	0	0	0	0	0	0	4	0	0	0	0	0
contaminant_GR72_TOBAC	3	5	0	11	7	9	5	0	0	5	0	0	8	4	7	5	2	8	4	7	1	5	11	3	12	1	4	1	4	5	2	4	3	5	5	10	5	0	5	0	0	4	0	5	0	0	0	0	11
P01763	6	6	5	7	11	13	6	10	6	9	5	10	7	6	11	7	5	6	5	12	8	40	9	19	6	10	6	15	5	6	3	5	8	3	13	6	6	5	5	8	7	0	7	2	4	0	4	0	6
Q99880	18	10	21	16	24	21	14	25	3	18	10	9	25	8	12	10	0	6	0	10	6	6	4	14	3	11	2	17	3	10	6	15	4	27	9	32	15	4	12	3	4	3	5	3	0	0	0	0	16
P0C0S5	3	5	6	4	4	6	2	0	3	4	5	0	0	0	0	0	4	4	0	2	0	0	0	0	0	5	0	4	0	4	0	0	0	0	5	5	10	0	9	0	0	0	0	0	0	0	0	0	7
Q8IZ41	2	0	0	0	0	0	0	0	0	0	0	0	0	0	0	0	0	0	0	0	0	0	0	0	0	4	0	4	0	0	0	3	1	3	0	0	0	0	0	0	0	0	0	0	0	0	0	0	0
P68366	14	7	11	0	17	0	0	10	0	0	0	0	3	0	0	0	0	0	0	6	0	0	0	0	0	13	0	12	0	0	0	5	0	7	0	9	6	0	0	0	0	0	0	0	0	0	0	0	0
Q01459	17	54	18	64	41	39	29	38	23	13	18	14	41	51	42	50	20	30	21	44	49	29	68	26	26	35	35	24	52	46	48	39	27	50	42	54	46	26	53	17	24	13	19	14	13	6	14	10	19
Q8NCW5	6	47	6	59	53	66	33	47	16	17	19	9	12	54	37	57	37	53	40	51	41	30	74	32	31	61	55	40	40	41	36	34	50	63	50	53	50	13	56	17	12	30	12	33	26	18	38	30	27
P19652	6	0	0	3	3	3	0	2	0	0	0	0	8	4	0	0	0	2	0	0	7	35	4	15	0	4	0	14	3	4	2	0	0	4	0	15	3	0	3	0	0	0	0	0	0	0	0	0	4
Q5VTE0	19	6	14	10	13	8	7	6	6	20	9	8	8	7	14	4	0	12	2	15	5	14	7	12	10	18	6	12	4	10	7	12	5	11	9	37	12	5	8	0	3	0	9	0	0	0	0	0	8
P08246	5	0	6	3	0	7	0	0	0	0	0	0	7	0	0	0	0	0	0	0	0	11	0	9	0	4	0	5	0	0	0	0	0	0	3	9	0	0	0	0	0	0	0	0	0	0	0	0	0
P06576	4	0	7	0	12	6	10	5	0	10	2	5	12	6	18	7	0	7	0	15	0	0	0	0	0	3	0	4	0	0	0	2	0	0	0	3	4	0	5	0	0	0	9	0	0	0	0	0	0
P07437	6	5	0	4	0	0	0	0	0	0	0	0	6	0	0	0	0	0	0	0	0	0	0	0	0	7	0	8	0	0	0	11	0	6	0	11	0	0	0	0	0	0	0	0	0	0	0	0	0
P60763	3	0	0	0	0	0	0	0	0	5	0	3	0	0	5	0	0	0	0	0	0	0	0	0	0	3	0	0	2	0	0	0	0	0	0	0	0	0	0	0	0	0	0	0	0	0	0	0	0
Q9UNN8	5	0	6	0	0	0	0	0	0	0	0	0	2	0	0	0	0	0	0	0	0	0	0	0	0	0	0	0	5	2	3	9	0	6	0	2	0	0	0	0	0	0	0	0	0	0	0	0	0
P20810	8	18	24	38	13	10	8	4	21	22	32	11	0	27	18	35	5	20	4	28	41	20	58	6	14	36	33	28	19	11	18	6	30	56	40	39	22	12	28	0	13	7	8	11	0	0	0	0	13
P46977	4	0	0	3	3	0	0	0	0	0	0	0	0	0	0	0	0	0	0	0	0	0	0	0	0	3	0	0	0	3	0	0	0	3	0	4	6	0	3	0	0	0	0	0	0	0	0	0	0
Q9HC35	2	0	5	5	7	12	8	4	6	6	8	4	9	9	11	8	6	9	5	13	11	6	9	6	13	9	9	12	9	5	7	0	9	7	7	9	9	7	10	4	4	5	7	7	6	3	5	3	7
Q5XG92	2	0	5	0	8	6	5	0	0	0	0	0	4	2	0	5	7	8	6	5	7	10	11	0	9	11	8	6	4	0	5	0	3	14	8	11	18	0	17	0	0	0	0	0	0	0	0	0	5
Q04695	191	86	197	134	137	100	102	167	65	152	66	88	146	98	139	124	64	90	82	126	144	109	87	92	150	257	112	197	144	204	163	173	110	222	119	247	76	87	83	81	100	105	61	66	80	58	78	88	126
Q14532	123	7	153	40	106	29	73	123	25	127	28	38	69	33	127	35	15	30	19	65	21	31	18	34	81	96	56	207	100	110	118	196	54	179	63	166	33	16	17	12	25	51	24	45	0	6	11	36	34
P60410	13	0	11	0	16	0	7	13	0	11	0	3	3	8	24	7	2	0	3	3	3	3	3	5	12	14	3	27	10	8	14	20	4	24	6	24	0	0	1	0	0	0	0	0	0	0	0	0	0
Q08554	334	277	320	534	556	609	361	431	297	382	240	278	359	327	343	347	321	448	331	429	648	551	537	469	603	678	518	651	571	619	568	485	516	566	630	542	378	294	446	222	303	275	198	281	311	142	323	214	308
P04406	159	243	185	318	339	409	212	294	195	233	169	134	193	332	246	405	219	360	210	344	567	296	581	295	529	510	467	397	296	219	286	248	280	448	379	605	425	95	640	118	175	157	129	174	124	81	119	101	327
Q5T750	152	11	98	23	52	20	15	38	5	31	6	19	6	19	72	20	18	16	24	31	25	39	20	52	75	76	48	82	100	99	115	131	62	112	49	142	22	27	19	20	3	30	5	15	13	14	17	29	9
Q8IY22	6	0	4	0	6	5	0	0	0	0	0	0	0	4	0	4	0	0	0	6	4	0	0	5	0	5	3	4	5	5	6	0	0	0	0	0	0	0	0	0	0	0	0	0	0	0	0	0	0
Q9BYR6	25	0	37	0	19	0	8	17	0	14	0	0	0	0	22	0	0	16	0	0	0	0	0	12	13	22	0	29	15	20	25	32	0	27	0	21	0	0	0	0	0	0	0	3	0	0	0	8	4
Q6NUJ1	63	80	84	128	122	110	64	111	91	72	97	52	84	78	87	105	79	109	95	112	212	113	181	98	130	147	143	130	134	118	142	134	194	167	187	146	90	35	98	17	97	72	57	79	69	29	75	45	73
P36222	44	74	61	90	49	47	26	36	83	57	64	36	71	67	54	101	54	76	58	71	92	64	85	51	60	84	51	65	71	51	77	51	58	59	69	53	83	48	74	28	57	35	41	37	31	14	16	19	30
P30047	7	18	3	32	19	12	12	5	7	7	8	0	17	16	15	17	9	29	6	30	13	0	30	8	5	15	11	14	9	7	10	6	11	23	33	20	25	10	35	8	5	0	3	2	6	0	0	0	0
Q92820	61	73	62	111	95	104	74	78	79	64	62	48	98	86	60	95	55	101	56	85	221	55	155	46	90	104	81	91	92	74	87	70	56	104	78	81	100	44	98	35	62	44	40	33	61	19	48	31	63
A0A183	12	0	0	0	0	0	0	0	0	0	0	0	0	0	0	0	0	0	0	0	0	0	0	0	0	0	0	0	0	0	0	0	0	0	0	6	0	0	0	0	0	0	0	0	0	0	0	0	0
Q9BYR4	11	0	20	0	10	0	6	4	0	6	0	0	0	0	6	0	0	6	0	0	0	0	0	4	5	6	0	10	0	1	8	16	0	10	0	15	0	0	0	0	0	0	0	0	0	0	0	6	0
Q9UKK9	32	54	30	91	55	57	36	44	29	21	24	14	47	70	58	88	29	55	27	54	97	37	78	18	64	88	66	63	69	57	54	41	44	71	57	65	40	18	58	15	34	35	22	22	18	9	15	14	47
Q9Y3R4	45	78	43	128	39	64	38	60	58	58	76	33	35	102	47	108	79	136	76	114	91	72	93	57	86	169	56	105	90	111	108	96	100	130	159	152	128	96	145	49	60	51	53	50	39	16	37	29	63
Q6PEX3	20	0	19	0	29	0	9	12	0	14	0	0	0	0	21	0	0	0	0	4	0	0	0	1	2	16	4	49	16	21	27	32	7	45	12	46	0	0	0	0	0	0	0	0	0	0	0	0	0
contaminant_GR78_PIG	33	55	45	82	80	72	52	68	50	41	44	19	60	80	52	99	36	53	48	53	124	53	100	43	50	70	47	78	59	59	52	54	55	79	70	75	88	45	93	20	34	22	8	29	36	16	32	15	48
P01764	7	5	7	6	11	12	11	9	5	11	6	6	8	5	11	6	2	9	3	12	10	43	8	22	2	11	4	16	3	5	3	5	4	2	14	4	5	5	6	5	6	0	7	2	2	0	2	0	6
P33778	18	10	18	16	20	15	10	18	3	18	10	9	17	6	9	10	0	5	0	6	6	6	4	14	3	10	2	16	3	10	6	15	4	23	8	26	13	4	10	3	4	3	4	3	0	0	0	0	16
P01597	3	4	4	3	4	3	3	3	0	5	4	5	0	4	8	4	2	3	2	2	0	22	6	9	3	3	4	6	0	0	0	0	4	0	6	5	2	0	3	0	0	0	0	0	0	0	0	0	4
P0DPH7	5	0	0	0	13	0	0	0	0	0	0	0	0	0	0	0	0	0	0	4	0	0	0	0	0	6	0	7	0	0	0	5	0	6	0	7	0	0	0	0	0	0	0	0	0	0	0	0	0
Q5VXI9	11	16	25	22	30	27	19	25	18	10	20	2	18	18	16	30	10	22	13	22	17	12	16	8	15	32	17	22	28	26	23	19	12	21	22	20	15	0	18	0	21	5	7	6	8	5	12	10	15
P45880	4	0	11	0	18	5	9	14	0	7	0	6	13	13	17	9	3	5	9	14	0	0	0	0	0	9	0	8	0	4	0	4	3	4	0	4	7	0	4	0	0	0	0	0	0	0	0	0	0
P10827	7	0	0	0	0	0	0	0	0	0	0	0	0	0	0	0	0	0	0	0	0	0	0	0	0	0	0	0	0	0	0	0	0	0	0	0	0	0	0	0	0	0	0	0	0	0	0	0	0
Reverse_Q9NX45	4	0	0	0	0	0	0	0	0	0	0	0	0	0	0	0	0	0	0	0	0	0	0	0	0	0	0	0	0	0	0	0	0	0	0	0	0	0	0	0	0	0	0	0	0	0	0	0	0
Q7Z3Y7	161	38	131	77	112	58	45	112	33	59	35	49	47	60	97	61	29	62	35	67	106	68	45	72	158	115	88	127	122	137	116	133	94	146	79	178	48	60	48	68	41	56	37	38	34	42	36	70	56
P05783	16	3	22	17	15	5	12	24	9	9	6	11	16	4	27	7	8	14	13	20	0	18	0	13	26	23	22	23	17	0	0	18	20	33	0	38	11	10	7	9	13	26	16	12	10	14	10	20	11
Q99456	33	13	38	19	24	15	7	37	3	17	4	8	13	21	22	23	2	4	4	0	62	26	19	22	55	44	31	32	38	56	43	39	23	67	16	46	9	15	14	15	9	9	5	6	6	12	5	14	20
P35908	2504	415	1930	987	1916	1023	699	1752	300	647	355	347	605	930	1375	1008	348	635	504	779	1216	1020	873	1212	2097	2731	1202	2591	2740	3708	2276	4219	1548	3540	944	3928	795	667	847	387	335	610	248	369	299	275	331	484	666
Q5D862	373	386	387	653	1003	1109	474	486	590	428	580	176	328	819	522	1171	392	890	368	721	1163	639	1307	556	492	820	719	674	658	456	588	556	523	998	679	1076	618	384	1046	226	185	165	88	162	119	65	133	100	417
Q6A162	32	0	27	6	37	8	16	26	0	37	6	8	17	4	40	9	0	6	3	5	4	5	6	10	20	37	8	57	18	17	23	26	6	23	11	26	7	0	5	0	0	6	0	10	0	0	0	5	9
P04040	180	249	190	342	238	227	142	187	159	124	122	67	142	285	148	305	110	246	144	257	352	232	300	204	236	399	259	255	265	280	234	255	211	379	283	405	280	124	398	108	148	127	89	104	119	49	94	61	239
P02100	3	9	0	9	6	10	0	7	0	0	0	0	12	0	0	0	0	0	0	0	0	5	0	7	0	0	0	0	0	9	0	0	0	0	0	4	0	0	0	0	0	9	0	5	0	0	0	0	0
P0C7H8	53	0	77	10	43	0	14	31	0	26	0	0	7	0	40	6	0	39	0	5	0	0	0	22	30	36	0	49	19	20	34	80	0	59	5	57	0	0	0	0	0	0	0	6	0	0	0	11	0
P28066	56	58	73	84	70	92	51	72	57	59	52	42	34	75	82	79	44	107	45	95	227	98	182	87	165	180	122	141	64	60	67	66	71	94	97	94	95	41	107	30	45	36	27	39	40	23	50	33	78
Q9BYQ6	21	0	52	0	26	0	4	16	0	12	0	0	0	0	33	0	0	0	0	0	0	0	0	17	15	26	0	57	10	23	29	70	0	42	0	41	0	0	0	0	0	0	0	0	0	0	0	0	0
P25786	48	42	49	58	61	57	32	31	43	32	28	30	19	50	26	54	39	62	34	65	71	37	31	23	31	79	34	47	35	35	30	39	40	60	45	72	80	17	81	14	23	12	12	12	4	0	18	7	37
contaminant_NRL_1MCOL	10	8	10	13	16	11	9	9	7	11	7	11	6	10	21	10	7	20	8	28	22	68	20	64	28	57	15	77	15	22	16	12	19	14	26	28	5	13	13	6	8	5	5	5	6	5	8	8	12
P49720	24	41	37	50	62	31	40	25	23	30	23	19	22	59	34	45	26	56	27	51	50	38	44	27	32	65	36	31	27	38	34	26	26	40	43	50	55	18	67	11	17	13	9	14	12	9	9	10	38
P04080	11	11	9	13	10	18	7	14	7	9	7	0	6	4	6	8	0	5	0	8	0	5	9	0	0	16	0	3	13	8	16	9	11	18	17	16	20	8	20	7	6	4	0	5	0	0	0	0	8
P01780	6	6	5	7	12	14	6	11	6	10	6	10	8	6	11	9	5	7	5	13	11	43	10	22	6	12	6	21	5	6	3	5	8	4	15	6	8	5	5	8	7	0	7	3	4	0	4	0	6
P48637	29	57	46	87	79	83	63	65	42	40	47	30	47	65	59	83	56	80	64	77	94	55	98	55	61	71	77	54	64	64	62	51	58	80	105	88	85	30	85	33	45	36	44	32	40	38	41	38	61
Q5QNW6	18	10	21	16	24	21	14	25	3	18	10	9	25	8	12	10	0	6	0	10	6	6	4	14	3	11	2	17	3	10	6	15	4	27	9	32	15	4	12	3	4	3	5	3	0	0	0	0	16
Q8N257	18	10	18	16	20	15	10	18	3	18	10	9	17	6	9	10	0	5	0	6	6	6	4	14	3	10	2	16	3	10	6	15	4	23	8	26	13	4	10	3	4	3	4	3	0	0	0	0	16
Q9BTM1	5	5	7	5	8	11	3	0	5	6	8	0	9	0	0	4	4	7	0	7	9	7	10	10	0	17	2	12	6	7	8	7	0	14	9	14	14	6	11	0	0	0	6	0	0	0	0	0	9
O00194	2	0	0	0	0	0	0	0	0	0	0	0	0	0	0	0	0	0	0	0	0	0	0	0	0	5	0	4	0	0	0	3	1	3	0	0	0	0	0	0	0	0	0	0	0	0	0	0	0
P62820	6	0	5	0	4	5	0	5	3	0	4	5	0	0	0	5	0	0	4	0	0	0	5	0	0	9	0	7	0	4	4	6	3	6	4	8	0	0	0	0	3	0	0	0	0	0	0	0	0
Q15771	2	0	0	0	0	0	0	0	0	0	0	0	0	0	0	0	0	0	0	0	0	0	0	0	0	3	0	4	0	0	0	3	1	3	0	0	0	0	0	0	0	0	0	0	0	0	0	0	0
Q6IQ22	2	0	0	0	0	0	0	3	0	0	0	0	0	0	0	0	0	0	0	0	0	0	0	0	0	3	0	4	0	0	0	3	1	3	0	0	0	0	0	0	0	0	0	0	0	0	0	0	0
Q9BVK6	4	0	3	7	11	6	6	7	0	4	0	3	0	6	4	7	4	10	8	8	2	0	0	0	3	8	2	2	6	10	7	13	3	15	0	10	8	0	8	0	3	2	0	0	0	0	0	0	2
Q99536	11	0	5	0	5	0	0	0	0	0	0	0	0	0	0	0	3	5	6	10	0	4	0	0	10	19	9	7	0	0	4	3	0	14	0	14	0	0	4	0	0	0	0	0	0	0	0	0	0
Q86YZ3	13	0	0	15	8	0	0	0	0	4	0	0	20	0	12	0	0	9	0	13	0	73	8	32	0	18	0	14	0	5	0	1	0	21	0	49	0	5	0	0	0	0	0	2	0	2	0	7	0
P23083	2	0	0	0	2	0	0	1	0	2	0	0	0	2	0	0	0	0	0	2	5	3	1	8	2	4	0	4	0	0	0	0	0	0	0	0	0	0	0	0	0	0	0	0	0	0	0	0	0
Q92542	12	18	13	29	24	24	16	17	11	20	14	14	17	20	14	22	8	19	8	21	20	14	19	14	11	22	20	14	21	24	15	14	11	18	16	20	24	18	35	11	11	6	9	7	16	8	18	9	15
Q15904	4	7	5	5	8	5	5	5	0	11	0	9	16	0	4	6	4	6	7	6	0	0	0	2	0	8	0	0	13	5	6	3	8	17	7	7	8	2	6	0	2	0	0	0	2	0	0	0	0
O76014	18	0	43	12	20	0	16	22	8	17	0	0	16	0	47	0	0	14	11	21	0	16	0	23	39	32	21	35	20	30	43	51	0	31	15	33	11	0	0	8	0	26	0	13	0	6	0	24	9
Q14533	157	4	311	110	162	44	114	173	18	137	34	54	136	48	242	89	5	73	7	69	24	29	8	104	143	230	55	364	122	176	168	268	37	229	66	172	75	21	44	9	20	52	0	75	0	0	0	79	51
Q13510	80	127	92	129	178	155	122	133	115	101	101	94	119	123	117	134	109	180	123	155	237	113	170	88	127	229	139	186	139	162	138	150	128	225	148	211	259	78	281	60	101	62	55	76	90	34	100	42	73
Q8NEX9	52	15	35	25	29	30	18	34	0	17	10	16	22	23	24	25	5	21	13	21	9	13	14	11	18	21	16	23	39	35	34	53	14	35	14	59	11	5	15	7	3	12	5	10	14	0	12	12	5
Q6UWP8	79	146	147	208	257	253	133	126	101	158	111	90	144	233	146	225	54	192	68	177	351	203	149	63	166	139	93	76	129	137	134	86	117	194	118	265	200	67	325	54	58	81	37	78	41	34	46	78	220
P01601	3	4	4	3	4	3	3	3	0	5	4	5	0	4	8	4	2	3	2	2	0	21	6	9	3	3	4	6	0	0	0	0	4	0	6	5	2	0	3	0	0	0	0	0	0	0	0	0	4
P15309	14	5	15	7	8	7	5	2	11	4	5	4	9	9	5	11	9	9	10	8	12	13	16	7	10	21	13	10	18	32	24	25	9	35	12	32	21	4	15	4	7	6	6	6	4	0	0	4	7
P51159	2	0	0	0	0	0	0	0	0	0	0	0	0	0	0	0	0	0	0	0	0	0	0	0	0	3	0	4	0	0	0	3	1	3	0	0	0	0	0	0	0	0	0	0	0	0	0	0	0
Q92928	6	0	5	0	4	5	0	5	3	0	4	5	0	0	0	5	0	0	4	0	0	0	5	0	0	10	0	7	0	4	4	6	3	6	4	8	0	0	0	0	3	0	0	0	0	0	0	0	0
Q6PEY2	5	0	0	0	13	0	0	0	0	0	0	0	0	0	0	0	0	0	0	0	0	0	0	0	0	6	0	7	0	0	0	5	0	5	0	7	0	0	0	0	0	0	0	0	0	0	0	0	0
P84077	3	0	0	0	8	3	0	7	0	6	0	4	8	0	3	4	0	7	0	10	0	0	0	0	0	11	0	4	6	0	0	3	0	10	0	7	2	0	0	0	0	0	0	0	0	0	0	0	0
Q86TJ2	7	0	0	0	0	0	0	0	0	0	0	0	0	0	0	0	0	0	0	0	0	0	0	0	0	0	0	0	0	0	0	0	0	0	0	0	0	0	0	0	0	0	0	0	0	0	0	0	0
O76062	2	6	0	0	3	0	0	0	0	0	0	0	0	0	0	0	0	2	0	3	0	0	0	0	0	5	0	0	6	0	3	0	4	15	5	9	9	0	10	0	0	0	0	0	0	0	0	0	0
P12036	10	6	0	0	15	0	13	0	0	10	0	0	15	0	10	4	0	11	0	10	0	11	0	0	0	0	0	0	0	0	0	0	0	7	0	19	0	0	0	0	0	19	0	7	0	0	0	8	16
Q9NSB4	127	2	110	18	79	22	36	87	6	129	11	22	66	18	103	22	5	10	11	37	10	10	0	19	36	137	41	274	112	109	107	187	39	128	45	139	28	2	5	9	6	9	0	8	0	0	0	11	15
P35900	31	8	22	12	15	15	14	20	4	17	5	9	15	7	9	11	0	8	4	7	5	4	5	6	8	21	6	9	14	13	19	9	11	8	12	12	9	8	10	8	12	6	8	11	10	6	7	0	10
Q02487	12	5	2	12	6	10	9	8	0	6	0	7	11	9	5	14	7	0	7	18	8	7	14	5	3	14	0	19	14	7	6	0	0	8	19	7	4	6	6	0	6	0	4	5	9	0	6	2	3
Q9C075	85	25	84	63	68	47	36	56	12	40	12	20	64	35	44	48	14	28	19	26	41	35	32	43	41	107	33	85	88	101	67	103	30	87	40	104	30	16	45	10	19	16	14	26	11	9	22	16	39
Q9BYE4	27	0	23	12	0	0	0	0	0	6	0	4	0	3	15	6	0	5	0	11	6	14	6	9	0	14	8	13	23	30	18	35	14	35	21	45	0	0	0	0	0	9	0	7	0	6	0	7	0
P12273	90	44	74	61	62	48	28	42	88	183	91	95	187	67	111	66	68	106	86	135	114	109	104	69	66	98	59	310	57	108	43	66	80	105	81	98	58	40	53	46	66	29	38	30	68	46	78	49	55
A0A0A0MRZ8	2	6	0	7	8	4	9	5	5	5	7	4	6	4	6	5	0	4	6	6	3	21	0	10	0	8	5	7	0	0	0	0	4	3	6	2	3	6	5	0	10	5	8	0	0	0	0	0	0
P60174	11	12	23	14	63	78	31	59	36	49	28	16	23	34	39	39	35	48	37	56	28	31	21	28	87	103	82	71	24	12	32	21	117	197	139	123	57	49	60	29	72	35	44	49	26	11	15	14	36
P04746	26	16	22	47	20	24	13	15	6	30	17	14	15	0	9	0	4	26	0	25	4	51	4	26	5	71	6	42	0	0	0	0	0	0	16	4	22	44	30	13	0	21	2	27	4	5	4	7	28
Q9H0E2	9	24	11	30	32	28	17	21	25	20	19	8	30	25	24	31	16	25	19	24	31	31	31	18	15	32	19	20	29	43	29	29	14	41	21	67	25	18	33	11	13	6	15	13	7	8	14	14	14
A0A075B6K5	3	0	0	3	0	0	0	0	0	2	0	0	0	0	0	0	0	0	0	4	0	3	3	5	0	2	0	3	0	0	0	0	0	0	2	4	0	0	0	0	0	0	0	0	0	0	0	0	0
P11279	19	37	25	55	36	46	25	30	32	34	25	27	37	37	38	44	31	34	35	39	54	29	76	33	44	67	62	49	66	63	63	42	50	52	58	40	47	34	41	33	22	22	13	29	29	16	31	24	36
P62879	6	0	0	0	0	0	0	0	0	0	0	0	0	0	0	0	0	0	0	0	0	0	0	0	0	5	0	0	0	0	0	8	0	3	0	7	0	0	0	0	0	0	0	0	0	0	0	0	0
P17661	23	8	9	13	17	12	4	18	6	6	10	4	10	14	10	16	5	0	3	4	16	11	8	12	35	10	17	19	15	20	13	22	7	17	9	22	8	5	10	2	4	3	6	0	0	0	0	0	8
O43548	6	6	4	20	5	12	2	6	5	3	2	0	7	11	4	10	0	8	0	9	11	8	9	5	7	19	7	7	34	15	16	18	6	11	2	21	5	0	11	0	0	5	2	0	4	0	2	0	0
P31944	264	440	223	566	420	455	283	426	241	213	215	142	504	462	351	557	291	430	314	383	669	544	698	502	459	498	514	477	525	529	423	535	331	467	373	601	351	209	498	152	265	179	223	209	197	129	203	169	254
P22735	146	61	144	99	109	88	69	92	36	71	40	60	75	100	95	90	47	85	51	101	87	77	75	45	90	98	68	97	125	130	113	181	70	147	86	201	79	40	96	39	41	39	35	27	37	22	29	39	50
P0CG47	29	67	38	127	154	90	159	85	40	89	39	39	91	182	207	178	41	106	42	98	143	190	196	75	177	99	124	98	44	55	36	42	132	80	128	93	56	60	64	25	66	109	48	118	28	77	36	75	149
Q5T753	7	0	5	0	0	0	0	5	0	0	0	0	0	0	0	0	0	0	0	0	0	0	0	0	0	3	2	5	6	4	7	10	6	4	0	4	0	0	0	0	0	0	0	0	0	0	0	0	0
Q9H1E1	59	65	63	79	67	74	41	58	26	47	28	27	38	52	39	57	18	46	24	44	97	32	61	57	51	63	28	72	78	63	69	76	47	61	88	84	26	6	31	3	49	20	15	11	26	6	26	19	25
P30613	3	3	6	5	5	4	0	4	5	4	3	0	0	6	6	5	0	8	0	6	8	9	5	7	0	6	5	4	6	0	0	0	12	4	7	8	7	0	9	6	0	4	5	2	0	0	0	0	7
O43240	33	42	50	64	65	58	27	44	40	47	32	21	46	50	48	60	28	60	33	54	97	39	62	49	85	108	66	101	58	44	39	32	44	48	65	62	52	20	46	13	29	9	29	15	19	6	25	9	13
P61604	9	14	15	17	11	14	12	9	11	10	7	9	13	9	4	15	6	8	5	7	14	9	15	11	10	17	12	12	20	10	14	11	13	19	8	19	29	14	29	10	12	6	8	6	6	0	8	6	7
P01766	4	3	5	6	6	10	3	5	4	6	3	4	3	4	8	4	2	5	3	9	5	33	7	17	3	8	4	11	3	5	3	5	4	2	11	4	4	3	3	5	5	0	4	2	2	0	2	0	6
P02656	2	0	0	0	0	0	0	0	0	0	0	0	0	0	0	0	0	0	0	0	1	10	0	8	0	0	0	0	0	0	0	0	0	0	0	0	0	0	0	0	0	0	0	0	0	0	0	0	0
P53634	23	54	31	80	64	54	37	43	61	43	48	24	66	47	65	78	35	66	43	68	68	40	82	29	38	77	52	62	48	46	45	33	48	71	75	75	51	42	72	14	40	35	22	30	52	13	43	30	46
O60814	18	10	21	16	24	21	14	25	3	18	10	9	25	8	12	10	0	6	0	10	6	6	4	14	3	11	2	17	3	10	6	15	4	27	9	32	15	4	12	3	4	3	5	3	0	0	0	0	16
Q8NHP8	27	37	33	78	51	56	43	40	27	24	23	22	47	62	47	65	25	51	26	49	59	35	56	36	27	63	50	42	49	45	51	35	40	68	59	71	45	26	51	15	23	45	15	18	34	16	30	22	26
Q9UIV8	14	36	35	62	48	30	46	27	52	58	41	28	44	54	53	75	30	41	37	50	48	32	66	43	34	59	47	44	40	42	32	27	20	35	50	36	60	36	65	10	21	15	23	37	29	7	22	19	30
P49755	11	2	5	7	13	0	0	5	0	0	0	0	0	0	0	0	0	8	0	8	0	0	0	0	2	15	0	5	13	17	12	14	10	27	5	21	6	0	7	0	0	0	0	0	0	0	0	0	0
P28062	18	14	21	25	36	24	16	24	16	18	13	12	12	41	14	36	15	29	19	36	20	10	27	13	8	24	8	19	13	17	16	8	16	22	14	36	29	8	51	6	20	0	7	4	11	0	8	3	19
Q16777	5	5	7	5	8	11	3	0	5	6	8	0	9	0	0	4	4	7	0	7	9	7	10	10	0	17	2	12	6	7	8	7	0	14	9	14	14	6	11	0	0	0	6	0	0	0	0	0	9
Q71UI9	3	5	6	4	4	6	2	0	3	4	5	0	0	0	0	0	4	4	0	2	0	0	0	0	0	5	0	4	0	4	0	0	0	0	5	5	10	0	9	0	0	0	0	0	0	0	0	0	7
Q93077	5	5	7	5	8	11	3	0	5	6	8	0	9	0	0	4	4	7	0	7	9	7	10	10	0	17	2	12	6	7	8	7	0	14	9	14	14	6	11	0	0	0	6	0	0	0	0	0	9
P61106	2	0	0	0	3	3	0	0	0	4	0	0	0	0	0	7	0	0	0	4	0	0	0	0	0	3	0	4	0	0	0	3	1	3	0	5	0	0	0	0	0	0	0	0	0	0	0	0	0
Q7Z6P3	2	0	0	0	0	0	0	0	0	0	0	0	0	0	0	0	0	0	0	0	0	0	0	0	0	3	0	4	0	0	0	3	1	3	0	0	0	0	0	0	0	0	0	0	0	0	0	0	0
P51153	4	0	4	0	0	0	0	3	0	0	0	0	0	0	0	0	0	0	0	0	0	0	0	0	0	0	0	0	0	0	0	0	0	0	0	0	0	0	0	0	0	0	0	0	0	0	0	0	0
P20933	20	30	22	51	83	46	50	47	60	68	65	40	59	55	99	73	55	90	56	101	75	56	98	67	63	90	74	58	74	84	83	59	91	152	113	110	76	60	61	30	71	66	49	59	40	28	48	32	82
Q14108	17	11	15	17	22	10	13	13	5	5	0	5	11	10	12	13	0	13	4	15	6	10	0	8	8	18	7	5	10	11	8	11	11	20	13	21	13	5	14	0	9	4	5	0	5	4	0	0	11
Q05639	10	0	8	5	8	6	7	0	0	19	6	8	5	6	11	4	0	8	2	8	5	13	7	12	10	12	6	12	0	0	0	0	0	6	4	13	0	5	0	0	3	0	9	0	0	0	0	0	5
P16035	8	12	13	24	15	23	19	10	15	15	9	10	16	13	10	12	10	22	13	19	22	12	17	17	15	16	17	12	17	18	12	5	9	13	15	19	22	7	19	7	14	11	8	8	4	7	11	5	8
P51572	4	0	0	0	0	0	0	0	0	0	0	0	0	0	0	0	0	0	0	0	0	0	0	0	0	0	0	0	0	0	0	3	0	9	0	10	0	0	0	0	0	0	0	0	0	0	0	0	0
Q9NNX1	10	19	21	28	32	40	14	25	8	19	11	8	13	29	19	35	14	18	14	18	12	15	17	9	4	20	9	9	13	13	12	8	27	33	29	26	21	8	17	5	11	7	4	9	7	10	6	9	12
Q6ZNF0	7	7	8	15	17	16	0	10	4	3	4	0	18	9	8	11	9	14	9	13	4	5	0	0	13	17	7	13	17	15	13	9	10	15	12	12	11	0	12	0	7	5	0	6	0	0	0	0	6
P61204	3	0	0	0	8	3	0	7	0	6	0	4	8	0	3	4	0	7	0	10	0	0	0	0	0	11	0	4	6	0	0	3	0	10	0	7	2	0	0	0	0	0	0	0	0	0	0	0	0
Q99935	5	4	0	9	0	0	0	0	0	0	0	0	4	0	0	0	0	0	0	0	0	0	0	0	0	36	0	73	0	0	0	0	0	0	0	0	0	0	0	0	0	0	0	0	0	0	0	0	0
Q8WVV4	15	0	5	0	0	0	0	7	0	0	0	0	0	4	8	0	0	0	0	0	0	3	0	4	0	7	4	14	0	8	0	5	0	2	0	26	0	0	0	0	0	0	0	0	0	0	0	0	0
Q07021	9	10	12	16	27	29	16	22	15	9	14	9	16	19	14	24	11	23	9	18	13	11	7	9	18	32	18	25	12	14	14	8	6	17	12	21	19	4	20	0	11	5	11	0	3	6	7	9	13
P02679	7	5	0	0	0	13	0	0	3	0	0	3	6	0	0	0	0	0	0	18	11	35	2	29	0	8	0	28	0	0	0	0	0	0	0	10	0	0	0	0	0	0	0	0	0	0	0	0	0
Q9P253	2	20	0	21	21	21	10	14	4	4	5	4	0	24	5	35	20	22	15	21	15	12	17	9	9	21	11	8	15	17	19	10	10	31	23	28	23	0	28	0	8	4	7	4	6	0	3	0	0
Reverse_Q8IVF4	4	2	8	6	0	7	0	0	0	0	0	0	0	8	0	5	0	0	0	0	0	0	4	0	0	8	0	5	8	10	10	0	0	6	0	0	2	0	0	0	0	0	0	0	0	0	0	0	5
P04259	674	131	446	242	266	208	173	291	117	238	114	170	245	157	243	189	99	148	133	186	276	197	183	178	481	393	222	420	333	409	271	672	173	416	188	505	147	164	159	79	125	141	123	131	106	98	134	143	174
Q09666	120	17	103	44	45	26	12	51	0	36	5	19	0	33	61	42	18	27	24	42	6	23	13	11	21	66	32	46	42	65	50	85	22	59	22	89	18	17	23	5	0	22	17	13	3	0	9	6	16
P07711	3	25	18	26	24	17	19	23	15	16	19	6	24	19	29	18	23	21	22	25	45	16	30	13	31	21	24	21	11	12	14	10	18	21	33	32	19	10	27	4	19	7	12	18	7	4	11	5	15
P29508	119	153	122	187	120	106	73	135	80	106	69	80	83	64	49	46	75	128	87	126	228	116	227	120	127	168	141	178	119	142	114	121	82	103	160	139	125	74	160	53	84	59	69	84	68	37	77	66	105
P81605	116	82	133	121	85	70	76	58	128	414	134	293	147	115	208	128	180	144	172	175	147	227	149	116	106	133	83	141	58	139	59	64	134	175	140	149	68	107	89	70	113	75	117	79	177	176	182	171	143
P22531	32	0	20	14	0	0	0	0	0	11	0	6	0	5	15	7	0	5	7	17	6	22	6	12	14	23	14	21	21	23	16	30	14	38	16	51	0	0	0	0	0	13	0	9	0	6	10	12	0
Q6S8J3	24	18	37	27	29	41	23	28	16	32	19	18	21	26	28	24	11	22	11	22	20	48	18	28	21	30	15	26	23	24	20	27	9	29	22	44	20	19	24	8	14	17	18	23	17	8	10	9	29
P04083	36	25	47	40	41	34	24	41	15	42	23	30	46	21	25	27	23	27	21	43	33	31	24	28	20	67	13	76	44	42	45	35	17	57	31	50	22	14	30	16	30	9	21	17	16	12	15	8	12
P14618	42	53	42	69	74	74	47	51	46	44	45	30	49	71	71	87	43	72	47	74	81	55	88	45	62	97	57	62	79	62	68	63	75	94	76	129	87	42	125	32	51	35	51	29	31	17	28	21	61
P61626	21	33	25	65	30	24	21	27	26	32	35	12	36	23	42	19	23	29	25	36	35	30	33	23	32	181	11	639	26	31	28	22	19	18	43	38	16	8	22	0	16	10	12	13	12	20	10	20	6
Q06830	18	19	20	24	22	36	25	24	18	33	21	15	17	23	27	32	15	27	19	23	28	25	25	25	42	39	31	37	31	30	26	26	23	35	31	37	31	24	29	17	27	11	25	21	15	7	11	10	16
Q16778	18	10	18	16	20	15	10	18	3	18	10	9	17	6	9	10	0	5	0	6	6	6	4	14	3	10	2	16	3	10	6	15	4	23	8	26	13	4	10	3	4	3	4	3	0	0	0	0	16
P02790	12	9	8	6	17	13	0	9	0	8	5	0	12	0	4	0	5	0	11	10	8	56	3	37	0	7	0	29	0	5	0	0	0	8	4	20	17	0	8	0	5	0	0	3	0	0	0	0	8
Q9NUJ7	11	0	7	0	0	0	0	0	0	0	0	0	0	0	0	0	0	0	0	0	0	0	0	0	0	0	0	0	0	2	2	7	0	4	0	16	0	0	0	0	0	0	0	0	0	0	0	0	0
P28072	12	11	13	23	26	21	20	11	29	28	22	14	14	30	27	32	11	28	18	37	39	24	58	39	44	61	35	44	25	23	25	25	20	39	45	42	22	15	33	9	13	20	10	15	13	8	15	11	25
Q9NXV2	8	6	10	7	6	6	0	0	5	0	8	0	0	9	0	11	0	9	4	7	0	8	6	0	0	11	7	3	6	3	5	0	3	8	8	11	8	0	7	0	0	0	0	0	0	0	0	0	11
P02675	5	0	0	0	0	10	0	0	3	0	0	0	7	0	7	0	0	0	0	13	8	36	0	31	0	7	0	21	0	0	0	0	0	0	0	17	0	0	0	0	0	0	0	0	0	0	0	0	19
Q9ULW8	3	5	0	0	0	0	0	0	0	5	0	0	0	0	9	0	0	0	0	0	0	0	0	0	0	4	0	9	3	5	3	6	0	4	5	5	0	0	5	0	3	0	0	0	0	0	0	0	0
Q9UHG3	12	10	16	25	31	12	17	13	12	13	11	11	18	18	15	13	17	29	26	29	14	6	9	10	6	33	11	11	18	17	17	18	9	29	25	29	46	5	52	0	12	0	0	0	0	0	6	0	5
P15153	3	0	0	0	0	0	0	0	0	5	0	3	0	0	4	0	0	0	0	0	0	0	0	0	0	3	0	0	2	0	0	0	0	0	0	0	0	0	0	0	0	0	0	0	0	0	0	0	0
Q93009	10	22	17	33	24	23	18	20	28	19	20	7	16	39	37	45	16	31	11	25	59	28	45	27	45	52	37	42	28	31	27	26	42	74	54	56	39	11	67	12	13	13	8	17	16	6	9	8	23
P05089	196	308	231	514	351	376	231	260	149	104	121	60	204	276	210	383	190	348	180	272	460	250	404	208	334	512	538	527	496	370	365	349	268	398	306	448	371	184	535	153	188	204	128	194	147	65	104	88	353
P59990	45	0	36	0	31	7	14	31	0	31	0	5	0	3	48	0	0	0	0	21	0	7	0	18	22	30	17	75	24	18	39	50	14	33	22	36	0	0	0	0	0	5	0	0	0	0	0	3	3
P49419	53	88	65	115	92	97	84	71	68	46	72	35	40	119	89	117	57	114	71	117	128	91	111	59	91	113	93	66	79	69	82	59	79	104	87	126	88	54	108	28	46	39	41	30	46	27	57	37	68
P01861	33	31	25	41	27	30	25	42	44	31	48	15	29	19	23	29	12	33	20	38	42	87	32	77	50	72	25	120	31	36	33	35	23	43	35	81	37	33	41	16	111	17	102	19	12	8	23	15	33
A0M8Q6	8	5	5	10	11	8	0	7	6	13	8	5	5	10	15	6	4	13	0	23	29	68	31	52	27	37	22	48	9	10	12	3	11	10	28	26	6	8	10	5	7	0	6	0	4	0	0	2	8
contaminant_GR78_HUMAN	41	59	54	84	85	68	55	72	51	47	52	29	63	82	68	96	38	57	47	69	120	56	93	51	59	67	54	75	48	58	56	43	62	71	74	59	84	47	88	21	41	28	20	33	40	19	38	17	56
contaminant_GR78_LYCES	9	11	9	18	15	14	12	10	4	11	8	9	24	14	19	22	7	14	9	14	7	11	16	10	19	12	11	12	11	13	8	10	11	15	14	14	12	9	13	0	8	10	5	15	6	8	10	4	24
P04062	33	62	66	98	112	102	82	84	53	53	41	39	69	59	64	84	42	99	57	87	110	67	101	57	67	160	80	103	138	135	105	112	83	156	91	131	103	25	97	15	64	49	27	48	39	27	42	33	66
P01023	34	0	0	0	13	4	0	0	0	6	0	4	19	0	18	0	0	0	0	7	7	141	0	118	0	3	0	48	0	0	0	0	0	0	0	36	0	0	0	0	0	0	0	0	0	0	0	0	17
P01024	26	8	7	4	18	13	15	0	0	11	5	5	12	0	16	0	0	9	5	59	24	231	8	125	0	28	0	71	0	0	0	0	0	0	0	53	13	0	10	0	0	0	0	0	0	0	0	0	32
P16278	32	74	33	81	57	63	35	46	32	23	29	18	58	69	51	73	47	67	32	72	72	39	71	39	25	63	32	34	66	52	61	36	42	71	62	63	50	33	74	22	38	22	24	23	35	15	32	26	48
P0DTE7	32	16	28	53	25	28	18	19	9	37	20	20	22	0	14	2	7	32	0	30	9	61	6	30	9	89	6	56	0	0	0	0	0	0	20	6	26	51	37	17	6	26	5	33	5	6	8	9	35
P18510	10	16	8	33	8	13	7	8	7	9	9	6	32	28	15	49	9	18	9	10	15	10	11	6	22	31	29	19	16	17	16	10	10	21	18	12	7	9	10	8	9	8	6	8	7	3	6	10	17
Q7Z406	9	10	13	22	16	19	14	9	7	15	10	6	8	26	22	25	11	13	15	15	32	11	15	22	28	16	15	19	7	9	9	10	11	14	16	11	13	11	10	8	16	0	14	0	0	0	0	4	7
P27348	5	6	8	7	6	5	7	9	0	4	0	3	3	6	5	5	2	7	5	10	9	2	0	0	0	12	0	13	0	8	5	8	0	7	4	19	5	0	6	0	0	0	14	0	0	0	0	0	0
P16104	5	5	7	5	8	8	3	0	5	6	8	0	9	0	0	4	4	7	0	6	9	6	10	9	0	17	2	11	6	7	8	7	0	15	9	18	14	6	11	0	0	0	6	0	0	0	0	0	9
P09525	12	16	17	24	40	30	26	26	10	21	9	9	10	39	23	22	28	38	27	40	36	17	23	24	11	37	15	22	15	22	13	13	8	60	17	35	45	19	71	20	11	4	9	11	5	9	5	7	4
P78330	4	12	0	22	14	21	14	11	8	4	3	5	7	14	6	18	20	17	17	17	8	11	17	7	10	15	16	9	12	9	6	5	6	17	12	18	17	3	30	5	14	12	6	9	0	2	0	3	10
Q9BZK3	5	0	0	0	0	0	0	0	0	0	0	0	8	0	0	0	0	0	0	0	0	0	0	0	0	0	0	0	4	2	3	0	0	2	0	4	4	0	3	0	0	0	0	0	0	0	0	0	0
O75592	11	11	10	20	17	21	14	8	9	5	9	4	26	23	18	29	18	24	19	27	27	14	24	8	21	34	17	19	24	25	20	14	16	27	31	26	19	12	24	6	11	7	7	2	11	6	11	10	11
P12814	3	0	0	0	0	0	0	5	0	0	0	0	7	0	0	0	0	0	0	0	0	6	0	4	0	4	0	0	0	0	0	0	0	0	2	0	4	0	6	0	0	0	7	0	0	0	0	0	0
Q5VXU1	2	0	0	0	0	0	0	0	0	0	0	0	0	0	0	0	0	0	0	0	0	0	0	0	0	0	0	0	0	0	0	0	0	0	0	0	0	0	0	0	0	0	0	0	0	0	0	0	0
P35527	308	104	166	178	188	119	89	146	113	196	63	129	115	98	225	168	32	84	62	135	110	290	119	278	213	366	133	454	118	242	119	284	105	298	123	419	76	109	60	101	126	90	98	153	47	69	63	77	164
Q9BYR8	20	0	68	7	15	0	6	17	0	10	0	0	0	0	25	0	0	13	0	4	0	0	0	11	14	20	0	21	10	13	16	29	0	26	0	24	0	0	0	0	0	0	0	5	0	0	0	5	0
Q9BYR7	27	0	44	0	20	0	8	18	0	14	0	0	0	0	29	0	0	18	0	0	0	0	0	10	12	21	0	27	17	20	26	32	0	26	0	20	0	0	0	0	0	0	0	3	0	0	0	8	0
Q5TA81	17	0	17	0	3	0	0	0	0	0	0	0	0	0	9	0	0	6	0	8	0	9	0	0	3	0	0	0	7	11	8	21	0	17	0	33	0	0	0	0	0	5	0	0	0	0	0	0	0
P04279	18	0	15	0	0	0	0	0	0	10	0	0	0	0	0	0	0	0	0	0	0	8	0	0	4	11	2	14	11	35	0	13	0	0	0	0	0	0	0	0	0	0	0	19	0	0	0	0	0
P0DTE8	32	16	28	53	25	28	18	19	9	37	20	20	22	0	14	2	7	32	0	30	9	61	6	30	9	89	6	56	0	0	0	0	0	0	20	6	26	51	37	17	6	26	5	33	5	6	8	9	35
Q99877	18	10	21	16	24	21	14	25	3	18	10	9	25	8	12	10	0	6	0	10	6	6	4	14	3	11	2	17	3	10	6	15	4	27	9	32	15	4	12	3	4	3	5	3	0	0	0	0	16
P62937	9	8	15	8	13	23	7	17	5	16	0	0	12	0	14	7	0	7	5	10	0	4	0	7	0	13	0	18	8	4	6	4	0	12	5	20	6	0	6	0	3	0	5	5	0	0	0	0	0
P51688	17	20	27	30	42	31	39	29	16	10	13	7	13	30	15	34	26	44	23	41	44	32	40	29	18	45	17	30	31	39	34	26	29	42	39	51	36	14	40	8	20	12	11	12	23	7	16	10	25
Q8TDQ7	4	32	7	43	33	25	12	13	14	13	6	7	5	33	25	46	17	41	16	21	10	11	15	12	19	58	21	16	12	15	16	15	14	59	30	44	48	0	55	0	5	3	0	5	3	0	7	0	9
A0A0C4DH31	2	0	0	0	2	0	0	1	0	2	0	0	0	2	0	0	0	0	0	2	5	3	1	8	2	4	0	4	0	0	0	0	0	0	0	0	0	0	0	0	0	0	0	0	0	0	0	0	0
Q99436	25	26	28	31	31	33	29	32	15	20	8	14	13	37	29	38	22	32	27	49	33	35	22	18	25	35	24	22	25	20	25	23	30	51	28	49	40	12	57	3	7	15	5	17	10	6	7	4	29
Q9NSA3	2	0	0	0	4	0	0	0	0	5	0	0	0	0	0	0	0	0	0	0	0	0	0	0	0	0	0	2	0	0	0	0	0	0	0	2	0	0	0	0	0	0	0	0	0	0	0	0	0
P16870	14	19	14	37	26	16	7	17	9	78	9	48	56	47	37	47	28	23	30	30	28	31	31	19	6	36	12	23	14	21	17	8	13	33	25	27	11	6	19	4	15	0	9	5	20	6	23	8	11
Q9UIQ6	4	20	0	17	28	29	16	11	11	0	0	0	0	36	10	29	16	23	16	21	23	2	9	6	5	12	6	0	14	10	7	14	5	11	11	29	29	0	43	0	10	5	0	0	0	0	5	0	11
P30041	3	0	7	0	2	0	0	2	0	3	0	0	5	0	6	0	0	0	0	0	0	0	0	0	0	0	0	0	0	0	0	0	0	0	0	8	5	0	4	0	0	0	0	0	0	0	0	0	0
Q92817	10	0	5	0	0	0	0	0	0	0	0	0	0	0	0	0	0	0	0	0	0	3	0	0	0	0	0	0	4	7	6	7	0	6	0	11	0	0	0	0	0	0	0	1	0	0	0	0	0
Q14956	13	0	12	14	21	13	16	14	7	22	9	14	14	0	13	13	0	18	0	20	12	6	17	10	16	43	16	28	7	9	6	18	10	15	15	28	12	0	9	0	0	0	0	0	4	0	0	0	7
Q9UKQ9	4	7	6	4	13	7	0	4	10	9	11	0	0	3	0	12	3	6	4	0	8	6	9	6	11	23	9	20	15	10	8	5	6	21	11	19	6	0	9	0	12	4	3	0	4	0	8	0	14
P12955	4	0	8	0	14	15	10	12	0	0	0	0	4	5	4	11	0	7	3	6	0	8	6	0	12	28	15	14	12	10	7	9	9	27	12	23	13	0	21	6	0	0	0	0	0	0	0	0	17
Reverse_P0DPI2	2	0	0	2	0	0	0	0	0	0	0	0	0	0	0	0	0	0	0	0	0	0	0	0	0	0	0	0	0	0	0	0	0	0	0	0	0	0	0	0	0	0	0	0	0	0	0	0	0
P04264	2279	608	1663	1091	848	623	392	901	380	723	379	443	617	820	892	909	372	527	535	627	977	917	778	847	1789	1481	1123	1614	1358	1641	1309	2074	928	1519	819	2006	644	666	609	500	378	555	340	446	392	300	471	512	524
P08729	181	24	122	51	47	40	28	58	20	31	14	13	50	36	21	46	14	19	21	14	38	27	5	17	112	49	45	65	77	91	67	103	21	65	19	80	39	40	42	21	16	10	10	9	6	6	12	7	14
P08727	87	41	95	62	65	49	48	94	28	66	22	48	88	41	77	54	39	44	44	53	65	56	50	64	95	123	77	123	71	109	88	79	55	126	62	109	35	34	38	36	49	55	48	41	38	32	43	42	57
Q5T7P2	4	0	6	0	0	0	0	4	0	0	0	0	0	0	0	0	0	0	0	0	0	0	0	0	0	0	0	0	2	2	3	7	2	10	0	17	0	0	0	0	0	0	0	0	0	0	0	0	0
P30086	16	38	29	49	35	37	28	31	25	29	24	26	29	48	45	68	18	40	16	36	33	35	22	34	75	81	62	46	54	47	42	24	34	60	41	69	34	26	35	18	28	39	16	34	28	20	32	22	53
P32320	11	0	0	4	6	2	0	5	0	5	0	0	0	0	0	0	0	0	0	1	0	0	0	0	0	0	0	0	0	4	0	4	0	2	2	6	0	0	0	0	0	0	0	0	0	0	0	0	0
P09104	7	5	9	4	19	15	13	11	4	7	0	7	3	14	13	17	7	18	9	26	12	8	5	7	11	14	12	26	7	9	5	8	6	13	12	12	8	5	11	0	10	2	10	6	0	0	0	0	8
P25787	38	37	46	59	57	45	24	30	49	43	26	21	31	44	48	51	29	52	37	56	73	36	59	32	43	78	47	57	64	63	54	67	52	81	52	74	69	18	74	14	31	11	22	11	16	6	14	10	24
P13796	31	88	30	110	46	56	29	28	53	35	47	28	21	107	53	115	31	48	37	48	118	72	113	45	66	122	90	85	48	40	51	33	60	103	101	108	62	17	73	24	30	13	23	19	11	11	20	17	19
P35749	9	11	13	22	18	20	16	9	7	8	10	0	12	24	21	26	12	14	17	15	34	11	17	20	28	18	15	18	6	10	9	8	11	14	16	13	14	11	8	11	16	0	15	0	0	0	0	4	7
P31947	10	10	16	13	25	10	15	19	0	22	5	11	11	10	20	10	6	12	10	25	16	15	7	14	11	17	3	27	8	15	7	15	5	19	10	29	8	5	13	4	4	0	11	5	0	2	4	5	13
P01594	3	4	4	3	4	3	3	3	0	5	4	5	3	6	8	5	2	4	2	6	0	16	6	9	3	3	4	7	0	0	0	0	4	0	6	4	2	0	3	0	0	0	0	0	0	0	0	0	4
Q8IUE6	4	0	6	4	5	5	3	0	4	4	7	0	9	0	0	4	4	6	0	6	9	6	10	9	0	15	2	10	6	6	8	7	0	15	8	16	10	6	8	0	0	0	6	0	0	0	0	0	8
P68104	19	6	14	10	13	8	7	6	6	20	9	8	8	7	14	4	0	12	2	15	5	14	7	12	10	18	6	12	4	10	7	12	5	11	9	37	12	5	8	0	3	0	9	0	0	0	0	0	8
Q71DI3	6	3	8	3	8	4	8	3	0	0	5	0	0	3	4	5	0	8	0	10	3	3	0	6	0	8	0	5	4	0	0	7	4	7	4	13	4	3	7	3	0	0	3	0	0	0	0	0	8
Q9BTV4	7	9	5	13	17	0	5	8	0	5	0	3	3	4	4	4	2	6	5	9	0	6	0	0	0	10	0	0	22	23	12	19	6	26	8	25	21	0	19	0	2	0	0	0	0	0	0	0	0
Q8NFJ5	3	0	7	5	0	0	0	0	0	4	0	3	9	0	9	4	0	0	0	0	0	0	3	0	0	9	0	8	0	0	0	0	0	11	3	3	3	0	0	0	9	0	11	0	6	0	0	0	0
P02538	447	119	355	211	236	187	160	249	114	199	106	142	230	132	227	170	102	136	122	166	194	179	152	157	345	351	159	374	286	343	233	405	159	301	164	415	129	136	142	73	127	130	107	120	96	101	116	123	155
O76015	23	0	51	17	32	9	21	30	9	22	9	10	26	7	56	7	0	17	12	25	17	19	13	28	48	42	26	44	27	36	49	81	25	39	21	38	15	0	7	8	0	30	0	18	0	6	0	34	14
P35222	15	0	11	0	6	0	0	0	0	5	0	0	7	2	6	4	0	0	0	0	0	9	0	4	0	10	4	13	5	5	6	8	2	13	5	16	0	0	0	0	0	1	2	3	0	0	0	0	5
P62987	29	67	38	127	154	90	158	85	36	88	37	39	90	182	207	178	40	103	40	94	140	189	192	74	169	88	122	94	43	53	35	42	126	80	122	93	51	55	62	22	63	109	44	118	24	76	32	74	144
A5A3E0	24	16	36	25	29	37	22	27	16	32	19	18	21	24	27	23	11	19	10	19	18	45	18	26	21	23	15	22	21	21	20	24	9	19	20	27	15	19	19	8	14	17	18	22	16	8	10	9	30
Q9NZT1	30	38	19	44	41	31	29	33	60	53	54	35	99	141	115	179	32	39	48	50	117	64	191	76	41	94	53	125	39	45	40	35	30	47	44	39	62	70	64	25	40	21	35	32	14	15	19	20	50
Q96QA5	49	27	58	49	69	43	36	40	27	41	25	29	41	47	52	54	25	65	29	64	70	57	80	69	77	96	79	98	72	86	78	73	71	90	62	86	53	22	65	13	30	27	21	16	22	16	21	21	43
P25788	31	34	27	52	48	45	27	33	23	32	27	10	25	51	28	45	21	57	21	41	38	24	28	25	41	68	28	27	40	36	39	19	26	38	28	45	51	15	45	17	23	8	14	20	12	13	19	9	38
Q9BYD5	6	0	4	0	6	0	0	0	0	8	0	4	6	0	0	0	0	0	0	0	0	0	0	0	0	8	0	9	5	6	6	8	4	6	10	13	0	0	4	0	4	0	0	0	0	0	0	0	0
O75131	30	9	27	27	26	12	13	25	8	10	6	7	22	20	34	19	12	22	21	25	19	15	16	11	7	40	12	29	19	33	22	37	14	40	23	58	23	22	29	7	10	5	5	6	7	0	7	7	0
Q5VVQ6	36	0	21	0	7	0	0	0	0	0	0	0	0	0	3	0	0	0	0	0	0	0	0	0	0	0	0	0	16	12	14	23	0	11	0	22	0	0	0	0	0	0	0	0	0	0	0	0	0
contaminant_GR78_TOBAC	3	5	0	11	7	9	5	0	0	5	0	0	8	4	7	5	2	9	4	7	1	5	11	3	12	1	4	1	4	5	2	4	3	5	5	10	5	0	5	0	0	4	0	5	0	0	0	0	11
Q9BYQ4	8	0	22	0	7	0	0	7	0	7	0	0	0	0	16	0	0	23	0	0	0	0	0	12	27	16	0	32	0	5	16	29	0	23	0	19	0	0	0	0	0	0	0	0	0	0	0	4	0
Q6XPR3	23	10	35	5	7	28	0	21	4	25	18	18	0	13	11	11	0	0	0	0	17	25	15	16	0	38	4	38	25	6	12	4	4	6	0	11	1	23	3	10	27	7	29	20	3	8	7	4	9
Q9BSW2	2	0	0	0	0	0	0	0	0	0	0	0	0	0	0	0	0	0	0	0	0	0	0	0	0	3	0	4	0	0	0	3	1	3	0	0	0	0	0	0	0	0	0	0	0	0	0	0	0
P0DPH8	5	0	0	0	13	0	0	0	0	0	0	0	0	0	0	0	0	0	0	4	0	0	0	0	0	6	0	7	0	0	0	5	0	6	0	7	0	0	0	0	0	0	0	0	0	0	0	0	0
O15020	23	0	9	0	4	0	0	0	0	0	0	0	0	0	5	0	0	0	0	0	0	0	0	0	0	0	0	0	3	7	6	12	0	18	0	17	0	0	0	0	0	0	0	0	0	0	0	0	0
Q96IU4	6	12	3	26	25	15	10	8	0	9	0	0	7	14	8	17	13	15	13	14	11	0	22	4	0	17	0	9	19	12	21	7	20	24	33	17	27	10	34	0	7	0	4	5	4	0	3	4	0
A0A2R8Y7D0	2	0	5	0	0	0	0	0	0	0	0	0	0	0	0	0	0	0	0	0	0	0	0	0	0	0	0	0	0	4	0	8	0	4	0	4	0	0	0	0	0	0	0	0	0	0	0	0	0
P09622	5	35	10	50	53	58	46	41	27	12	20	7	8	70	22	72	16	51	22	48	69	22	41	14	39	63	51	30	49	38	56	33	42	72	73	70	49	9	75	11	29	24	21	17	12	8	16	9	14
Q15233	6	0	0	0	0	0	0	0	0	0	0	0	0	0	0	0	0	0	0	0	0	0	0	0	0	0	0	0	0	0	0	0	0	0	0	0	0	0	0	0	0	0	0	0	0	0	0	0	0
Q14574	174	133	187	232	251	277	181	208	176	179	163	130	192	177	139	196	139	222	154	214	268	206	252	146	191	357	268	274	330	334	294	263	199	276	235	278	189	148	243	115	166	107	114	110	115	58	137	77	149
A8K2U0	142	148	129	180	146	139	94	103	125	110	106	80	136	272	169	282	161	255	168	268	371	132	283	99	309	288	220	140	242	213	255	214	251	324	278	367	325	93	390	73	141	140	94	110	68	28	96	63	220
Q9BYX7	22	15	28	24	22	34	20	24	16	30	19	12	18	24	23	22	10	16	10	16	18	38	18	26	18	24	15	24	22	23	20	25	8	18	22	26	15	19	17	8	14	14	17	18	17	6	10	7	21
P0CG04	10	9	10	13	15	12	9	8	7	11	7	10	10	9	21	10	7	19	8	24	18	68	18	47	23	50	13	63	15	21	16	12	16	14	21	31	5	12	14	6	8	5	5	5	6	5	8	8	12
P48741	7	8	6	10	9	11	10	12	7	8	7	8	10	7	7	9	8	7	9	9	11	10	8	11	9	11	5	12	8	12	8	6	9	2	7	6	9	6	8	5	6	0	14	4	8	4	9	0	2
P32119	30	25	21	36	40	54	41	45	13	25	12	15	39	30	42	40	16	42	16	36	28	30	26	25	40	71	40	47	50	46	33	32	22	53	32	53	71	23	87	22	24	19	17	25	15	10	14	13	28
P59666	10	11	8	6	10	17	6	11	6	5	7	4	10	11	6	0	7	6	6	7	7	12	8	16	7	5	3	5	4	8	8	6	7	5	10	8	9	4	3	4	4	2	4	6	7	10	4	9	4
Q9H3G5	4	28	7	27	20	18	11	8	13	8	11	7	0	18	11	23	8	7	8	6	10	0	5	0	13	18	11	11	7	4	4	5	5	9	9	13	11	0	20	0	2	0	0	0	5	0	6	7	11
P0DN26	4	0	6	5	6	5	0	4	0	5	0	0	0	0	0	0	0	4	2	4	0	0	0	0	0	7	0	6	0	0	0	0	0	5	0	6	0	0	0	0	0	0	0	0	0	0	0	0	0
P04432	3	4	4	3	4	3	3	3	0	5	4	5	0	4	8	4	2	3	2	2	0	22	6	9	3	3	4	6	0	0	0	0	4	0	6	5	2	0	3	0	0	0	0	0	0	0	0	0	4
Q7L7L0	5	5	7	5	8	11	3	0	5	6	8	0	9	0	0	4	4	7	0	7	9	7	10	10	0	17	2	12	6	7	8	7	0	14	9	14	14	6	11	0	0	0	6	0	0	0	0	0	9
Q9H082	2	0	0	0	0	0	0	0	0	0	0	0	0	0	0	0	0	0	0	0	0	0	0	0	0	3	0	4	0	0	0	3	1	3	0	0	0	0	0	0	0	0	0	0	0	0	0	0	0
P01591	8	11	6	10	13	10	8	10	9	15	10	14	7	15	14	6	6	14	9	13	7	22	8	24	18	35	7	50	0	6	0	0	6	0	20	3	0	7	0	0	3	2	0	4	0	4	0	2	3
P00338	13	10	11	8	40	33	16	24	17	18	18	6	8	7	16	21	14	18	17	21	23	22	17	13	15	28	15	18	8	13	10	14	19	9	17	26	23	12	32	6	14	2	18	6	11	4	5	5	12
P20645	4	0	3	9	10	6	4	7	0	8	0	0	0	6	4	4	0	5	5	6	0	3	0	0	0	5	3	0	3	0	0	0	6	2	2	4	5	0	0	0	3	0	0	0	0	0	0	0	0
P99999	3	10	3	9	7	15	6	9	8	0	8	0	0	12	2	11	5	8	4	5	15	2	15	0	0	10	9	8	8	10	10	6	10	20	16	26	12	5	18	0	4	0	7	0	4	0	3	0	6
P13473	9	15	11	17	9	19	13	13	15	11	0	9	19	7	15	18	8	12	12	15	9	5	11	5	9	27	17	23	22	21	21	14	12	22	15	22	14	15	20	8	8	8	7	10	12	6	11	7	20
Q16695	6	3	8	3	8	4	8	3	0	5	5	0	0	3	4	5	0	8	0	10	3	4	0	6	0	9	0	4	4	0	0	7	4	7	4	13	4	3	7	3	0	0	3	0	0	0	0	0	6
Q9Y2J8	3	5	0	0	0	0	0	0	0	0	0	0	0	0	3	0	0	0	0	0	0	0	0	0	0	3	0	0	3	4	4	4	0	3	5	3	0	0	4	0	0	0	0	0	0	0	0	0	0
O15118	9	9	6	19	13	8	7	9	0	5	0	0	5	8	13	13	5	8	4	6	9	12	8	9	7	12	9	4	9	17	11	11	16	17	13	13	2	0	4	0	6	3	0	6	6	0	6	4	0
P55145	6	27	10	35	17	21	20	16	10	6	16	4	17	34	13	44	21	17	15	15	29	7	35	8	9	33	29	21	29	21	29	15	27	32	29	22	32	0	43	0	20	5	9	2	10	0	10	0	18
P15291	6	0	9	4	0	0	0	0	0	16	3	9	12	8	7	8	7	4	12	7	0	0	0	0	0	7	0	6	0	0	0	0	0	5	0	0	2	2	3	0	8	0	8	9	7	2	8	4	0
Q99961	1	0	0	0	0	0	0	0	0	0	0	0	0	3	0	6	0	0	0	0	2	0	3	0	0	0	0	0	0	0	0	0	0	0	0	0	0	0	0	0	0	0	0	0	0	0	0	0	0
Q7Z2K6	6	4	5	11	11	0	4	3	0	0	0	0	0	0	4	0	2	9	4	11	0	0	0	0	0	3	0	0	9	7	11	4	1	9	0	8	6	0	3	0	0	0	0	0	0	0	0	0	0
P08236	4	3	9	8	10	9	7	4	10	6	10	0	18	11	9	16	2	13	4	15	14	6	16	10	9	34	12	0	9	20	13	7	10	33	24	28	10	4	12	0	13	3	4	0	5	0	0	0	7
Q08380	3	14	7	22	11	6	7	8	3	17	5	0	14	9	9	8	6	7	10	5	8	6	9	0	0	12	0	23	0	8	0	0	0	6	8	11	11	3	16	0	7	0	3	3	5	0	0	0	0
Q58FF8	3	0	0	0	5	5	0	0	0	2	0	0	0	0	4	0	0	3	0	0	0	0	0	0	0	0	0	0	0	0	0	0	0	0	0	0	0	0	0	0	0	0	0	0	0	0	0	0	0
Q58FF7	2	0	4	0	6	5	0	0	0	4	0	5	0	0	8	0	7	6	7	5	0	5	0	5	3	5	0	5	0	0	0	0	0	2	0	3	0	0	0	0	0	0	8	0	2	0	0	0	0
P23526	5	9	3	6	11	12	0	4	0	8	0	0	0	16	7	21	0	8	0	6	6	9	4	4	6	31	10	12	7	3	5	4	16	35	22	31	12	0	22	0	0	0	0	0	0	0	0	0	3
Q8N1A0	3	4	2	0	2	3	0	4	3	2	2	0	0	3	0	0	0	3	0	0	3	2	2	3	4	4	3	4	5	3	4	3	5	2	3	3	3	2	0	4	7	2	3	3	8	5	0	0	0
P13645	4092	575	3096	1409	1974	1087	678	1760	487	1271	545	603	953	1081	1515	1233	492	867	741	1149	1448	1075	1144	1310	2401	3444	2056	3675	3487	4428	2935	5305	1958	3657	1351	4306	1107	1239	1171	535	495	770	358	494	427	310	510	627	784
Q92764	111	4	154	33	84	22	52	110	14	82	15	26	63	25	128	34	9	22	13	49	20	23	16	45	72	101	43	166	75	93	94	152	28	142	30	150	21	11	10	9	17	35	14	31	0	7	0	36	22
Q3SY84	103	25	85	47	76	32	34	70	16	79	14	45	38	37	69	49	25	24	23	41	53	64	26	54	109	67	46	90	49	50	42	50	33	53	34	125	29	48	33	34	21	26	20	33	16	28	21	42	46
Q9NSB2	45	9	44	24	26	20	31	45	10	22	11	5	21	23	17	25	8	8	7	21	41	28	10	13	100	41	29	41	57	57	46	62	15	50	22	52	13	18	18	19	15	6	0	6	0	5	8	7	10
P41219	18	8	19	9	4	6	4	12	4	4	4	0	4	13	6	14	0	2	2	3	9	5	0	4	19	9	16	18	10	18	9	22	4	14	3	20	8	3	0	9	3	2	0	0	0	0	0	0	0
P78386	160	5	312	92	175	36	97	187	14	159	41	48	127	42	241	81	8	74	9	67	20	19	8	108	142	210	55	370	149	184	200	297	41	213	62	172	72	16	31	10	16	46	0	67	0	0	0	76	53
O76009	161	7	287	79	167	40	92	167	22	114	39	46	114	57	201	83	7	47	11	72	18	24	19	76	126	186	39	243	94	143	157	252	27	180	43	142	55	17	31	12	17	36	14	49	0	4	4	66	36
P35325	26	0	18	12	0	0	0	0	0	6	0	4	0	3	12	6	0	5	0	13	6	19	6	0	0	17	8	13	16	17	11	23	8	28	10	44	0	0	0	0	0	9	0	7	0	6	0	9	0
P60709	75	47	71	71	78	104	55	78	42	91	44	55	57	52	90	67	37	88	44	99	49	134	52	72	71	113	50	99	38	59	33	68	39	92	62	128	52	55	74	36	47	35	62	52	28	30	19	27	76
P62736	33	20	45	34	42	45	29	46	25	57	28	30	33	29	41	36	17	37	18	42	24	62	27	36	25	41	21	42	19	23	17	28	19	28	28	50	18	29	34	18	25	19	41	31	16	19	8	20	36
Q86SG5	57	62	65	76	40	44	14	52	28	38	28	11	69	44	15	51	26	31	19	31	40	21	45	13	31	44	25	25	49	84	61	71	43	61	84	62	69	31	67	10	56	14	20	7	15	0	0	2	34
Q9BYR3	18	0	35	0	16	0	0	9	0	6	0	0	0	0	18	0	0	8	0	0	0	0	0	15	14	22	0	43	5	10	17	62	0	33	0	36	0	0	0	0	0	0	0	0	0	0	0	0	0
P27482	13	25	17	30	29	36	22	33	14	25	18	10	37	36	31	40	14	24	16	24	40	29	39	25	42	41	29	29	19	17	29	20	27	35	27	23	28	24	35	14	14	14	20	22	14	7	8	6	19
P00738	34	17	10	16	17	13	14	13	0	15	0	12	14	7	23	3	2	16	0	31	23	172	19	105	2	28	0	75	0	0	0	0	0	0	0	20	0	3	0	0	3	0	0	0	0	3	6	0	8
Q96RM1	11	0	0	0	0	0	0	0	0	7	0	0	0	0	8	0	0	0	0	8	0	11	0	4	8	9	6	8	5	7	5	8	7	15	6	27	0	0	0	0	0	8	0	0	0	0	0	5	0
contaminant_PIGR_HUMAN	32	44	26	48	51	45	45	40	27	38	31	30	44	62	48	22	32	48	31	51	38	42	19	44	35	79	7	139	7	17	11	9	11	6	60	19	7	22	10	7	12	15	11	22	8	15	8	12	8
P02765	15	0	3	2	5	0	0	0	0	0	0	0	0	0	0	0	0	0	0	0	0	41	0	33	0	4	0	10	0	0	0	0	0	0	0	0	0	0	0	0	0	0	0	0	0	0	0	0	0
Q99879	18	10	21	16	24	21	14	25	3	18	10	9	25	8	12	10	0	6	0	10	6	6	4	14	3	11	2	17	3	10	6	15	4	27	9	32	15	4	12	3	4	3	5	3	0	0	0	0	16
P02545	12	11	30	19	22	32	18	36	3	40	7	15	18	40	25	38	3	17	7	27	9	18	13	21	12	22	10	25	9	9	8	13	0	10	18	16	17	3	18	0	16	10	21	10	0	3	0	0	22
P61803	6	0	6	6	5	5	6	4	4	5	0	3	4	5	6	5	0	4	2	8	0	6	0	7	0	5	6	4	6	5	7	4	5	7	5	5	4	2	5	0	4	4	0	0	0	0	0	0	0
Q96L46	16	36	24	60	45	58	42	53	24	24	24	28	23	63	49	64	27	75	33	59	51	33	44	16	46	84	39	35	46	41	39	55	23	74	37	79	58	17	77	13	25	19	20	18	13	7	20	11	37
contaminant_INT-STD2	25	4	4	5	34	26	11	35	0	19	3	26	18	17	11	23	44	167	65	146	0	10	5	11	9	28	13	25	14	0	7	0	0	0	0	4	0	0	8	0	29	0	17	0	5	16	0	7	0
P23490	44	7	32	11	17	18	3	31	0	27	0	5	0	12	31	15	6	16	11	23	18	36	20	36	52	47	37	51	32	34	36	47	25	54	19	64	6	22	7	14	0	16	0	6	3	0	9	14	0
Q96QV6	5	5	7	5	8	8	3	0	5	6	8	0	9	0	0	4	4	7	0	6	9	6	10	9	0	17	2	11	6	7	8	7	0	15	9	18	14	6	11	0	0	0	6	0	0	0	0	0	8
P61018	2	0	0	0	0	0	0	0	0	0	0	0	0	0	0	0	0	0	0	0	0	0	0	0	0	3	0	4	0	0	0	3	1	3	0	0	0	0	0	0	0	0	0	0	0	0	0	0	0
Q9BZG1	2	0	0	0	0	0	0	0	0	0	0	0	0	0	0	0	0	0	0	0	0	0	0	0	0	3	0	4	0	0	0	3	1	3	0	0	0	0	0	0	0	0	0	0	0	0	0	0	0
Q8TBQ9	2	0	0	0	0	0	0	0	0	0	0	0	0	0	0	0	0	0	0	0	0	0	0	0	0	0	0	0	3	0	0	0	0	0	0	0	0	0	0	0	0	0	0	0	0	0	0	0	0
P23528	3	0	7	0	6	0	0	0	0	8	0	3	0	0	11	0	5	6	3	14	2	8	0	6	0	8	0	9	0	0	0	0	0	0	7	4	4	0	4	0	0	0	9	0	0	0	0	0	0
P61457	4	3	0	6	6	0	0	0	0	0	0	0	0	7	0	7	0	0	0	0	0	0	5	0	0	0	0	0	0	0	2	0	0	4	4	4	6	0	14	0	0	0	0	0	0	0	0	0	0
P08574	2	0	2	0	0	0	0	0	0	0	0	0	0	0	0	0	0	0	0	0	0	0	0	0	0	3	0	0	1	1	0	1	0	4	0	5	5	0	5	0	0	0	0	0	0	0	0	0	0
O95479	2	7	6	6	7	17	12	11	7	4	0	0	0	13	0	16	9	15	11	18	13	8	14	4	8	20	18	0	26	6	24	16	26	38	43	36	38	0	47	3	11	6	3	0	0	0	0	0	9
P21333	13	68	22	105	58	61	62	30	49	30	39	20	66	116	92	142	57	86	52	79	62	47	90	45	47	88	80	65	70	61	63	42	57	81	89	58	70	39	82	17	62	32	43	46	30	17	42	32	47
Q9Y3B8	4	10	4	12	13	25	10	14	8	4	6	6	6	16	8	18	13	23	7	21	27	12	26	9	16	37	21	18	17	4	13	12	14	25	22	15	28	10	31	2	9	9	9	13	3	0	5	0	11
P34059	5	6	4	14	10	4	7	9	0	2	7	0	10	15	7	15	0	13	5	12	20	10	21	5	0	13	0	3	6	11	10	8	2	12	18	13	12	5	19	0	7	0	4	0	6	0	4	0	0
Q14CN4	70	16	52	31	47	24	29	44	15	43	14	24	29	23	39	30	9	19	13	26	42	46	17	31	103	39	38	48	49	47	45	56	31	62	25	82	24	33	24	30	16	21	13	25	8	16	15	29	34
P69892	3	9	0	9	6	10	0	7	0	0	0	0	12	0	0	0	0	0	0	0	0	5	0	7	0	0	0	0	0	9	0	0	0	0	0	4	0	0	0	0	0	9	0	5	0	0	0	0	0
Q9HCY8	25	5	15	7	10	10	5	16	6	10	4	4	0	9	9	9	3	8	6	10	12	14	7	12	12	22	13	27	20	25	26	30	8	33	5	43	8	11	8	6	6	5	5	6	7	6	9	8	3
P01040	57	104	60	135	125	89	105	74	119	74	98	60	77	133	133	128	149	179	136	157	241	197	329	183	257	133	149	138	120	141	112	98	146	120	161	113	162	109	169	70	103	104	79	119	108	65	106	91	83
Q6P4A8	60	49	69	52	51	56	29	36	50	37	52	40	31	62	36	56	32	42	52	37	118	20	70	23	32	54	32	28	47	32	44	29	53	51	64	89	48	11	52	4	42	20	28	13	16	5	16	11	41
Q9BYT5	50	0	71	10	41	0	14	31	0	25	0	0	7	0	39	6	0	33	0	5	0	0	0	22	30	36	0	49	19	20	34	80	0	57	5	52	0	0	0	0	0	0	0	6	0	0	0	11	0
Q5TA79	8	0	0	0	5	0	0	0	0	0	0	0	0	0	8	0	0	0	0	9	0	6	0	0	0	0	0	0	0	0	0	0	0	7	0	17	0	0	0	0	0	0	0	0	0	0	0	0	0
P0DPA2	39	0	48	6	93	28	53	73	20	67	21	15	50	28	131	20	5	9	0	44	4	12	6	18	34	50	18	106	26	28	39	63	42	85	72	66	0	0	7	0	7	13	6	17	0	0	0	0	15
Q17RQ9	25	0	15	0	0	0	0	0	0	0	0	0	0	0	0	0	0	0	0	0	0	0	0	0	0	0	0	0	7	0	3	12	0	10	0	12	0	0	0	0	0	0	0	0	0	0	0	0	0
Q8WWY7	18	39	27	59	40	37	46	35	22	38	19	35	26	62	38	62	25	37	30	32	85	63	86	44	35	21	55	34	32	33	48	34	31	32	36	42	22	34	45	22	28	34	20	44	33	19	37	23	48
A0A0B4J1X5	6	6	5	7	15	14	12	13	6	11	5	10	13	5	11	7	5	6	5	13	8	43	9	24	6	10	6	16	5	6	3	5	8	3	13	6	6	5	6	8	7	0	7	2	4	0	4	0	6
Q8TEA8	9	7	3	7	15	13	10	9	4	4	3	1	14	18	18	13	13	22	11	18	53	9	39	4	20	5	13	4	23	18	15	19	6	29	10	26	23	4	37	0	4	12	5	9	4	10	6	5	14
P57053	18	10	21	16	24	21	14	25	3	18	10	9	25	8	12	10	0	6	0	10	6	6	4	14	3	11	2	17	3	10	6	15	4	27	9	32	15	4	12	3	4	3	5	3	0	0	0	0	16
O95274	23	29	31	38	18	28	20	26	20	12	25	15	28	34	27	27	21	24	26	26	57	31	58	30	49	39	49	25	45	47	44	28	24	31	36	32	29	13	28	19	24	18	16	36	17	16	13	10	36
P61981	5	6	8	7	10	5	8	10	0	3	0	3	3	6	6	5	2	8	5	10	9	2	0	3	4	10	0	8	0	8	5	8	0	7	4	13	5	0	6	0	0	0	9	0	0	0	0	0	0
Q04917	5	6	8	7	6	5	7	9	0	3	0	3	3	6	5	5	2	7	5	10	9	2	0	0	0	7	0	8	0	8	5	8	0	7	4	13	5	0	6	0	0	0	6	0	0	0	0	0	0
F5H284	4	0	6	5	6	5	0	4	0	5	0	0	0	0	0	0	0	4	2	4	0	0	0	0	0	7	0	6	0	0	0	0	0	5	0	6	0	0	0	0	0	0	0	0	0	0	0	0	0
P01599	3	4	4	3	4	3	3	3	0	5	4	5	0	4	8	4	2	3	2	2	0	21	6	9	3	3	4	6	0	0	0	0	4	0	6	5	2	0	3	0	0	0	0	0	0	0	0	0	4
P61006	7	0	6	0	4	5	0	5	3	0	4	5	0	0	0	5	0	0	4	0	0	0	5	0	0	5	0	6	0	0	0	6	3	6	4	7	0	0	0	0	3	0	0	0	0	0	0	0	0
Q9BQE3	13	12	9	5	16	8	6	12	0	4	0	0	4	0	8	4	0	6	0	7	0	0	0	0	0	13	0	11	0	4	0	9	0	9	0	13	5	0	5	0	0	0	5	0	0	0	0	0	10
Q13557	21	23	27	26	37	33	29	27	23	17	23	8	18	38	32	31	29	48	30	63	61	45	53	34	39	64	39	36	39	33	40	35	34	72	46	57	52	9	61	8	25	3	14	7	24	4	22	14	17
Q9NZH6	7	18	7	23	16	19	8	20	10	8	8	6	31	37	26	43	10	15	6	11	6	3	0	0	19	15	21	13	24	20	15	19	12	26	16	30	5	3	7	0	13	11	10	9	8	5	3	0	12
P06731	8	9	11	12	10	16	8	8	10	25	12	19	17	10	16	11	9	16	12	9	8	9	11	9	7	31	10	23	9	9	8	3	11	14	15	0	4	9	3	3	19	5	17	10	14	3	13	3	3
Q9NZ01	2	0	4	8	3	2	0	5	0	0	0	0	0	0	0	0	0	0	0	0	0	2	0	0	0	6	0	5	13	10	9	18	3	12	0	12	0	0	0	0	0	0	0	0	0	0	0	0	0
Q13228	12	48	26	61	62	48	30	31	20	8	24	0	14	50	44	55	24	44	33	43	45	17	42	14	22	61	42	26	48	28	48	17	39	64	56	59	61	23	68	12	23	16	17	19	11	6	10	8	21
O95678	284	49	224	111	148	93	87	135	38	94	34	59	130	69	115	93	33	62	52	62	88	78	46	52	215	174	88	163	152	179	98	229	68	140	58	189	62	71	71	32	45	49	31	34	17	43	25	58	75
P78385	152	6	286	92	153	38	93	170	16	113	37	48	118	42	228	79	8	63	10	59	25	26	10	88	147	213	53	324	119	163	168	254	40	224	67	173	65	22	37	10	20	49	3	72	0	0	0	76	56
P48594	80	86	97	112	66	63	41	74	43	76	41	55	84	49	45	34	37	73	41	66	78	56	88	69	57	83	70	108	51	85	52	66	49	53	91	72	65	47	84	27	63	32	45	45	48	28	51	45	69
P50452	38	65	48	70	66	87	62	79	59	44	42	40	55	105	70	112	29	59	37	54	125	59	95	52	141	79	114	59	57	57	63	60	36	35	39	65	33	18	36	27	62	53	51	62	31	30	42	27	77
Q92876	8	12	9	11	12	10	8	13	6	5	8	0	8	8	4	9	3	7	0	9	0	0	7	5	3	9	0	6	8	0	7	0	10	4	6	7	7	0	5	0	6	0	5	0	5	0	0	0	7
P55000	60	92	66	147	52	65	21	44	87	65	78	44	111	105	99	126	40	69	49	70	128	45	167	54	104	169	131	136	166	141	143	107	167	165	165	172	108	72	132	56	74	34	46	49	40	24	33	36	60
Q9BYQ5	31	0	75	0	47	0	12	37	0	27	0	0	11	0	44	0	0	14	0	0	0	0	0	20	19	46	0	78	9	24	41	100	0	55	2	70	3	0	0	0	0	0	0	0	0	0	0	8	0
O14818	48	37	53	64	79	58	45	54	50	40	43	38	35	63	44	64	42	65	39	60	103	58	74	55	85	84	41	45	53	40	49	36	59	60	72	62	69	25	85	19	26	9	15	17	26	6	19	17	35
P06733	28	17	30	23	46	52	25	37	15	32	17	24	19	34	34	30	15	35	17	53	19	29	14	31	33	53	24	76	22	19	14	21	21	70	31	52	38	22	51	4	34	18	34	20	10	5	7	6	41
O14773	35	33	65	43	48	24	36	31	64	52	47	19	25	21	18	23	19	39	28	43	35	20	32	17	19	81	26	45	54	55	35	55	38	73	56	79	75	22	81	15	34	16	15	13	29	12	30	15	35
P59665	10	11	8	6	10	17	6	11	6	5	7	4	10	11	6	0	7	6	6	7	7	12	8	16	7	5	3	5	4	8	8	6	7	5	10	8	9	4	3	4	4	2	4	6	7	10	4	9	4
Q9BYQ2	3	0	15	0	0	0	0	0	0	3	0	0	0	0	4	0	0	20	0	0	0	0	0	12	13	16	0	25	0	3	8	21	0	17	0	17	0	0	0	0	0	0	0	0	0	0	0	0	0
Q9BYQ3	7	0	22	0	13	0	0	14	0	0	0	0	0	0	10	0	0	24	0	0	0	0	0	0	22	14	0	20	0	5	16	35	0	15	0	14	0	0	0	0	0	0	0	0	0	0	0	0	0
A0A075B759	4	0	6	5	6	5	0	4	0	5	0	0	0	0	0	0	0	4	2	4	0	0	0	0	0	7	0	6	0	0	0	0	0	5	0	6	0	0	0	0	0	0	0	0	0	0	0	0	0
Q9BYJ0	6	10	9	5	0	8	0	0	0	0	0	6	8	7	4	5	0	0	0	0	0	4	7	0	0	8	0	6	3	2	4	0	0	0	0	0	0	4	0	0	0	0	0	0	0	0	5	0	0
Q04941	9	4	8	18	6	4	5	6	0	6	0	5	11	7	13	4	3	10	10	12	0	11	0	4	0	5	6	5	0	0	5	5	5	9	8	7	8	3	5	0	6	0	0	4	0	2	0	0	4
P24298	20	53	26	86	50	53	30	25	21	6	16	10	5	61	18	70	39	59	29	60	35	34	42	30	42	48	40	30	31	16	18	17	17	35	35	54	30	9	43	8	20	25	18	19	17	7	16	13	22
P06753	10	7	9	12	12	6	6	5	0	10	3	10	24	14	16	18	0	6	0	9	7	11	8	7	6	13	9	11	2	3	3	3	4	4	6	0	4	4	4	3	3	3	5	3	0	0	0	0	8
A0FGR9	5	0	0	3	0	4	0	0	0	0	0	0	0	0	0	7	0	0	0	0	0	0	0	0	0	0	0	0	0	1	3	7	0	7	0	7	3	0	0	0	3	0	0	0	0	0	0	0	0
Q8IV08	7	19	9	23	8	14	8	11	14	8	11	7	6	17	10	22	10	32	9	23	19	20	28	18	23	24	15	11	14	8	19	8	18	18	27	10	11	8	20	6	16	9	12	12	4	4	0	0	8
Q9NQC3	17	19	15	37	24	18	14	13	0	6	0	0	17	16	18	21	11	23	10	26	0	10	0	7	14	19	20	14	18	23	19	14	12	27	16	21	21	4	18	0	0	0	0	3	5	0	3	0	0
P61619	5	4	0	0	6	0	3	3	5	3	0	0	0	0	5	0	7	4	6	3	6	4	0	6	6	5	4	6	8	9	8	8	8	10	7	6	7	3	9	0	0	0	3	2	0	0	0	3	4
P12035	282	41	179	93	118	82	59	109	37	58	22	25	90	54	82	73	41	39	47	54	83	57	31	39	244	105	69	106	134	155	102	193	46	139	41	170	53	60	73	28	39	39	29	31	20	49	26	41	47
Q01546	268	40	201	85	119	81	67	116	36	64	22	31	97	58	83	67	33	40	41	51	81	65	30	50	246	114	71	105	136	148	95	177	51	134	37	165	48	62	62	23	36	50	26	31	14	47	22	49	59
Q5T749	600	73	368	131	202	103	54	205	23	144	54	62	59	115	192	168	50	101	109	163	94	77	79	102	179	301	181	276	385	438	455	542	227	438	216	514	146	116	99	80	27	110	40	46	38	35	75	84	62
P02008	5	0	0	0	0	5	0	0	0	0	0	0	0	0	0	0	0	0	0	0	0	0	0	0	0	0	0	0	0	0	0	0	0	0	0	0	0	0	0	0	0	0	0	0	0	0	0	0	0
Q9UGL9	16	0	17	0	9	0	0	8	0	3	0	0	0	0	15	0	0	0	0	10	1	0	3	15	16	10	7	12	19	12	20	20	18	21	11	17	0	0	0	1	0	0	0	0	0	0	0	8	0
P28074	41	42	35	51	59	45	45	50	33	36	23	31	18	57	42	63	51	60	62	74	36	44	45	17	37	58	24	25	26	25	27	23	36	70	59	75	65	17	77	9	30	12	12	7	19	9	18	12	28
contaminant_GR78_RAT	43	63	54	95	94	77	62	79	52	53	52	29	77	92	75	109	43	62	57	72	128	64	108	54	60	85	54	95	65	67	58	59	62	86	80	80	97	47	102	21	41	28	20	33	40	19	38	17	56
P05090	30	38	45	51	93	54	53	50	51	71	47	43	41	52	71	46	77	93	74	84	80	88	63	64	94	52	57	49	42	73	45	32	49	40	54	51	54	54	68	60	78	47	63	61	40	41	54	47	65
Q6ZVX7	29	7	18	12	16	16	13	14	7	21	3	19	7	14	21	12	11	19	10	25	12	10	8	11	22	32	18	27	33	30	25	37	18	30	17	41	17	13	15	8	16	8	9	5	9	0	9	5	6
contaminant_GR71_TOBAC	3	5	0	11	7	9	5	0	0	5	0	0	8	4	7	5	2	8	4	7	1	5	11	3	12	1	4	1	4	5	2	4	3	5	5	10	5	0	5	0	0	4	0	5	0	0	0	0	11
Q13296	4	5	7	10	5	9	3	10	19	29	10	12	21	10	20	15	11	9	20	13	30	26	12	12	16	25	8	23	9	15	9	6	11	34	17	23	16	6	16	5	13	5	12	12	7	11	11	15	4
A0A0J9YX35	4	3	5	6	6	11	3	4	4	6	3	4	3	3	8	4	2	5	3	9	5	38	7	15	2	8	4	11	3	5	3	5	4	2	11	4	4	3	3	5	5	0	4	2	2	0	2	0	6
O95969	13	7	21	13	18	14	16	16	13	31	17	26	48	21	41	17	7	6	3	9	18	27	21	13	10	14	23	22	10	17	12	11	15	19	17	15	12	25	12	20	18	0	14	11	11	4	7	3	13
P09972	11	41	19	53	51	46	29	35	19	12	18	4	23	48	37	57	33	54	38	56	60	43	65	43	40	49	41	35	40	19	33	7	39	67	54	55	40	23	58	17	28	10	28	10	16	10	18	14	19
P01593	3	4	4	3	4	3	3	3	0	5	4	5	3	6	8	5	2	4	2	6	0	16	6	9	3	3	4	7	0	0	0	0	4	0	6	4	2	0	3	0	0	0	0	0	0	0	0	0	4
Q7Z4W1	16	9	10	14	15	5	5	12	0	0	0	0	0	12	4	12	3	8	4	14	0	0	0	0	10	10	5	6	9	5	6	6	6	18	4	17	6	0	11	0	0	0	0	0	3	0	0	0	0
Q9NP90	2	0	0	0	0	0	0	0	0	0	0	0	0	0	0	0	0	0	0	0	0	0	0	0	0	3	0	4	0	0	0	3	1	3	0	0	0	0	0	0	0	0	0	0	0	0	0	0	0
P68363	16	13	12	5	17	8	6	13	0	4	0	0	4	0	8	4	0	6	0	7	0	0	0	0	0	14	0	12	0	4	0	8	0	10	0	12	8	0	5	0	0	0	5	0	0	0	0	0	10
P00492	8	10	7	37	25	37	20	33	15	5	9	0	8	26	19	45	16	27	24	17	21	19	27	21	12	41	13	27	28	18	23	21	25	42	35	43	40	14	46	7	17	4	9	5	0	0	0	0	17
P84243	6	3	8	3	8	4	8	3	0	5	6	0	0	3	4	5	0	8	0	10	3	3	0	6	0	9	0	5	4	0	0	8	5	7	4	14	4	3	7	3	0	0	3	0	0	0	0	0	8
Q9Y2E5	12	42	15	51	28	27	28	21	14	0	10	3	24	27	15	35	4	11	6	9	27	18	29	13	15	43	28	8	43	26	40	19	6	36	30	42	20	0	34	0	0	0	0	0	10	7	10	5	11
P10828	8	0	0	0	0	0	0	0	0	0	0	0	0	0	0	0	0	0	0	0	0	0	0	0	0	0	0	0	0	0	0	0	0	0	0	0	0	0	0	0	0	0	0	0	0	0	0	0	0
O43790	190	6	366	123	191	46	134	215	20	147	43	65	151	60	280	101	7	97	9	84	27	32	10	132	172	251	62	407	139	198	197	319	40	253	78	193	95	23	47	10	21	59	3	97	0	0	0	96	61
O60911	112	161	171	260	251	236	168	210	177	156	164	101	146	210	189	231	148	225	166	201	445	197	378	157	318	247	262	241	231	227	229	156	201	350	272	305	200	107	267	75	185	108	114	123	77	46	107	71	150
Q16610	80	67	103	124	105	134	62	113	49	45	45	28	93	141	106	139	56	110	63	107	100	71	104	70	90	137	74	109	112	110	105	90	78	83	97	94	110	57	131	24	50	22	27	30	52	16	50	23	43
P10909	61	37	55	48	37	23	23	19	31	127	38	69	64	31	67	33	34	57	39	63	80	62	56	47	49	38	36	72	41	50	34	40	28	40	37	29	21	26	19	13	53	24	39	30	39	20	46	28	34
Q9BYR5	7	0	20	0	7	0	0	0	0	0	0	0	0	0	5	0	0	10	0	0	0	0	0	5	5	6	0	15	0	0	0	20	0	10	0	11	0	0	0	0	0	0	0	0	0	0	0	0	0
P0CF74	12	9	10	15	19	13	9	10	8	16	10	12	7	15	28	11	7	21	11	32	35	85	36	63	33	59	26	64	19	24	20	12	19	19	37	37	7	14	15	6	9	5	8	5	6	5	8	8	15
B9A064	10	9	11	13	16	12	9	9	7	11	7	11	10	10	22	10	7	20	8	28	22	71	20	66	28	58	15	84	15	22	16	12	19	14	26	32	5	13	14	6	8	5	5	5	6	5	8	8	12
Q99497	29	64	23	81	81	90	47	71	48	44	45	31	40	91	78	91	55	75	59	81	100	100	147	89	78	72	94	59	49	52	50	37	67	78	91	69	64	49	69	48	54	22	36	35	30	28	40	36	51
P60903	6	0	0	0	0	0	0	0	0	0	0	0	0	0	0	0	0	0	0	0	0	0	0	0	0	6	0	0	5	8	9	18	0	8	0	13	0	0	0	0	0	0	0	0	0	0	0	0	0
P01624	7	3	0	3	5	0	5	0	0	4	0	0	0	5	5	4	0	7	0	6	0	12	3	14	0	1	0	6	0	0	0	0	0	3	6	5	0	0	2	0	0	0	0	0	0	0	0	0	0
P17174	23	27	21	40	59	56	47	45	55	29	45	11	16	59	45	92	39	65	47	66	85	51	78	37	53	118	75	77	64	56	84	59	54	77	76	83	79	31	82	25	50	30	26	27	49	17	34	32	46
O95716	3	0	3	0	0	0	0	3	0	0	0	0	0	0	0	0	0	0	0	0	0	0	0	0	0	3	0	4	0	0	0	3	1	3	0	0	0	0	0	0	0	0	0	0	0	0	0	0	0
P13798	21	0	10	10	13	8	0	15	3	6	0	0	0	12	8	14	5	11	2	9	4	5	4	5	10	19	8	11	9	9	12	9	9	22	10	24	6	0	9	0	0	0	0	0	0	0	0	0	0
O00115	7	14	13	21	18	23	29	8	29	22	19	14	20	10	29	16	19	24	12	23	30	9	25	32	25	35	31	27	29	24	24	21	21	21	18	21	15	13	17	8	14	9	10	16	8	9	14	18	17
Q9UGM3	7	7	6	8	17	9	15	16	7	12	6	8	5	4	9	2	0	7	3	9	6	15	12	11	5	37	5	86	2	4	4	2	5	0	12	12	2	10	2	11	5	6	4	8	6	8	4	7	3
P04066	9	31	14	38	32	33	35	26	14	7	10	0	11	28	18	43	26	32	24	33	57	25	61	21	23	41	41	33	53	54	51	34	20	50	35	52	36	15	55	14	12	9	5	11	14	7	22	12	18
P00450	13	0	0	8	5	0	3	0	0	8	0	0	0	0	0	0	6	0	7	17	10	68	0	54	0	11	0	50	0	0	0	0	0	0	0	27	9	0	0	0	0	0	0	0	0	0	0	0	0
P21796	6	4	7	8	21	9	12	10	0	6	0	4	20	15	25	14	13	18	8	24	6	6	5	3	17	14	2	12	4	10	9	13	7	12	7	10	16	0	18	0	7	0	0	3	3	0	0	0	6
P04217	4	0	0	0	0	0	0	0	0	0	0	0	0	0	0	0	0	0	0	0	0	15	0	15	0	0	0	4	0	0	0	0	0	0	0	0	0	0	0	0	0	0	0	0	0	0	0	0	0
P13646	155	36	109	62	91	61	59	85	31	74	32	52	42	35	85	44	35	42	38	69	94	72	41	52	109	98	60	86	94	155	92	128	66	107	55	141	48	47	54	32	40	63	44	62	30	24	30	31	62
O15296	12	3	10	13	18	13	12	11	3	8	5	4	0	15	11	11	0	9	2	6	0	0	7	0	0	17	9	12	17	12	19	10	16	18	19	23	6	0	10	0	0	0	0	0	0	0	0	0	8
Q7Z3Z0	163	28	112	49	93	43	39	88	22	68	29	41	37	51	101	51	22	44	24	46	79	47	30	54	130	94	54	110	78	88	72	103	63	98	53	153	36	56	38	58	26	28	24	26	26	47	30	62	47
Q7Z3Y9	30	0	25	13	16	12	9	26	4	10	7	5	8	15	21	10	3	10	0	10	26	11	18	24	17	32	23	38	33	27	23	25	27	28	16	35	5	16	4	22	6	14	9	12	7	15	10	18	9
Q5XKE5	332	48	235	112	142	106	74	154	39	79	34	43	112	71	103	96	41	55	53	62	96	79	45	65	199	208	102	176	164	192	112	252	72	158	54	197	67	73	75	30	42	37	31	28	18	33	22	46	80
Reverse_P43304	6	0	4	0	6	5	0	0	0	0	0	0	0	4	0	0	0	0	0	6	4	0	0	5	0	5	3	4	5	5	0	0	0	0	0	0	0	0	0	0	0	0	0	0	0	0	0	0	0
A6NMY6	87	77	77	104	121	103	73	102	74	104	68	73	76	101	108	97	77	90	76	94	143	129	119	95	119	100	69	93	78	119	92	97	91	91	69	125	66	64	105	60	91	62	64	63	53	47	58	42	90
P68871	123	50	46	72	40	62	35	23	39	19	43	11	75	18	29	15	8	22	6	31	66	124	43	99	10	33	3	25	4	53	2	8	0	2	0	12	9	18	16	8	4	28	14	27	4	5	10	3	6
P35326	21	0	15	12	0	0	0	0	0	6	0	4	0	3	11	6	0	5	0	13	6	19	6	0	0	14	8	13	16	16	11	22	8	28	10	43	0	0	0	0	0	9	0	7	0	6	0	9	0
P63261	75	47	71	71	78	104	55	78	42	91	44	55	57	52	90	67	37	88	44	99	49	134	52	72	71	113	50	99	38	59	33	68	39	92	62	128	52	55	74	36	47	35	62	52	28	30	19	27	76
P68133	36	20	48	34	42	45	29	46	25	57	28	30	33	29	41	36	17	37	18	41	25	58	27	36	25	41	19	41	22	24	19	31	19	28	28	51	21	29	36	15	25	20	41	31	16	19	8	20	36
P0CG38	20	14	27	21	21	35	21	25	11	18	11	12	9	23	18	18	6	19	7	17	9	29	9	11	12	18	10	19	19	20	15	17	5	15	16	26	11	15	10	5	11	12	13	14	9	4	6	5	26
P07602	53	79	69	95	119	93	85	97	65	71	66	41	92	109	108	118	93	109	81	103	155	89	148	78	159	115	129	101	72	77	85	68	107	112	140	109	99	52	113	51	69	52	47	53	76	38	79	37	66
contaminant_NRL_1MCOH	35	41	48	44	51	43	59	65	49	48	56	36	41	47	65	48	40	58	53	84	75	162	49	126	68	66	37	129	26	43	27	36	48	49	63	101	48	42	70	27	78	30	64	39	24	12	40	21	31
P01859	33	42	37	38	48	46	55	63	44	36	52	25	33	31	40	30	24	53	36	75	50	175	55	132	45	63	27	75	31	32	31	29	29	51	67	107	56	35	66	18	52	12	43	16	13	8	30	15	25
P0DOY2	12	10	10	15	19	14	9	10	8	16	10	12	11	15	29	11	7	21	11	32	35	89	36	65	33	61	26	73	19	24	20	12	19	19	37	42	7	14	16	6	9	5	8	5	6	5	8	8	15
P0DP57	10	27	9	57	16	30	9	17	10	13	9	8	16	26	23	28	16	19	16	21	42	13	20	11	19	20	22	17	18	9	17	4	17	42	40	24	34	9	36	9	18	18	9	20	19	12	14	12	19
contaminant_GR78_MAIZE	6	9	7	15	9	10	9	5	0	7	0	6	14	5	9	7	5	10	6	8	3	3	11	3	14	4	4	3	7	9	5	7	6	8	9	8	8	0	7	0	5	0	0	5	0	0	4	0	11
P01619	8	10	5	6	7	10	12	6	11	5	10	9	7	7	12	7	5	8	7	8	5	31	3	20	3	10	7	18	1	2	0	0	6	4	10	10	7	7	7	1	12	0	8	0	2	0	3	0	9
P80108	32	50	33	62	89	85	52	58	30	21	27	18	60	42	35	53	39	68	49	65	66	45	53	30	67	102	61	60	82	63	63	58	42	86	50	94	71	23	82	14	41	36	32	42	20	21	30	26	40
Q9H0W9	17	26	24	57	35	27	25	17	21	21	25	14	39	44	45	52	35	48	27	46	30	17	37	15	35	55	46	39	71	60	53	43	38	79	60	75	35	17	44	17	24	19	19	17	14	9	21	11	28
Q6FI13	5	5	7	5	8	11	3	0	5	6	8	0	9	0	0	4	4	7	0	7	9	7	10	10	0	17	2	12	6	7	8	7	0	14	9	14	14	6	11	0	0	0	6	0	0	0	0	0	9
P20337	3	0	3	0	0	0	0	3	0	0	0	0	0	0	0	0	0	0	0	0	0	0	0	0	0	3	0	4	0	0	0	3	1	3	0	0	0	0	0	0	0	0	0	0	0	0	0	0	0
Q16563	11	5	9	10	14	0	8	0	8	0	6	0	0	3	8	6	4	7	9	9	14	4	3	0	8	13	0	5	10	9	8	8	11	15	8	13	18	0	18	0	3	0	0	0	0	0	0	0	0
P15586	14	39	10	44	34	38	29	25	14	12	15	8	31	42	33	50	35	43	32	35	37	28	35	18	5	31	20	20	24	24	30	11	23	50	31	46	33	22	38	14	19	12	19	13	12	13	14	8	21
Q13885	6	3	0	0	0	0	0	0	0	0	0	0	6	0	0	0	0	0	0	0	0	0	0	0	0	7	0	8	0	0	0	11	0	6	0	11	0	0	0	0	0	0	0	0	0	0	0	0	0
P22102	3	23	9	32	13	13	5	8	5	0	0	0	0	31	9	30	4	9	5	2	12	4	6	2	4	12	6	5	10	8	10	2	0	22	7	30	36	0	45	0	2	6	0	2	4	0	0	0	0
P60368	10	0	10	0	10	0	7	14	0	8	0	3	3	8	17	7	2	0	3	3	3	3	3	5	10	13	3	19	10	8	14	18	4	16	6	23	0	0	1	0	0	0	0	0	0	0	0	0	0
P02533	432	112	330	203	268	165	140	259	90	229	97	162	207	141	257	185	97	151	104	183	177	161	125	163	252	419	203	565	354	433	320	479	183	417	183	498	138	127	148	103	129	150	147	125	126	87	115	116	179
Q96P63	172	182	158	309	196	206	122	167	169	113	119	63	182	243	164	316	105	219	108	185	404	142	291	97	216	353	239	277	224	177	202	161	132	249	174	277	289	93	356	102	70	72	45	81	81	33	59	52	187
P60900	56	55	57	70	58	60	50	49	38	52	31	33	27	67	50	69	37	77	37	83	79	50	74	39	64	78	58	35	34	36	28	36	43	73	53	69	69	15	68	10	36	26	14	19	28	15	21	14	45
Q9Y337	59	80	77	140	148	135	85	98	118	82	113	58	70	125	97	120	59	116	80	117	203	110	177	101	206	157	165	122	158	104	170	79	136	195	168	184	162	74	188	49	112	59	77	64	65	22	61	40	116
P13284	51	64	62	135	117	101	68	73	53	101	47	31	162	107	154	148	57	100	69	104	138	117	233	133	79	226	183	212	95	97	89	111	61	171	118	152	111	71	150	48	35	51	22	68	70	23	75	44	83
P00491	33	52	29	83	53	83	47	54	30	19	20	9	18	69	37	83	34	51	29	36	82	63	128	45	51	88	64	47	65	44	56	55	66	144	107	135	113	35	130	40	65	39	27	41	31	11	32	20	53
P28070	26	24	40	41	52	42	29	28	26	36	23	26	23	36	37	50	26	64	33	62	77	40	63	36	36	80	46	43	32	39	25	32	25	81	56	65	58	14	76	18	17	21	11	13	36	15	29	12	41
P04792	21	12	27	40	33	16	17	25	12	23	14	18	30	27	38	32	11	32	15	43	18	17	12	16	29	36	19	18	13	25	17	16	24	31	32	53	10	13	15	2	15	16	23	21	7	5	7	6	21
P35237	3	20	8	27	26	23	20	25	22	24	17	12	29	21	21	27	18	23	19	28	53	24	52	19	15	36	26	20	24	14	19	14	22	25	32	22	18	6	25	5	13	10	14	8	9	5	11	6	21
P13797	8	23	9	25	16	19	12	9	17	6	22	9	12	35	21	37	13	15	11	15	35	21	28	16	19	27	36	21	13	8	20	4	20	29	27	21	15	5	17	0	15	7	5	7	0	0	0	4	13
A0A0C4DH35	4	3	5	6	6	10	3	4	4	6	3	4	3	3	8	4	2	5	3	9	5	38	7	17	2	8	4	11	3	5	3	6	4	2	11	4	4	3	3	5	5	0	4	2	2	0	2	0	6
Q9Y5U9	5	0	0	0	5	0	0	0	0	0	0	0	0	0	0	0	0	7	4	8	0	0	0	0	0	0	0	3	5	3	4	0	0	7	0	6	0	0	4	0	0	0	0	0	0	0	0	0	0
P35579	30	55	32	80	64	73	51	40	23	30	36	17	121	173	136	214	29	59	35	63	77	77	80	79	65	80	73	68	46	56	39	45	34	57	46	65	52	43	62	24	38	14	35	16	20	10	13	18	60
A0A075B6S5	3	4	4	3	4	3	3	3	0	6	4	5	0	4	8	4	2	3	2	2	0	27	6	12	3	3	4	6	0	0	0	0	4	0	6	6	2	0	3	0	0	0	0	0	0	0	0	0	4
P0C0S8	5	5	7	5	8	11	3	0	5	6	8	0	9	0	0	4	4	7	0	7	9	7	10	10	0	17	2	12	6	7	8	7	0	14	9	14	14	6	11	0	0	0	6	0	0	0	0	0	9
P61026	12	0	8	0	5	5	0	4	3	6	4	5	0	0	0	5	0	0	4	0	0	0	5	0	0	6	0	7	6	7	6	10	3	14	4	14	0	0	0	0	3	0	0	0	0	0	0	0	0
Q14964	2	0	0	0	0	0	0	0	0	0	0	0	0	0	0	0	0	0	0	0	5	0	0	0	0	4	0	5	0	0	0	3	1	3	0	0	0	0	0	0	0	0	0	0	0	0	0	0	0
P50579	11	11	5	18	7	9	3	7	0	0	0	0	0	7	0	13	0	7	0	8	0	0	3	0	7	12	4	3	6	5	5	3	6	11	9	25	6	0	13	0	0	0	0	0	0	0	0	0	7
P40926	9	32	12	39	63	79	64	72	61	61	50	33	45	73	57	104	53	71	65	69	75	67	85	54	127	103	120	102	65	51	65	60	72	100	92	98	69	40	76	17	42	39	35	28	26	19	20	23	61
Q9ULC6	7	17	11	23	11	12	7	15	12	0	7	0	0	21	12	27	13	21	16	21	15	0	21	0	6	20	16	12	21	17	15	8	19	21	33	32	31	0	43	0	20	9	17	13	16	0	14	0	25
Q16531	10	30	9	27	26	26	20	19	13	12	9	5	6	55	22	58	18	26	16	25	37	14	37	19	24	44	38	27	27	19	32	12	26	52	39	40	34	6	51	13	13	20	11	22	18	17	21	19	17
P23396	3	0	0	0	0	0	0	0	0	0	0	0	0	0	0	0	0	0	0	0	0	0	0	0	0	0	0	0	0	0	0	0	0	0	0	0	0	0	0	0	0	0	0	0	0	0	0	0	0
P09467	3	8	8	11	13	6	4	11	0	12	0	6	9	0	7	0	5	11	6	10	0	0	4	0	0	14	0	12	7	0	5	0	6	9	14	7	5	0	3	0	6	0	5	0	5	0	0	0	0
P23246	7	0	0	0	0	0	0	0	0	0	0	0	0	0	0	0	0	0	0	0	0	0	0	0	0	0	0	0	0	0	0	0	0	0	0	0	0	0	0	0	0	0	0	0	0	0	0	0	0
P60413	18	0	18	0	19	0	12	28	0	18	0	5	3	8	27	7	2	0	3	6	3	3	3	7	15	25	8	48	21	18	28	36	11	33	16	38	0	0	1	0	0	0	0	0	0	0	0	0	5
P08779	243	68	183	124	126	101	92	145	77	141	63	106	126	79	147	106	56	94	61	134	136	112	90	129	138	253	110	219	177	197	183	176	131	204	144	255	70	66	73	55	100	95	91	85	74	67	69	82	96
Q6KB66	224	47	150	73	99	75	52	85	28	47	21	39	65	82	61	74	30	40	42	48	51	38	32	48	78	94	72	124	114	134	112	153	57	124	60	152	63	54	50	32	39	32	27	25	19	14	25	30	22
Q13867	220	224	245	361	316	320	165	200	130	136	111	44	124	284	242	332	178	366	187	312	429	294	350	195	315	504	334	304	241	227	240	273	270	435	340	648	461	144	619	116	145	135	62	105	96	34	106	56	310
O76011	142	4	257	72	114	42	70	113	10	110	27	43	104	52	176	77	0	42	6	64	10	23	14	68	113	159	26	235	75	117	119	210	18	125	38	114	52	5	28	4	7	27	5	43	0	3	0	37	46
O75342	176	20	122	36	60	32	23	53	6	51	14	27	22	37	46	35	13	21	15	49	15	17	14	20	22	98	24	66	123	130	109	171	44	134	44	223	29	22	24	6	6	20	14	10	18	8	13	21	8
P01834	37	65	41	69	81	68	70	74	53	46	56	40	53	68	76	57	52	77	60	90	122	187	85	132	79	75	53	148	47	47	50	38	72	57	78	74	54	45	54	24	73	47	59	28	33	21	40	28	38
P09668	55	122	79	181	145	129	120	84	82	84	79	58	129	110	115	134	93	140	116	135	174	100	196	94	159	241	214	223	160	161	141	153	95	195	136	214	216	115	244	76	87	74	63	133	75	42	80	44	94
Q9BYR9	53	0	77	10	43	0	14	31	0	26	0	0	7	0	40	6	0	39	0	5	0	0	0	22	30	36	0	49	19	20	34	80	0	59	5	57	0	0	0	0	0	0	0	6	0	0	0	11	0
P63267	33	20	45	34	41	45	29	46	25	57	28	30	33	29	41	36	17	37	18	42	24	62	27	35	24	41	21	42	19	23	17	28	19	28	28	50	18	29	34	18	25	19	37	31	16	19	8	20	35
P13716	51	82	34	136	90	110	61	90	24	40	21	17	39	130	54	135	37	77	36	78	90	68	83	51	40	108	59	88	84	60	53	59	54	131	65	133	71	19	115	13	30	38	18	26	32	9	28	7	42
P01860	38	32	39	43	41	34	48	49	42	48	43	25	24	24	35	17	28	67	37	82	48	161	34	98	48	64	25	71	28	33	25	27	29	38	50	74	53	28	58	18	56	15	46	26	18	6	30	18	31
P0DOY3	12	10	10	15	19	14	9	10	8	16	10	12	11	15	29	11	7	21	11	32	35	89	36	65	33	61	26	73	19	24	20	12	19	19	37	42	7	14	16	6	9	5	8	5	6	5	8	8	15
Q6E0U4	45	51	55	84	66	84	32	63	40	42	58	29	44	85	40	120	25	60	40	48	74	48	76	27	58	109	76	98	105	107	121	60	60	107	77	130	51	23	85	19	41	26	16	22	17	5	17	6	76
Q9P0G3	31	21	37	42	23	35	17	33	10	24	12	16	12	21	18	15	27	25	27	27	33	27	21	23	15	44	9	46	18	16	19	9	20	25	43	26	22	16	26	5	32	18	39	22	19	9	17	6	3
Q9HB40	23	65	22	88	43	50	32	32	22	25	22	22	39	57	39	77	28	56	41	55	57	39	52	24	28	61	34	27	54	55	51	30	38	108	67	86	64	17	87	14	27	19	25	28	17	11	22	11	38
P01602	3	0	0	4	7	0	6	0	0	0	0	0	0	0	7	0	0	5	0	0	0	19	4	9	0	4	0	10	0	0	0	0	0	3	2	7	0	0	0	0	0	0	0	0	0	0	0	0	0
P04908	5	5	7	5	8	11	3	0	5	6	8	0	9	0	0	4	4	7	0	7	9	7	10	10	0	17	2	12	6	7	8	7	0	14	9	14	14	6	11	0	0	0	6	0	0	0	0	0	9
Q5JT25	2	0	0	0	0	0	0	0	0	0	0	0	0	0	0	0	0	0	0	0	0	0	0	0	0	3	0	4	0	0	0	3	1	3	0	0	0	0	0	0	0	0	0	0	0	0	0	0	0
Q96AX2	2	0	0	0	0	0	0	0	0	0	0	0	0	0	0	0	0	0	0	0	0	0	0	0	0	3	0	4	0	0	0	3	1	3	0	0	0	0	0	0	0	0	0	0	0	0	0	0	0
Q71U36	10	9	7	4	16	5	6	7	0	3	0	0	4	0	8	0	0	6	0	7	0	0	0	0	0	9	0	11	0	0	0	8	0	9	0	10	0	0	0	0	0	0	5	0	0	0	0	0	7
P02763	6	5	5	10	6	9	6	8	5	9	5	7	14	12	8	8	0	7	0	9	5	39	4	24	0	3	0	11	5	6	5	3	0	6	8	7	8	5	8	4	5	0	0	0	0	0	4	0	7
P46926	4	20	0	24	18	17	10	9	13	6	2	6	0	20	24	26	20	25	16	20	16	13	14	10	15	31	23	9	7	5	8	7	11	40	19	36	36	0	43	0	0	3	0	4	3	0	4	0	7
Q9HC84	9	0	0	6	29	5	50	30	6	22	15	10	0	0	6	0	0	6	0	8	10	17	5	9	5	59	0	71	0	0	0	0	0	0	5	0	0	0	0	0	5	6	7	10	0	0	0	0	0
P02774	10	0	3	3	0	0	0	0	0	7	5	0	0	0	3	0	0	0	0	11	8	50	0	38	0	11	0	24	0	0	0	0	0	0	0	0	0	0	0	0	0	0	0	0	0	0	0	0	5
P18085	3	0	0	0	7	3	0	5	0	5	0	4	4	0	3	4	0	7	0	9	0	0	0	0	0	8	0	5	0	0	0	2	0	7	0	4	0	0	0	0	0	0	0	0	0	0	0	0	0
Q6NXT2	6	3	7	3	8	4	8	3	0	5	5	0	0	3	4	5	0	8	0	8	3	2	0	6	0	8	0	4	4	0	0	7	4	7	4	13	4	3	7	3	0	0	3	0	0	0	0	0	6
Q14002	4	0	8	2	0	5	0	8	0	6	0	6	13	8	13	7	4	0	5	0	5	6	4	9	0	4	0	4	14	5	6	5	0	10	9	3	4	11	0	5	9	0	11	7	7	0	6	0	6
P63000	3	0	0	0	0	0	0	0	0	5	0	3	0	0	4	0	0	0	0	0	0	0	0	0	0	4	0	0	2	0	0	0	0	0	0	0	0	0	0	0	0	0	0	0	0	0	0	0	0
O94760	7	25	0	40	25	37	18	21	7	0	7	0	8	37	13	49	20	35	26	42	37	22	39	23	19	22	22	19	25	14	22	10	44	54	64	42	29	12	37	8	23	12	24	4	9	4	6	6	11
P06865	8	36	14	53	35	42	37	28	28	24	25	13	26	46	38	50	37	44	25	49	35	38	34	25	35	36	48	29	27	27	21	11	27	30	33	30	30	22	60	14	35	26	22	36	33	11	25	20	41
O00592	6	0	7	0	0	0	0	0	0	6	0	4	0	5	6	3	0	0	0	0	0	8	0	0	0	0	0	0	0	0	0	0	0	4	5	0	0	0	0	0	0	0	6	6	0	0	0	0	0
Q9UNA1	2	0	0	0	0	0	0	0	0	0	0	0	0	0	0	0	0	0	0	0	0	0	0	0	0	0	0	0	0	0	0	0	0	0	0	0	0	0	0	0	0	0	0	0	0	0	0	0	0
O43707	3	0	0	0	2	0	0	5	0	0	0	0	7	0	0	0	0	0	0	4	0	6	0	6	0	6	0	4	0	0	0	0	0	0	3	5	4	0	6	0	0	0	11	0	0	0	0	0	0
P60411	44	0	32	0	23	3	11	30	0	18	0	3	3	9	57	9	2	0	3	3	3	3	3	5	13	22	9	60	21	17	28	47	9	46	11	40	0	0	1	0	0	0	0	0	0	0	0	0	0
P48668	433	109	332	197	232	177	149	242	104	188	97	132	225	128	204	162	88	126	112	154	187	171	141	147	342	326	154	353	277	334	221	396	150	282	149	405	127	128	134	73	110	123	97	106	79	93	100	118	146
Q02413	476	393	429	694	685	737	397	606	303	411	292	308	498	482	440	510	359	503	394	532	773	753	731	701	852	756	641	843	774	719	686	636	526	752	595	797	407	290	517	262	321	273	270	317	379	158	370	234	308
Q6A163	14	0	36	5	14	0	0	13	0	22	0	0	0	0	34	0	0	0	0	6	0	0	0	5	5	0	0	28	0	0	7	19	0	23	0	15	0	0	0	0	0	0	0	0	0	0	0	6	0
P22532	26	0	18	12	0	0	0	0	0	6	0	4	0	3	12	6	0	5	0	13	6	19	6	0	0	17	8	13	16	17	11	23	8	28	10	44	0	0	0	0	0	9	0	7	0	6	0	9	0
P69905	96	36	44	57	22	55	15	17	14	18	20	12	59	12	17	10	3	5	4	15	35	54	13	47	0	21	3	17	0	41	0	4	0	0	0	4	5	8	7	5	5	21	7	12	4	0	0	0	6
Q5TA82	8	0	0	0	0	0	0	0	0	0	0	0	0	0	11	0	0	0	0	0	0	0	0	0	0	0	0	0	0	0	0	0	0	7	0	15	0	0	0	0	0	0	0	0	0	0	0	0	0
P47929	29	21	25	31	20	24	21	20	17	21	16	16	32	13	29	18	13	28	21	23	6	9	9	9	19	31	19	19	34	40	30	34	28	39	21	57	35	12	32	9	18	10	19	25	7	5	9	6	21
Q13835	43	0	37	0	25	3	10	25	0	8	0	7	0	6	35	8	0	0	0	15	5	8	2	12	20	45	14	41	18	22	19	39	11	45	7	74	0	0	0	0	4	0	7	7	0	0	0	0	0
P34931	22	21	25	34	40	26	27	21	30	26	30	23	46	30	39	40	19	31	18	34	59	35	49	39	44	33	41	46	24	34	26	27	35	30	29	27	23	24	29	9	27	10	19	14	20	9	23	10	17
A0A0C4DH30	4	3	5	6	6	10	3	4	4	6	3	4	3	3	8	4	2	5	3	9	5	31	7	15	2	8	4	11	3	5	3	5	4	2	11	4	4	3	3	5	5	0	4	2	2	0	2	0	6
Q16378	9	5	12	13	6	0	0	0	0	17	9	18	14	10	7	0	0	0	0	0	32	8	18	11	3	25	0	101	0	0	0	0	0	0	0	4	0	0	0	0	0	0	0	0	0	6	0	6	0
A0A087WSY6	4	2	0	3	3	0	0	0	0	4	0	0	0	3	4	4	0	0	0	4	0	11	2	9	0	1	0	6	0	0	0	0	0	1	3	3	0	0	2	0	0	0	0	0	0	0	0	0	0
Q6UWN5	12	16	18	29	21	19	7	14	18	17	10	6	8	5	0	11	7	10	9	12	9	20	8	8	7	32	14	21	35	25	27	25	13	29	16	40	31	7	51	7	8	12	3	15	5	0	6	8	14
P51659	30	37	26	43	34	33	25	46	31	21	26	20	25	33	16	33	22	33	23	34	38	22	46	20	33	34	36	22	34	38	36	35	42	42	58	52	42	28	42	16	33	27	15	17	28	17	31	21	28
P20336	3	0	3	0	0	0	0	3	0	0	0	0	0	0	0	0	0	0	0	0	0	0	0	0	0	3	0	4	0	0	0	3	1	3	0	0	0	0	0	0	0	0	0	0	0	0	0	0	0
Q9H853	4	0	0	0	0	0	0	0	0	0	0	0	0	0	0	0	0	0	0	0	0	0	0	0	0	5	0	3	0	0	0	0	0	0	0	3	0	0	0	0	0	0	0	0	0	0	0	0	0
P12235	5	0	0	0	3	0	0	0	0	2	0	0	0	0	0	3	0	2	0	4	0	0	0	0	0	7	0	2	0	0	0	0	0	6	0	2	4	0	4	0	0	0	0	0	0	0	0	0	0
Q8TF66	7	0	18	0	26	0	9	12	0	12	0	0	10	0	33	0	0	0	0	6	0	0	0	0	0	12	0	22	14	9	13	25	4	14	6	10	0	0	0	0	0	3	0	3	0	0	0	0	0
P19013	199	31	126	59	66	44	31	61	29	37	21	19	56	40	53	43	29	24	32	44	57	50	21	39	138	83	62	95	89	137	77	138	43	84	42	104	48	58	46	38	30	22	23	33	12	14	21	23	21
Q86Y46	96	32	103	53	74	40	45	80	18	59	15	40	50	47	62	53	27	34	24	40	51	63	22	40	122	60	59	87	60	66	50	71	37	65	31	125	31	40	36	38	23	46	19	36	15	27	17	41	47
P60014	36	0	26	0	19	5	6	24	0	19	0	0	6	4	22	5	0	0	0	5	0	0	0	4	8	19	3	57	9	9	14	21	4	20	11	20	0	0	0	0	0	0	0	0	0	0	0	0	0
P60409	35	0	29	7	32	5	15	36	2	33	0	5	4	11	40	10	6	1	7	12	5	3	7	8	23	25	11	77	23	23	33	36	14	62	17	46	2	0	3	0	0	0	0	0	0	0	0	0	5
Q7Z3Y8	227	42	153	68	129	58	50	111	33	92	39	54	41	64	110	69	35	52	40	67	134	82	50	78	187	117	80	159	116	125	105	142	85	151	74	189	54	71	66	69	37	50	39	40	34	46	39	61	76
Q9UI42	85	128	87	231	171	159	101	107	72	85	60	45	196	126	118	182	88	131	95	136	220	102	130	94	207	228	143	181	137	134	90	134	58	194	73	232	109	45	145	32	51	72	27	65	64	35	45	64	158
P06702	46	34	45	56	45	43	40	29	46	45	37	38	71	39	52	28	24	37	33	40	58	31	36	33	54	48	30	64	44	79	52	62	33	45	52	51	40	32	40	22	41	28	38	21	26	10	22	19	43
P07686	59	106	70	132	110	107	108	116	87	69	77	48	97	130	102	120	67	123	75	117	210	111	185	118	123	149	143	124	132	112	121	118	94	157	128	156	121	65	146	58	74	66	62	73	89	26	82	66	86
Q5T7P3	7	0	5	0	0	0	0	5	0	0	0	0	0	0	0	0	0	0	0	0	0	0	0	0	0	3	2	5	6	4	7	10	6	4	0	4	0	0	0	0	0	0	0	0	0	0	0	0	0
Q9BYQ8	12	0	34	0	12	0	0	6	0	6	0	0	0	0	15	0	0	0	0	0	0	0	0	10	6	18	0	34	5	13	14	35	0	29	0	32	0	0	0	0	0	0	0	0	0	0	0	0	0
P20618	57	47	53	64	66	62	51	46	59	74	48	50	41	52	46	57	47	54	42	60	68	32	43	30	67	94	48	47	57	68	54	56	78	78	62	74	91	21	101	13	38	9	27	18	31	10	25	16	39
P06396	37	37	45	73	72	71	46	75	58	67	69	45	58	77	79	77	54	73	50	71	174	130	174	99	146	156	96	125	55	61	75	52	63	90	83	77	82	59	110	35	66	36	51	62	43	19	50	24	84
P01877	5	10	7	9	10	6	11	13	9	11	13	7	25	16	18	6	8	10	8	22	9	36	2	18	14	32	2	77	0	2	0	3	3	2	10	14	0	7	5	2	3	4	4	4	5	8	3	8	4
P0DUB6	32	16	28	53	25	28	18	19	9	37	20	20	22	0	14	2	7	32	0	30	9	61	6	30	9	89	6	56	0	0	0	0	0	0	20	6	26	51	37	17	6	26	5	33	5	6	8	9	35
Q93079	18	10	21	16	24	21	14	25	3	18	10	9	25	8	12	10	0	6	0	10	6	6	4	14	3	11	2	17	3	10	6	15	4	27	9	32	15	4	12	3	4	3	5	3	0	0	0	0	16
A0A0B4J2A2	4	0	6	5	6	5	0	4	0	5	0	0	0	0	0	0	0	4	2	4	0	0	0	0	0	7	0	6	0	0	0	0	0	5	0	6	0	0	0	0	0	0	0	0	0	0	0	0	0
Q15286	5	0	5	0	4	5	0	4	3	0	4	5	0	0	0	5	0	0	4	0	0	0	5	0	0	5	0	6	0	0	0	6	3	6	4	8	0	0	0	0	3	0	0	0	0	0	0	0	0
P06312	3	9	0	4	8	3	0	3	0	0	0	0	5	0	2	2	0	0	4	5	0	10	0	4	0	2	0	4	0	0	0	0	0	0	0	4	5	0	4	0	0	0	0	0	0	0	0	0	0
A6NEC2	6	6	6	8	21	26	18	15	4	4	0	4	8	30	22	33	15	22	12	26	0	4	0	6	22	27	14	19	15	5	11	10	12	49	22	42	24	4	25	6	16	9	6	4	5	0	4	0	14
P04004	8	0	0	4	9	12	5	0	0	0	0	0	0	0	0	4	7	5	6	7	0	16	1	13	2	0	0	4	0	0	2	0	0	0	0	0	5	0	4	0	0	0	0	0	0	0	5	0	0
O75882	3	9	9	17	5	19	6	14	0	11	0	11	0	14	5	13	9	3	9	3	10	23	8	16	11	9	8	9	0	5	2	0	7	0	6	0	2	6	1	0	0	0	5	18	7	7	8	6	3
P13639	10	37	16	47	55	72	24	56	21	13	14	0	24	79	54	123	26	42	23	38	79	36	93	34	64	99	71	80	33	24	23	23	26	68	55	46	45	6	54	5	34	15	27	15	10	6	11	8	36
Q14573	3	2	8	7	5	0	0	0	0	0	0	0	0	0	0	0	0	0	5	0	0	0	0	4	5	4	0	0	5	0	0	3	5	7	7	6	5	0	0	0	0	0	0	0	0	0	0	0	0
P07900	3	0	3	0	10	4	5	4	0	0	0	4	0	0	9	0	7	5	7	6	0	4	0	5	0	7	2	7	0	0	0	0	0	3	0	11	2	0	4	0	0	0	14	3	2	0	0	0	0
P08758	5	10	6	10	27	16	9	14	6	12	6	6	9	9	5	9	9	23	11	23	7	14	11	7	0	20	6	7	13	17	13	11	6	20	9	18	25	8	31	6	10	5	3	6	4	0	6	0	6
Q9Y646	3	16	4	22	17	19	8	14	3	2	0	0	7	16	7	15	10	13	12	11	8	8	11	5	6	6	12	4	0	3	5	0	11	15	13	6	10	0	11	0	8	7	7	10	6	0	6	6	11
Q969L2	4	0	0	2	0	0	0	0	0	4	0	0	0	0	6	0	0	0	0	6	0	5	0	0	0	4	0	0	8	7	6	7	0	4	0	5	0	0	0	0	0	0	0	0	0	0	0	0	0
P60372	21	0	17	0	22	0	9	22	0	23	0	3	3	8	39	7	2	0	3	4	3	3	3	5	16	16	5	49	11	10	17	25	5	34	6	29	0	0	1	0	0	0	0	0	0	0	0	0	0
Q2M2I5	86	22	68	27	57	27	33	55	21	29	18	24	14	21	43	18	22	26	29	37	68	49	26	37	80	64	44	55	75	80	65	83	46	91	33	106	26	23	31	20	25	49	27	26	15	15	18	23	34
Q8N1N4	222	61	193	102	124	86	71	131	44	85	48	53	71	94	99	94	57	88	68	84	130	78	61	65	256	166	121	145	151	172	160	193	111	172	92	231	84	77	101	56	51	66	36	39	45	42	59	56	65
P14136	133	18	79	32	21	20	11	21	13	11	5	6	32	23	9	23	9	8	14	5	8	4	0	5	29	27	29	49	34	53	34	64	9	20	9	36	31	26	26	12	9	0	5	2	3	0	6	0	7
P25311	184	269	204	448	362	339	298	311	288	317	260	256	285	353	301	404	269	329	284	332	732	537	650	386	486	401	504	444	408	374	421	318	328	414	400	362	360	306	402	207	258	236	213	267	299	158	286	202	279
O75635	103	111	104	149	113	121	83	126	94	77	97	63	128	107	84	127	72	93	86	90	188	107	170	95	156	128	130	99	126	118	166	92	117	114	145	122	131	76	121	62	86	62	67	82	73	33	75	46	71
Q15517	172	120	149	297	267	307	165	180	114	235	124	140	84	141	152	142	126	241	119	293	503	386	418	293	381	368	355	349	300	278	290	245	283	337	383	278	179	143	216	124	136	103	82	125	84	51	82	70	166
P18206	79	152	79	195	180	204	154	161	90	90	92	78	144	215	189	218	117	181	105	154	202	135	231	144	172	184	181	140	128	123	114	91	128	167	175	158	119	98	182	86	125	105	105	102	95	78	94	90	130
Q9UPN3	7	0	0	0	0	0	0	4	0	0	0	0	0	0	0	0	3	0	0	0	0	0	0	0	0	0	0	7	0	0	0	7	0	4	0	0	0	0	0	0	6	0	0	0	0	0	0	3	0
Q5T751	7	0	5	0	0	0	0	5	0	0	0	0	0	0	0	0	0	0	0	0	0	0	0	0	0	3	2	5	6	4	7	10	6	4	0	4	0	0	0	0	0	0	0	0	0	0	0	0	0
P0DP23	8	15	15	18	27	24	26	25	13	23	19	8	29	29	30	36	11	21	13	30	26	15	21	13	10	23	10	26	15	18	15	14	19	30	27	23	26	15	24	15	13	13	15	10	13	4	9	6	9
Q8IUC1	4	0	17	0	5	0	4	6	0	0	0	0	1	0	16	0	0	5	0	0	0	0	0	0	5	19	0	21	0	3	9	11	0	8	0	5	6	0	0	0	0	0	0	0	0	0	0	0	0
Q16769	28	31	36	69	17	33	7	25	10	11	9	7	35	32	17	43	17	28	12	22	25	24	36	13	22	86	50	48	74	74	61	43	13	88	38	70	52	20	77	6	13	18	6	24	10	11	14	13	33
P10155	33	66	35	89	38	63	19	39	17	11	12	6	21	81	35	103	29	39	22	47	53	16	37	16	35	54	42	30	37	31	38	20	28	52	45	69	58	9	85	8	19	16	10	14	20	8	20	17	31
P13929	10	5	12	8	28	10	13	16	8	9	7	9	5	11	14	10	6	13	6	20	8	10	6	11	15	15	8	28	4	8	5	8	7	14	11	13	10	9	14	0	13	0	24	7	0	0	3	0	9
P17066	8	11	9	14	19	15	14	13	7	12	7	10	19	8	16	12	9	13	12	18	11	13	9	14	10	13	6	15	8	14	9	6	12	7	13	13	12	7	12	6	6	8	19	6	8	6	9	6	5
P09237	28	27	36	38	9	9	3	11	10	26	11	13	15	19	14	19	17	8	18	6	10	11	23	6	0	30	11	42	15	13	13	5	4	34	15	11	7	8	11	9	21	21	20	45	19	0	16	6	8
P62807	18	10	21	16	24	21	14	25	3	18	10	9	25	8	12	10	0	6	0	10	6	6	4	14	3	11	2	17	3	10	6	15	4	27	9	32	15	4	12	3	4	3	5	3	0	0	0	0	16
P02652	5	0	0	0	0	0	0	0	0	0	0	0	0	0	0	0	0	0	0	0	0	16	0	19	0	5	0	11	0	0	0	0	0	0	0	4	0	0	0	0	0	0	0	0	0	0	0	0	4
P06748	46	39	45	50	58	49	42	50	32	52	33	33	45	44	49	53	27	45	30	52	63	47	66	42	32	63	44	63	23	39	26	29	29	50	51	49	43	31	48	5	22	23	12	25	29	9	22	14	35
P04632	8	10	11	21	25	26	18	23	6	13	8	14	12	20	20	27	13	26	18	39	33	21	39	18	30	38	36	26	19	17	19	19	14	34	26	28	36	11	42	8	11	8	13	9	11	4	17	8	12
Q13126	5	28	7	45	28	34	12	29	11	11	13	6	8	40	26	60	19	29	26	27	36	23	38	31	27	57	35	35	25	12	22	20	24	50	45	49	29	15	38	11	9	7	5	6	8	3	0	5	14
P04430	3	4	4	3	4	3	3	3	0	5	4	5	0	4	8	4	2	3	2	2	0	18	6	9	3	3	4	6	0	0	0	0	4	0	6	5	2	0	3	0	0	0	0	0	0	0	0	0	4
P20338	2	0	0	0	0	0	0	0	0	0	0	0	0	0	0	0	0	0	0	0	0	0	0	0	0	3	0	4	0	0	0	3	1	3	0	0	0	0	0	0	0	0	0	0	0	0	0	0	0
Q92930	6	0	6	0	4	5	0	5	3	0	4	5	0	0	0	5	0	0	4	0	0	0	5	0	0	5	0	6	0	0	0	6	3	6	4	7	0	0	0	0	3	0	0	0	0	0	0	0	0
Q96DA2	2	0	0	0	0	0	0	0	0	0	0	0	0	0	0	0	0	0	0	0	0	0	0	0	0	3	0	4	0	0	0	3	1	3	0	0	0	0	0	0	0	0	0	0	0	0	0	0	0
P01034	4	6	5	7	7	7	0	0	4	17	0	10	0	5	7	7	6	3	6	6	4	6	12	5	3	10	11	16	2	4	0	0	0	6	4	5	0	4	0	0	7	4	5	5	3	0	4	0	5
P22304	22	62	21	62	56	67	39	43	45	24	34	10	36	50	26	63	28	46	34	37	93	29	83	40	50	85	54	45	59	50	58	43	45	64	64	64	70	26	110	28	32	13	22	22	34	7	30	9	27
Q6UVW9	4	10	0	12	3	7	0	0	0	0	0	0	0	0	0	0	7	4	8	5	0	0	0	0	0	0	0	0	6	2	0	0	0	9	4	11	0	0	0	0	0	0	0	0	0	0	0	0	0
P29401	3	8	8	7	37	39	20	25	13	15	9	6	8	38	19	32	16	25	15	33	30	15	14	7	21	51	23	20	14	13	10	17	20	46	21	28	46	13	60	8	13	12	9	8	3	0	0	0	17
P84085	3	0	0	0	7	3	0	5	0	5	0	4	6	0	3	4	0	7	0	9	0	0	0	0	0	8	0	4	6	0	0	3	0	9	0	5	0	0	0	0	0	0	0	0	0	0	0	0	0
P23280	5	0	7	10	7	3	0	0	0	10	0	2	18	4	11	11	3	12	8	15	9	12	11	6	4	17	5	18	0	5	0	0	3	10	17	6	0	0	4	0	9	6	7	6	6	0	4	4	5
P12268	9	14	12	16	27	39	10	12	14	9	15	5	9	25	19	47	11	34	11	28	36	8	16	0	22	25	18	10	22	10	13	8	19	40	26	25	23	0	30	0	7	7	0	5	6	0	0	0	3
P55786	6	12	8	16	70	71	45	46	16	8	7	5	14	89	38	107	35	49	34	44	4	7	3	9	34	88	33	41	29	8	21	23	50	129	54	105	77	6	89	13	40	27	9	9	8	0	5	0	41
P05141	5	0	3	0	8	5	0	0	3	2	0	0	0	5	4	5	0	7	0	7	0	0	0	0	0	10	0	5	0	0	0	0	0	12	5	6	11	0	17	0	0	0	0	0	0	0	0	0	0
P12236	5	0	0	0	6	5	0	0	0	2	0	0	0	0	5	6	0	5	0	7	0	0	0	0	0	9	0	4	0	0	0	0	0	11	2	3	8	0	11	0	0	0	0	0	0	0	0	0	0
Q9HCG7	4	0	0	0	0	0	0	0	0	0	0	0	0	0	0	0	0	0	0	0	0	0	0	0	0	0	0	0	0	0	0	0	0	0	0	0	0	0	0	0	0	0	0	0	0	0	0	0	0
Q15149	63	37	66	59	108	69	78	58	55	52	53	30	58	60	74	58	63	84	64	103	124	59	122	55	47	92	71	58	49	57	48	70	84	104	65	95	110	36	129	26	51	21	34	32	44	7	26	12	41
Q14525	184	6	331	96	157	48	99	151	25	132	42	55	125	57	211	80	10	67	16	83	22	31	18	78	150	222	46	278	100	172	169	306	45	214	58	176	68	14	33	14	21	47	16	63	0	8	9	63	50
P13647	574	157	470	246	359	250	214	313	129	264	131	170	269	183	289	225	127	168	140	190	260	243	169	202	481	336	228	356	387	424	308	493	232	383	198	567	171	207	194	131	134	196	105	129	89	119	124	181	204
P02788	70	121	65	150	97	90	94	71	86	83	99	70	137	94	101	70	55	91	71	105	133	114	98	135	78	529	38	1708	48	57	35	30	33	18	81	91	41	50	50	11	49	19	41	24	51	51	49	61	8
P07339	107	181	118	257	149	141	126	142	71	80	71	61	167	146	200	169	144	182	127	180	243	226	230	196	209	193	197	196	144	159	137	166	203	258	201	239	118	100	143	88	106	107	86	132	87	49	88	78	122
A8MUX0	76	0	42	5	73	8	17	58	0	64	0	0	5	7	65	11	0	0	2	8	4	6	2	9	19	60	13	176	45	47	66	91	17	90	24	92	9	0	0	0	0	11	0	4	0	0	0	2	0
Q15828	58	69	73	90	74	78	60	65	76	68	68	39	72	123	69	130	52	67	56	75	164	76	119	79	121	114	84	72	72	72	75	45	94	111	88	94	94	74	114	26	79	35	56	51	47	27	43	32	77
contaminant_UBIQUITIN08	29	67	38	127	154	90	158	85	36	88	37	39	90	182	207	178	40	103	40	94	140	189	192	74	169	88	122	94	43	53	35	42	126	80	122	93	51	55	62	22	63	109	44	118	24	76	32	74	144
P0DMV9	19	17	21	30	41	26	26	19	28	22	26	19	45	22	35	26	16	29	21	36	55	35	48	40	41	32	37	43	20	32	23	23	31	23	28	29	24	21	29	9	20	8	25	7	16	6	17	9	5
Q14651	4	13	4	16	4	9	6	0	8	4	11	6	4	14	13	14	7	5	0	3	21	12	15	11	9	11	18	9	4	5	9	3	15	17	14	12	7	3	8	0	7	3	0	4	0	0	0	0	3
P49721	23	34	24	41	45	36	34	32	24	27	22	27	17	27	23	43	29	41	27	37	72	28	40	42	61	50	34	41	30	23	18	29	29	41	48	41	38	17	48	15	23	8	11	13	16	9	14	10	22
P22234	27	0	17	9	17	6	0	13	0	0	0	0	0	14	0	6	0	8	3	8	0	0	3	0	0	16	0	5	16	15	16	25	7	32	16	35	19	0	22	0	0	0	0	0	0	0	0	0	0
P20073	18	11	13	18	33	20	23	13	9	13	5	10	8	21	21	19	22	30	22	32	19	11	8	8	13	21	8	14	7	12	9	16	4	30	6	19	29	8	25	12	7	7	7	8	4	0	5	9	8
P80748	3	0	0	3	0	0	0	0	0	2	0	0	0	0	0	0	0	0	0	4	0	10	3	7	0	2	0	4	0	0	0	0	0	0	2	6	0	0	0	0	0	0	0	0	0	0	0	0	0
Q9Y536	4	0	6	5	6	5	0	4	0	5	0	0	0	0	0	0	0	4	2	4	0	0	0	0	0	7	0	6	0	0	0	0	0	5	0	6	0	0	0	0	0	0	0	0	0	0	0	0	0
Q9H0U4	6	0	5	0	4	5	0	5	3	0	4	5	0	0	0	5	0	0	4	0	0	0	5	0	0	9	0	7	0	4	4	6	3	6	4	8	0	0	0	0	3	0	0	0	0	0	0	0	0
Q9NRW1	3	0	0	0	3	0	0	0	0	0	0	0	0	0	0	0	0	0	0	0	0	0	0	0	0	4	0	4	0	0	0	3	1	3	0	0	0	0	0	0	0	0	0	0	0	0	0	0	0
P36957	7	11	8	13	16	13	20	11	7	11	9	9	11	15	13	19	13	23	11	23	12	10	16	7	12	15	19	8	12	10	12	5	14	20	17	16	18	8	20	6	11	9	7	6	5	8	9	8	9
P17050	14	36	10	57	41	38	25	29	11	9	9	4	33	41	37	51	28	52	24	59	41	28	36	17	22	29	35	15	24	21	28	16	23	44	43	39	35	15	44	8	11	17	8	23	12	14	10	19	23
P50995	9	21	11	25	34	27	28	24	17	8	8	8	18	49	25	41	32	40	25	43	25	21	10	17	13	37	7	22	12	12	9	9	10	22	16	20	41	24	41	16	20	7	19	10	9	8	9	10	7
O14732	8	11	0	10	13	16	6	2	5	4	4	3	0	9	10	14	10	16	8	12	8	4	7	7	7	10	5	11	16	16	11	17	4	24	12	22	16	4	21	3	5	0	4	0	4	0	0	0	4
P36952	4	0	8	0	5	3	8	0	0	3	0	0	6	0	2	0	0	4	0	8	0	0	4	0	0	14	0	13	5	9	0	4	2	5	0	8	10	0	7	0	2	0	9	0	0	0	0	0	0
P11233	5	0	6	0	0	0	0	0	0	0	0	0	0	0	0	0	0	0	0	0	0	0	0	0	0	4	0	0	0	1	1	0	0	3	0	2	0	0	0	0	0	0	0	0	0	0	0	0	0
Q6P1N9	5	15	0	18	11	22	9	10	7	4	8	5	3	21	7	25	17	16	12	16	27	16	24	15	15	27	28	23	15	10	16	18	23	31	32	29	16	7	27	6	14	9	8	12	6	0	7	1	9
Q5TEC6	6	3	9	3	10	4	8	4	0	6	5	0	0	3	5	5	0	8	0	8	3	2	0	6	0	8	0	6	5	4	0	8	4	7	4	13	5	3	7	3	0	0	3	0	0	0	0	0	7
P15289	6	27	8	26	24	27	19	31	5	9	9	8	27	48	21	34	18	28	18	26	22	12	23	12	2	39	10	21	11	16	13	11	6	27	19	30	20	11	28	0	24	9	10	15	10	0	7	8	6
Q9BVA1	6	3	0	0	0	0	0	0	0	0	0	0	6	0	0	0	0	0	0	0	0	0	0	0	0	7	0	8	0	0	0	11	0	6	0	11	0	0	0	0	0	0	0	0	0	0	0	0	0
P62873	5	0	0	0	0	0	0	0	0	0	0	0	0	0	0	0	0	0	0	0	0	0	0	0	0	0	0	0	0	0	0	8	0	3	0	5	0	0	0	0	0	0	0	0	0	0	0	0	0
P63244	4	0	5	0	5	0	0	0	0	0	0	0	0	0	0	0	0	0	0	0	0	0	0	0	0	2	0	0	0	0	0	0	0	0	0	0	0	0	0	0	0	0	0	0	0	0	0	0	0
P04843	7	11	4	7	22	20	13	18	4	0	0	0	7	12	11	14	17	13	15	19	7	9	5	3	12	21	7	6	5	9	7	13	11	24	11	10	33	0	27	0	5	0	0	0	0	0	0	0	3
Q9Y6S9	1	0	0	0	0	0	0	0	0	0	0	0	0	0	0	0	0	0	0	0	0	0	0	0	0	0	0	0	0	0	0	0	0	0	0	0	0	0	0	0	0	0	0	0	0	0	0	0	0
P30679	4	0	0	0	0	0	0	0	0	0	0	0	0	0	0	0	0	0	0	0	0	0	0	0	0	0	0	0	0	0	0	0	0	0	0	0	0	0	0	0	0	0	0	0	0	0	0	0	0
Q6P1J6	8	17	15	55	38	44	31	43	8	23	10	7	27	34	26	57	9	34	18	36	41	32	33	11	16	59	43	35	50	49	40	39	11	30	25	47	19	17	36	8	25	27	11	30	16	6	12	10	22
P60371	25	0	14	0	14	3	4	22	0	12	0	0	0	3	13	4	0	0	0	3	0	0	0	4	10	19	5	53	6	8	10	14	0	19	6	16	0	0	0	0	0	0	0	0	0	0	0	0	0
P00387	3	0	0	0	3	8	4	6	0	0	0	2	0	4	5	0	2	5	0	5	3	0	6	5	5	4	5	6	5	7	5	7	3	5	6	0	0	0	3	0	0	0	0	0	0	0	0	0	0
Q8IW75	128	157	159	227	177	181	132	181	153	152	130	110	182	175	132	195	107	163	134	138	252	174	283	143	283	262	232	210	246	205	234	160	118	189	164	243	224	99	229	69	132	89	102	112	102	47	130	70	117
P35754	31	46	23	67	27	31	14	15	20	19	19	18	52	47	42	73	14	25	17	16	38	19	24	14	60	67	63	60	46	37	37	26	18	31	27	36	31	16	29	10	25	22	20	13	22	8	19	14	31
Q9BYU5	53	0	77	10	43	0	14	31	0	26	0	0	7	0	40	6	0	35	0	5	0	0	0	22	30	36	0	49	19	20	34	80	0	59	5	57	0	0	0	0	0	0	0	6	0	0	0	11	0
Q562R1	17	11	21	19	21	28	9	20	12	33	15	14	24	11	26	21	11	16	12	23	18	45	16	26	19	17	11	21	8	15	8	18	14	16	13	25	11	10	21	8	9	15	16	23	10	11	7	9	31
P00441	43	82	35	121	58	65	30	44	50	30	35	22	73	58	36	70	41	58	29	59	97	71	101	54	74	117	99	89	167	153	153	121	51	153	100	127	149	55	172	51	34	43	23	62	28	14	17	26	64
P59991	64	0	45	0	46	7	17	30	0	34	0	0	0	3	73	0	0	0	0	18	0	5	0	21	29	37	24	128	30	27	42	68	17	55	29	45	0	0	0	0	0	6	0	0	0	0	0	3	3
P54652	22	26	20	29	32	36	30	25	20	29	22	21	55	40	52	45	23	29	22	38	36	32	33	31	40	63	38	53	30	32	32	17	23	28	36	23	26	26	25	11	21	20	24	26	13	13	17	9	30
P62258	9	7	13	7	14	6	9	12	0	14	2	10	6	6	14	5	4	10	7	11	9	4	0	4	0	14	0	17	9	13	6	13	0	10	4	17	7	0	6	0	4	0	13	0	0	0	0	0	0
P63104	16	9	15	13	15	11	13	14	3	18	0	7	5	9	10	9	5	17	8	17	11	5	4	5	7	25	5	32	12	17	7	18	3	17	10	28	12	6	18	5	4	0	14	5	3	0	4	3	5
P08582	23	21	61	23	15	33	7	23	13	75	20	73	52	29	41	43	23	25	35	20	9	30	12	10	4	56	6	65	30	31	19	15	16	72	34	33	18	16	17	8	35	7	46	31	36	7	21	6	0
Q86YS6	2	0	0	0	0	0	0	0	0	0	0	0	0	0	0	0	0	0	0	0	0	0	0	0	0	3	0	4	0	0	0	3	1	3	0	0	0	0	0	0	0	0	0	0	0	0	0	0	0
P62318	5	0	1	2	12	17	5	12	7	8	7	2	0	12	4	19	5	10	4	7	5	7	3	4	9	10	9	17	12	8	13	15	13	13	15	17	9	3	11	6	6	0	0	0	0	0	0	0	6
O00584	7	25	4	37	43	45	32	31	8	24	13	11	25	22	22	33	31	40	28	32	58	27	52	30	28	34	51	26	31	29	39	19	11	25	29	32	25	13	29	0	18	0	15	15	4	3	15	6	19
P68431	6	3	8	3	8	4	8	3	0	5	5	0	0	3	4	5	0	8	0	10	3	3	0	6	0	8	0	5	4	0	0	7	4	7	4	13	4	3	7	3	0	0	3	0	0	0	0	0	8
Q9BS40	5	25	10	43	19	25	20	19	22	12	16	10	11	33	21	25	30	26	23	31	44	16	34	11	21	32	23	16	17	20	19	13	17	36	30	23	26	15	29	11	13	8	13	14	20	12	20	12	16
P10253	12	37	15	67	51	56	23	30	18	23	18	14	57	85	37	98	23	35	23	40	38	12	34	19	27	69	36	35	36	54	48	43	30	50	37	74	79	12	97	9	15	20	9	27	16	14	15	19	22
Q9Y446	6	0	6	0	0	0	0	0	0	0	0	0	0	0	0	0	0	0	0	0	0	0	0	0	0	0	0	0	0	0	0	0	0	2	0	0	0	0	0	0	0	0	0	0	0	0	0	0	0
P0DP25	8	15	15	18	27	24	26	25	13	23	19	8	29	29	30	36	11	21	13	30	26	15	21	13	10	23	10	26	15	18	15	14	19	30	27	23	26	15	24	15	13	13	15	10	13	4	9	6	9
P60370	29	0	25	7	28	5	11	23	2	26	0	5	4	11	41	10	6	1	7	5	5	3	7	8	17	22	10	68	23	25	29	41	10	42	14	42	2	0	3	0	0	0	0	0	0	0	0	0	5
P02647	41	8	12	15	18	16	15	8	19	16	19	13	16	5	18	6	6	6	8	9	43	102	26	73	5	36	6	56	9	7	10	4	3	9	11	25	12	6	10	0	9	5	0	5	0	0	0	0	31
Q5T752	4	0	5	0	0	0	0	0	0	0	0	0	0	0	0	0	0	0	0	0	0	0	0	0	0	0	0	0	0	0	0	0	0	0	0	0	0	0	0	0	0	0	0	0	0	0	0	0	0
P04075	24	58	36	70	78	59	46	60	23	21	21	17	40	57	54	87	47	67	48	64	79	41	79	46	64	78	55	64	54	42	49	31	49	94	73	103	72	17	90	26	37	20	59	24	28	12	18	17	42
Q9BYP9	6	0	17	0	7	0	0	10	0	7	0	0	0	0	14	0	0	17	0	0	0	0	0	11	24	16	0	26	0	5	12	30	0	19	0	17	0	0	0	0	0	0	0	0	0	0	0	4	0
P51571	7	6	6	15	24	0	11	12	4	4	0	0	0	9	4	6	4	9	7	5	0	0	0	0	0	6	0	5	16	15	4	10	3	7	2	13	18	0	10	0	0	0	0	0	0	0	0	0	0
Q96FX8	26	7	28	36	20	12	16	7	11	13	8	5	21	12	17	0	4	26	10	31	22	32	8	32	39	23	14	26	28	24	23	19	21	26	33	35	7	4	8	0	14	0	15	4	10	5	0	10	19
Q9Y3B3	7	9	9	18	10	10	5	5	6	6	5	0	15	9	7	6	6	9	7	10	6	7	6	8	8	15	7	8	16	10	13	7	12	15	11	14	11	6	10	3	7	8	6	2	6	5	6	3	10
Q9NP55	14	14	9	14	21	16	18	17	19	26	12	17	16	3	16	6	6	11	6	7	9	5	3	4	10	34	3	45	9	5	8	0	0	0	10	9	8	0	6	0	17	7	9	8	7	0	8	6	0
O00754	6	24	11	41	33	45	21	43	18	10	12	0	9	10	14	23	24	38	25	40	45	18	41	19	23	45	39	24	24	20	24	15	34	77	51	65	51	10	77	4	21	5	11	7	5	0	6	0	28
O75787	4	0	4	3	10	7	3	6	2	23	3	15	28	5	18	12	9	10	13	7	7	2	4	6	4	12	4	4	3	0	3	0	0	7	10	0	5	0	0	0	5	0	5	3	7	0	6	0	0
P08238	4	0	4	0	10	7	0	5	0	5	0	5	0	0	10	0	7	7	7	5	0	5	0	6	3	7	0	7	0	0	0	0	0	2	0	9	2	0	4	0	0	0	8	3	2	0	0	0	0
P02649	6	12	0	18	13	11	9	4	8	16	8	5	0	6	0	7	6	6	12	7	29	33	24	20	5	7	0	0	7	5	6	5	9	16	14	18	22	0	25	0	8	9	4	10	0	0	4	3	10
A0A0C4DH25	3	7	2	7	7	5	7	7	6	6	8	4	6	4	7	5	4	4	7	6	0	26	0	12	0	9	3	13	0	0	0	0	3	0	5	7	5	5	5	0	6	4	0	0	5	0	2	0	3
P02768	322	219	218	269	270	279	221	237	181	307	198	195	256	206	219	199	65	176	75	210	375	960	291	585	107	310	142	547	232	266	203	184	146	235	224	506	138	158	189	113	166	191	124	209	108	78	116	83	391
A6NCN2	92	3	179	56	100	24	67	122	9	73	31	30	76	32	135	54	5	35	9	42	15	19	8	67	93	108	25	182	66	97	108	144	29	132	51	103	38	16	25	0	14	38	3	57	0	0	0	59	44
P42357	132	112	143	183	182	156	88	116	63	49	48	34	78	157	129	166	98	182	103	149	255	154	126	118	192	274	133	159	211	194	184	242	63	121	79	162	165	35	167	37	40	42	33	38	46	25	43	34	88
P02042	75	26	28	36	22	30	17	15	19	10	24	4	57	7	14	5	0	9	0	14	36	39	14	47	0	17	0	11	2	30	0	4	0	0	0	8	2	8	7	0	0	22	0	13	0	0	0	0	0
O75629	102	140	127	207	143	155	107	111	97	118	70	69	133	126	101	171	72	120	72	107	171	91	170	89	100	225	174	154	170	138	153	127	72	182	120	192	167	55	229	57	35	54	41	71	85	39	84	41	130
P07858	50	72	58	108	65	76	47	74	32	63	50	33	85	75	84	88	43	58	44	61	67	47	133	55	34	64	66	54	61	79	75	67	64	111	104	82	63	28	72	17	66	39	39	57	51	22	41	28	42
Q9BQ66	34	0	76	0	41	0	9	37	0	23	0	0	10	0	35	0	0	16	0	0	0	0	0	22	20	43	0	83	9	24	34	89	0	48	2	58	3	0	0	0	0	0	0	0	0	0	0	4	0
Q9BYR0	29	0	64	0	44	0	11	35	0	22	0	0	11	0	35	0	0	10	0	0	0	0	0	23	17	46	0	93	9	25	35	90	0	48	2	69	3	0	0	0	0	0	0	0	0	0	0	6	0
Q96FQ6	18	0	21	8	7	9	0	10	0	0	0	0	0	0	2	0	0	0	0	0	7	7	5	6	0	14	5	11	16	15	20	20	5	17	11	32	4	0	6	0	0	3	0	0	0	0	0	0	2
Q8TAA3	18	18	26	26	32	32	20	23	24	23	28	18	14	27	16	33	17	28	19	25	51	29	45	32	31	45	20	23	35	24	33	19	40	33	46	29	31	15	48	12	16	5	8	6	15	0	9	6	15
P60985	17	8	19	16	10	7	5	4	12	4	6	3	25	8	4	9	3	3	6	5	24	0	11	0	5	22	12	11	49	32	41	39	11	52	10	42	33	4	29	3	4	9	0	4	5	0	5	0	7
Q9BYS1	7	0	29	0	3	0	0	0	0	0	0	0	0	0	21	0	0	0	0	0	0	0	0	0	8	13	0	25	0	0	0	19	0	7	0	8	0	0	0	0	0	0	0	0	0	0	0	7	0
Q96DA0	19	23	20	31	20	23	23	13	24	28	20	15	24	15	19	14	15	29	20	30	13	8	9	15	12	52	13	78	18	19	14	11	16	23	31	17	18	24	13	7	13	20	15	12	21	2	11	10	8
P01833	32	44	26	48	51	45	45	40	27	38	31	30	44	62	48	22	32	48	31	51	38	42	19	45	35	80	7	140	7	17	11	9	11	6	60	19	7	22	10	7	12	15	11	22	8	15	8	12	8
P80188	11	18	16	31	13	17	10	18	9	14	11	12	20	14	22	16	4	15	6	14	18	17	11	8	8	22	11	27	12	17	13	0	12	12	25	19	11	9	10	0	12	15	10	9	13	0	4	4	10
Q7L5L3	28	20	23	31	26	19	20	15	14	22	10	18	23	17	21	20	15	19	21	24	16	23	17	18	8	34	13	22	22	27	14	20	22	40	16	40	22	16	26	10	22	17	22	16	20	7	15	11	19
P20340	3	0	0	0	3	0	0	0	0	0	0	0	0	0	0	0	0	0	0	0	0	0	0	0	0	4	0	4	0	0	0	3	1	3	0	0	0	0	0	0	0	0	0	0	0	0	0	0	0
Q8TCV5	12	12	13	27	21	16	21	18	15	11	19	12	5	23	18	19	13	23	16	20	32	23	28	17	28	17	20	18	15	15	20	10	22	19	21	18	17	13	18	7	20	15	15	13	15	7	12	12	18
Q5VSP4	6	26	14	23	13	6	4	6	9	15	15	15	29	19	17	16	13	17	11	15	65	49	46	31	39	56	7	255	8	5	9	6	5	0	9	3	12	12	13	0	6	6	11	9	10	19	8	17	10
P05120	27	58	38	71	79	92	50	56	41	32	36	36	46	70	39	77	46	75	34	67	99	49	79	36	67	88	77	58	60	48	56	28	42	51	49	53	61	28	67	17	49	22	24	31	27	13	25	22	58
P08842	21	11	23	23	35	9	18	7	14	7	0	0	9	15	23	13	10	26	18	34	17	15	12	18	19	31	14	12	25	32	25	41	23	34	23	36	25	0	22	0	5	0	0	4	3	0	5	0	0
Q15323	217	13	388	97	181	55	104	187	34	132	48	59	138	67	247	91	14	75	24	91	33	41	28	87	186	243	56	271	107	188	192	323	56	243	65	201	73	27	39	20	28	57	25	68	10	9	13	70	48
contaminant_INT-STD1	44	35	31	48	47	55	41	38	30	56	33	37	27	32	24	35	15	35	21	92	116	222	53	119	31	55	26	66	28	36	23	20	26	41	44	71	32	35	34	27	32	49	30	41	39	22	42	22	81
P17900	44	75	47	105	86	92	75	79	84	76	90	50	119	80	88	121	58	103	58	78	170	63	161	103	59	158	98	122	107	84	76	82	72	106	114	109	98	65	100	50	73	52	47	77	73	42	72	56	94
P0CG39	12	10	18	17	16	26	9	16	4	8	7	11	4	15	15	12	6	14	7	11	6	29	5	9	10	10	7	12	12	13	9	10	4	8	9	19	11	7	8	4	7	12	7	13	9	4	6	5	21
P0DP24	8	15	15	18	27	24	26	25	13	23	19	8	29	29	30	36	11	21	13	30	26	15	21	13	10	23	10	26	15	18	15	14	19	30	27	23	26	15	24	15	13	13	15	10	13	4	9	6	9
P00739	12	8	0	8	9	6	9	9	0	7	0	4	5	5	8	0	2	10	0	14	10	103	9	69	0	13	0	42	0	0	0	0	0	0	0	8	0	0	0	0	0	0	0	0	0	0	0	0	5
P0DMV8	19	17	21	30	41	26	26	19	28	22	26	19	45	22	35	26	16	29	21	36	55	35	48	40	41	32	37	43	20	32	23	23	31	23	28	29	24	21	29	9	20	8	25	7	16	6	17	9	5
Q9UBI6	7	0	0	0	0	0	0	0	0	0	0	0	0	0	0	0	0	0	0	0	0	0	0	0	3	3	0	3	2	2	5	0	3	7	0	6	0	0	0	0	0	0	0	0	0	0	0	0	0
Q9BYQ0	6	0	15	0	7	0	0	10	0	7	0	0	0	0	14	0	0	18	0	0	0	0	0	11	24	16	0	26	0	5	11	29	0	18	0	15	0	0	0	0	0	0	0	0	0	0	0	4	0
P31946	6	6	13	7	9	5	8	11	0	11	0	6	4	6	7	5	3	9	5	16	9	5	0	0	0	13	0	17	0	8	5	8	0	10	4	18	5	0	6	0	0	0	7	0	0	0	0	0	7
Q9UBX7	19	40	24	49	30	41	21	38	35	34	35	18	27	32	25	29	18	22	25	27	49	22	35	15	51	48	33	30	62	56	70	33	37	53	57	61	40	20	43	14	26	12	16	19	25	8	24	11	18
O75369	21	49	22	79	70	89	60	44	31	28	34	17	89	124	107	117	41	76	42	70	104	64	89	58	110	87	72	55	72	70	67	48	56	67	88	59	58	43	60	25	50	34	42	33	26	20	34	26	41
P43307	13	5	10	14	16	9	8	8	5	5	0	3	9	4	5	9	5	7	12	11	7	10	7	7	0	15	7	6	13	14	11	14	9	16	9	12	14	4	14	0	3	0	0	0	8	3	0	0	0
O75874	16	42	12	66	51	79	35	45	27	23	17	12	25	65	53	112	41	71	44	60	83	60	86	37	71	100	84	51	60	39	59	43	61	136	94	114	100	31	147	33	35	26	19	26	10	7	4	12	31
P02810	6	0	0	0	12	4	3	0	0	29	3	4	0	0	7	0	0	9	0	6	0	21	0	0	0	8	0	0	0	0	0	0	0	3	22	21	0	4	0	0	0	17	0	11	0	0	0	0	4
Q3LI83	8	0	16	0	13	0	0	18	0	7	0	0	0	0	15	0	0	0	0	0	0	0	0	0	0	10	0	18	10	13	19	17	0	29	0	17	0	0	0	0	0	0	0	0	0	0	0	0	0
Q9NY59	5	0	3	0	0	0	0	0	0	0	0	0	0	0	0	0	0	0	0	0	0	0	0	0	0	0	0	0	0	0	0	6	0	5	0	18	0	0	0	0	0	0	0	0	0	0	0	0	0
P07951	4	6	5	5	6	5	4	0	0	0	0	0	10	13	15	9	8	0	3	7	0	16	4	7	5	5	8	3	2	3	3	2	0	0	3	0	0	9	0	7	3	3	7	4	0	3	0	0	8
Q6ZNA5	6	3	0	10	8	7	0	6	2	6	4	0	0	5	3	6	0	0	3	4	7	0	4	0	3	13	5	5	5	6	6	7	3	4	12	3	10	2	6	0	3	4	0	3	3	0	0	0	4
P58876	18	10	21	16	24	21	14	25	3	18	10	9	25	8	12	10	0	6	0	10	6	6	4	14	3	11	2	17	3	10	6	15	4	27	9	32	15	4	12	3	4	3	5	3	0	0	0	0	16
P04433	2	6	0	7	8	4	9	5	5	5	7	4	6	4	6	5	0	4	6	6	3	21	0	10	0	8	5	7	0	0	0	0	4	3	6	2	3	6	5	0	10	5	8	0	0	0	0	0	0
Q7RTS7	72	30	81	45	66	36	38	62	16	51	11	36	50	39	53	48	24	33	23	39	48	56	23	35	110	52	46	51	50	45	46	46	37	57	32	108	25	32	34	26	20	44	19	35	15	27	16	37	47
P08670	18	18	19	12	11	13	7	19	7	8	9	5	8	15	13	15	7	15	6	16	9	17	0	11	21	12	16	20	10	23	9	27	4	16	8	24	14	10	14	9	10	2	10	0	3	0	0	0	23
O14556	16	17	15	26	35	30	25	25	14	23	19	21	12	37	39	34	20	32	18	37	32	35	32	30	65	8	42	16	28	19	28	9	21	17	20	30	18	5	21	24	18	28	29	36	20	19	17	21	36
P07384	89	180	75	227	177	164	131	128	144	83	110	53	100	226	133	231	148	224	154	207	318	118	228	107	239	287	209	126	207	149	163	124	159	252	190	243	262	92	316	98	114	99	78	93	79	32	81	58	143
P0CG48	29	67	38	127	154	90	159	85	40	89	39	39	91	182	207	178	41	106	42	98	143	190	196	75	177	99	124	98	44	55	36	42	132	80	128	93	56	60	64	25	66	109	48	118	28	77	36	75	149
Q9UHL4	37	55	26	76	60	70	33	60	43	26	37	22	27	65	32	70	29	42	37	51	75	52	71	38	47	69	52	40	62	49	56	47	51	75	70	103	63	41	88	22	40	33	33	34	66	18	47	31	61
P56537	10	38	15	53	23	32	12	28	19	9	24	0	45	40	33	80	16	28	14	29	39	35	31	25	15	83	40	57	37	36	24	28	23	46	34	44	24	14	26	3	16	11	9	18	9	0	2	3	39
P11142	45	46	46	74	74	64	53	48	40	52	44	34	85	62	64	62	40	62	44	63	91	60	95	55	75	94	73	110	44	54	49	47	63	61	70	59	52	29	71	18	38	17	47	21	29	12	25	15	27
P11021	43	65	54	93	94	77	62	79	52	53	52	29	77	92	75	109	43	62	57	72	128	64	108	54	60	85	54	95	65	67	58	59	62	86	80	80	97	47	102	21	41	28	20	33	40	19	38	17	56
P42785	35	36	32	59	49	46	43	41	46	39	33	35	77	60	42	73	43	46	37	61	118	40	98	44	74	67	70	53	62	51	60	42	49	71	70	83	67	38	77	19	26	29	20	32	32	24	31	21	53
Q96E17	3	0	3	0	0	0	0	3	0	0	0	0	0	0	0	0	0	0	0	0	0	0	0	0	0	3	0	4	0	0	0	4	1	3	0	0	0	0	0	0	2	0	0	0	0	0	0	0	0
Q3MJ16	22	0	11	0	0	0	0	0	0	0	0	0	0	0	0	0	0	0	0	0	0	0	0	0	0	3	0	0	10	11	8	10	0	20	0	29	0	0	0	0	0	0	0	0	0	0	0	0	0
Q9NY65	8	7	0	0	13	0	0	8	0	0	0	0	0	0	0	0	0	0	0	0	0	0	0	0	0	10	0	9	0	0	0	6	0	5	0	10	0	0	0	0	0	0	0	0	0	0	0	0	0
Q53RT3	14	9	22	17	11	10	6	5	14	12	13	7	11	8	8	20	10	14	7	14	7	5	9	5	18	54	13	35	44	45	39	36	14	47	18	37	42	15	39	9	13	6	10	4	2	0	3	0	12
P48745	3	6	7	7	5	9	5	9	0	6	5	5	12	31	21	31	4	0	8	5	0	13	0	0	13	8	19	14	11	12	10	3	0	0	0	0	4	16	4	9	8	11	15	38	10	9	11	11	3
O94905	3	3	4	8	7	6	3	4	3	2	3	0	4	6	4	8	2	4	3	4	0	3	6	0	7	7	6	5	4	1	1	1	2	5	3	0	3	0	2	0	0	0	0	0	0	0	0	0	3
O95197	5	0	0	4	0	6	0	0	0	0	0	0	0	0	6	0	0	8	0	6	0	0	0	0	0	4	0	6	7	4	4	0	4	11	0	9	0	0	0	0	0	0	0	0	0	0	0	0	0
O60437	7	0	22	3	0	0	3	0	0	4	0	4	4	0	3	0	0	5	0	3	4	0	9	0	0	3	0	8	4	9	2	5	5	4	2	3	3	0	3	0	0	0	0	0	2	0	0	0	0
Q9HD45	3	0	0	0	6	0	0	0	0	0	0	0	0	0	0	0	0	0	0	0	0	0	0	0	0	5	0	0	3	0	2	2	3	4	2	5	6	0	0	0	0	0	0	0	0	0	0	0	0
P55157	4	0	0	0	0	0	0	0	0	0	0	0	0	0	0	0	0	0	0	0	0	0	0	0	0	0	0	0	0	0	0	0	0	0	0	5	0	0	0	0	0	0	0	0	0	0	0	0	0
P09211	6	6	3	10	9	7	0	0	0	7	0	3	8	6	21	8	0	8	0	8	3	0	0	4	0	12	0	12	0	6	0	0	0	6	0	5	0	0	6	0	0	0	5	4	0	0	0	0	0
P59190	5	0	5	0	4	5	0	4	3	0	4	5	0	0	0	5	0	0	4	0	0	0	5	0	0	5	0	6	0	0	0	6	3	6	4	7	0	0	0	0	3	0	0	0	0	0	0	0	0
Q9GZZ8	2	4	6	8	4	4	0	4	6	5	6	7	6	8	0	7	3	0	8	0	9	10	11	13	12	31	8	77	5	6	6	0	0	0	7	5	0	0	0	0	0	2	3	0	3	5	4	3	8
Q9NQX3	15	21	8	21	21	25	13	11	15	0	12	0	19	19	10	20	16	16	18	18	16	10	12	14	10	17	14	12	22	16	13	10	21	17	23	22	18	7	25	8	16	0	9	0	13	0	12	0	0
P31025	11	41	25	46	17	9	10	9	10	29	21	19	53	29	25	21	22	24	18	26	112	94	92	86	65	185	14	695	16	8	15	6	7	0	12	3	17	16	17	7	9	7	14	10	11	25	12	23	14
P40199	5	5	5	8	3	10	1	0	3	21	6	15	16	5	13	13	5	7	6	7	4	4	5	6	4	13	6	9	8	7	6	0	5	8	12	0	0	3	0	0	13	4	15	9	10	0	5	2	3
Q7Z794	385	86	292	159	156	110	84	138	59	161	70	116	149	137	191	160	92	116	106	139	202	175	144	157	367	252	195	320	173	183	150	238	191	290	199	346	110	99	106	92	90	95	92	79	81	74	91	95	80
Q9BYJ1	100	3	68	21	55	27	11	47	3	23	5	10	6	26	30	25	4	18	14	37	9	10	15	11	6	78	30	68	91	99	91	119	32	118	52	146	16	3	17	0	3	11	4	5	2	0	0	6	12
P07355	119	109	97	155	161	142	104	129	109	137	101	101	98	146	141	144	102	118	106	126	238	186	164	154	173	146	103	141	107	147	116	130	126	128	89	160	95	87	143	87	124	85	84	78	69	54	75	52	129
O60259	27	35	35	52	42	38	32	34	37	28	42	30	15	33	25	38	30	41	32	41	115	56	77	55	99	63	69	64	46	40	47	39	45	41	39	46	33	33	35	34	37	13	18	20	23	10	28	16	44
P68032	36	20	48	34	42	45	29	46	25	57	28	30	33	29	41	36	17	37	18	42	25	62	27	36	25	41	21	42	22	24	19	31	19	28	28	51	21	29	36	18	25	20	41	31	16	19	8	20	38
Q01469	22	22	21	52	42	21	24	22	14	30	15	19	34	28	45	34	17	21	15	29	27	36	17	33	33	36	38	38	18	45	21	29	24	26	36	30	18	20	30	4	20	14	29	26	19	12	19	15	33
P22528	9	0	7	0	8	0	0	0	0	0	0	0	0	0	7	0	0	0	0	0	0	5	0	0	0	10	0	4	0	0	0	5	0	2	0	19	0	0	0	0	0	0	0	3	0	0	0	0	0
O00391	27	68	47	94	67	81	62	62	57	87	56	47	38	68	59	79	41	60	45	66	88	42	88	39	41	79	74	58	78	75	108	55	78	104	103	90	93	34	105	32	57	44	38	47	38	26	43	42	47
P60328	11	0	11	0	18	0	3	10	0	14	0	0	0	0	20	0	0	0	0	8	0	0	0	0	6	7	5	25	0	4	9	18	7	20	9	15	0	0	0	0	0	0	0	0	0	0	0	0	0
P49247	7	20	8	33	26	32	17	18	9	12	5	6	16	29	17	36	18	25	18	27	27	8	27	7	12	28	16	20	6	10	13	7	11	22	22	23	22	8	32	5	14	11	6	13	7	7	8	6	10
A0A075B767	4	0	6	5	6	5	0	4	0	5	0	0	0	0	0	0	0	4	2	4	0	0	0	0	0	7	0	6	0	0	0	0	0	5	0	6	0	0	0	0	0	0	0	0	0	0	0	0	0
Q9UFN0	5	19	5	23	7	11	3	0	7	0	0	0	0	17	0	11	4	11	6	11	0	0	2	0	4	18	10	6	28	15	21	14	3	37	25	34	16	0	30	0	0	7	0	0	2	0	0	3	0
P62330	4	0	0	0	0	0	0	0	0	0	0	0	0	0	0	0	0	0	0	4	0	0	0	0	0	0	0	0	0	0	0	2	0	0	0	4	0	0	0	0	0	0	0	0	0	0	0	0	0
P09543	4	21	9	23	16	23	12	19	4	9	4	7	11	19	17	27	12	8	7	15	15	7	18	6	16	15	11	13	6	5	8	4	7	9	22	11	16	0	21	0	7	0	5	0	0	0	4	0	8
Reverse_P60228	7	0	0	0	5	0	0	0	0	0	0	0	0	0	0	0	0	0	0	0	0	0	0	0	0	0	0	0	0	0	0	0	0	0	0	0	0	0	0	0	0	0	0	0	0	0	0	0	0
P09493	3	5	4	6	10	6	4	5	0	6	0	7	15	11	14	9	5	0	3	9	0	22	5	3	5	9	8	7	2	3	3	2	0	0	3	0	0	7	0	5	3	3	11	3	0	3	0	0	6
E9PAV3	5	10	0	7	6	6	0	2	0	3	4	0	10	4	0	5	4	5	5	6	0	2	1	2	0	0	0	1	5	4	6	6	4	4	2	5	7	0	4	0	4	0	0	0	0	0	0	0	0
Q8WZ42	8	0	5	0	0	0	10	0	7	7	0	8	8	7	16	0	4	7	5	11	6	14	7	7	20	12	4	0	0	9	6	0	6	0	7	0	11	0	12	6	0	4	9	5	2	5	0	9	5
P07476	3	0	0	0	0	0	0	0	0	0	0	0	0	0	0	0	0	0	0	0	0	7	0	0	0	0	0	0	0	3	4	2	0	2	0	1	0	0	0	0	0	0	0	0	0	0	0	0	0
Q13162	5	0	5	6	5	4	0	5	0	8	8	0	0	4	0	5	4	6	0	7	10	5	9	0	0	6	9	6	5	8	0	0	3	10	8	12	6	0	5	5	0	0	5	6	5	0	0	0	0
Q9BT92	4	0	0	0	0	0	0	0	0	0	0	0	0	0	7	0	0	0	0	0	0	0	0	0	0	4	2	4	3	8	0	10	0	3	0	3	0	0	0	0	0	3	0	0	0	0	0	0	2
Q07065	5	11	9	20	34	15	12	10	0	0	2	0	0	0	0	0	6	8	5	17	5	9	4	6	9	10	7	7	3	5	0	4	5	13	5	17	15	0	14	0	0	0	0	0	0	0	0	0	0
Q86VR7	12	13	26	10	0	8	0	11	5	23	11	9	7	10	10	12	10	0	14	7	11	8	8	8	2	14	2	14	9	7	11	0	13	23	14	4	4	13	6	5	17	12	24	19	13	0	9	0	0
Q6P587	3	12	0	31	15	21	7	6	12	0	8	0	8	17	6	17	13	17	10	18	27	7	44	8	17	26	29	18	14	10	11	10	16	42	32	24	11	7	29	7	9	6	6	11	13	4	9	4	0
P60412	31	0	31	5	33	7	6	38	0	28	0	2	5	3	34	5	4	1	4	3	2	0	4	3	9	16	7	78	11	16	19	27	8	55	12	38	3	0	2	0	0	0	0	0	0	0	0	0	5
P60331	40	0	31	7	29	5	16	33	2	29	0	5	4	11	50	10	6	1	7	5	5	3	7	8	17	33	14	73	31	30	39	57	14	60	18	45	2	0	3	0	0	0	0	0	0	0	0	0	5
P60369	41	0	36	7	40	7	16	37	2	44	0	5	4	12	61	10	6	1	7	7	5	3	7	11	29	33	19	88	28	25	41	47	13	72	18	58	2	0	3	0	0	0	0	0	0	0	0	0	5
O76013	58	5	70	25	56	16	25	63	9	32	10	12	30	18	59	21	0	20	11	26	15	24	14	25	58	50	31	75	40	55	55	77	29	61	32	68	17	7	12	8	11	35	0	21	0	0	0	23	22
P30740	6	25	15	13	10	24	17	25	10	12	13	8	22	11	0	17	7	17	7	22	11	10	19	11	8	14	13	9	10	8	23	5	22	3	44	10	14	4	12	3	10	8	12	0	9	0	7	0	0
P02787	99	40	59	53	56	51	42	37	41	72	46	39	42	39	42	34	20	41	17	78	58	238	48	192	10	89	13	145	12	21	7	5	14	27	43	109	25	23	38	14	51	13	34	22	6	5	10	2	50
P62979	29	67	38	127	154	90	158	85	36	88	37	39	90	182	207	178	40	103	40	94	140	189	192	74	169	88	122	94	43	53	35	42	126	80	122	93	51	55	62	22	63	109	44	118	24	76	32	74	144
P33764	26	0	30	8	23	9	9	13	4	35	7	8	10	5	16	5	0	4	0	9	0	0	0	3	6	24	5	40	22	14	23	42	10	28	13	26	10	0	0	0	0	5	0	5	0	0	0	5	5
O75223	72	113	68	160	133	123	127	99	118	107	112	91	119	126	127	137	92	118	102	118	218	130	151	105	182	144	160	137	110	127	88	91	97	127	104	196	150	105	209	94	71	82	70	90	114	72	130	96	123
Q9BYR2	26	0	59	0	38	0	11	28	2	21	0	0	9	0	31	0	0	9	0	0	0	0	0	19	23	43	0	87	13	27	35	82	0	45	2	53	3	0	0	0	0	0	0	0	0	0	0	6	0
P01857	78	75	81	105	86	90	75	98	84	103	97	52	77	79	81	96	52	95	73	119	113	254	93	192	82	141	63	211	63	89	66	63	68	98	96	184	103	61	128	35	115	52	78	64	39	13	54	24	79
O14633	18	0	17	0	3	0	0	0	0	0	0	0	0	0	10	0	0	6	0	8	0	9	0	0	4	0	0	0	12	6	10	13	0	12	0	25	0	0	0	0	0	5	0	0	0	0	0	0	0
P01876	24	42	19	43	35	30	31	35	36	37	42	15	54	42	37	18	22	35	21	56	45	103	17	69	46	128	17	279	6	14	7	8	24	16	66	43	12	26	19	8	19	16	16	11	12	17	14	18	20
P13987	20	24	27	31	18	19	14	25	24	30	21	21	19	24	22	28	18	13	21	12	18	20	27	11	12	19	16	20	24	27	22	19	21	23	39	20	23	22	16	25	17	20	17	14	19	7	21	12	14
A0A0B4J1Y9	5	5	7	8	8	12	5	6	7	9	6	5	4	6	11	6	2	7	4	11	6	35	7	19	2	8	4	14	3	6	3	5	4	3	14	5	6	5	5	5	6	0	4	2	2	0	2	0	7
P61970	5	36	0	34	32	49	6	26	16	6	12	0	21	45	35	71	8	32	10	22	37	17	48	18	44	123	86	77	66	45	57	40	21	116	51	74	31	8	67	22	14	13	12	22	7	6	9	9	30
P19961	27	16	23	47	20	24	13	15	6	31	17	14	18	0	9	0	4	26	0	25	4	54	4	26	5	76	6	43	0	0	0	0	0	0	16	6	22	44	31	13	0	21	2	28	4	5	4	7	28
P23527	18	10	18	16	20	15	10	18	3	18	10	9	17	6	9	10	0	5	0	6	6	6	4	14	3	10	2	16	3	10	6	15	4	23	8	26	13	4	10	3	4	3	4	3	0	0	0	0	16
P31949	7	0	9	4	4	6	0	7	0	4	0	0	3	6	0	3	3	0	0	4	6	5	0	0	0	4	0	0	3	8	0	7	0	5	0	9	0	0	5	0	0	0	0	0	0	0	0	0	0
Q96KK5	5	5	7	5	8	11	3	0	5	6	8	0	9	0	0	4	4	7	0	7	9	7	10	10	0	17	2	12	6	7	8	7	0	14	9	14	14	6	11	0	0	0	6	0	0	0	0	0	9
Q6ZMR3	5	0	0	0	6	5	4	4	4	4	6	0	0	4	4	3	0	4	2	4	9	6	7	3	4	5	6	7	0	0	0	4	0	0	0	5	4	0	7	0	0	0	4	0	5	0	0	0	3
Q9BYQ9	10	0	35	0	18	0	4	12	0	10	0	0	4	0	24	0	0	0	0	0	0	0	0	15	13	19	0	45	7	14	16	46	0	27	0	39	0	0	0	0	0	0	0	0	0	0	0	0	0
P05787	224	35	158	67	72	64	44	87	24	60	19	27	80	55	50	57	21	39	35	43	64	64	10	24	186	59	54	89	87	103	84	118	30	88	31	146	46	42	52	23	25	44	20	34	15	31	29	40	35
Q9NQ38	33	59	66	89	92	89	73	85	58	58	68	35	57	101	72	112	40	76	54	77	115	116	146	68	86	90	94	63	51	33	46	18	72	102	94	104	91	57	109	43	52	42	36	58	40	41	38	54	81
P49862	108	128	126	213	211	205	108	172	107	136	122	68	124	149	150	171	113	165	113	165	306	146	284	116	315	293	230	230	184	173	188	143	219	213	249	208	138	57	155	45	114	96	74	97	100	32	97	48	132
P01011	26	22	25	24	33	28	19	28	13	16	18	16	18	12	19	8	17	19	15	29	21	46	17	32	30	23	15	37	8	11	17	13	31	8	39	9	14	11	14	5	27	19	25	13	12	9	16	12	21
P35606	34	76	25	91	69	68	40	48	40	28	38	27	29	77	37	107	51	78	42	61	107	39	86	44	53	91	74	60	80	71	73	43	60	109	86	117	67	33	97	39	41	26	25	32	56	23	46	32	36
P25789	32	35	38	43	54	47	31	38	36	35	25	25	23	40	44	55	31	59	34	61	82	49	85	58	89	111	70	66	58	56	59	43	46	79	56	80	77	18	79	17	17	20	17	16	24	15	25	15	32
P14384	55	69	49	97	80	75	59	82	36	64	43	35	73	78	71	103	57	82	51	83	90	32	93	23	56	74	70	62	74	78	63	59	66	99	98	80	73	26	79	13	25	15	28	14	24	4	37	14	47
P20930	63	114	127	161	146	117	104	101	66	148	65	64	172	188	153	214	78	131	73	117	193	248	190	116	108	148	103	137	101	94	106	74	79	182	114	201	66	60	115	55	57	85	42	96	66	20	60	50	122
O43760	6	8	6	12	7	5	12	6	4	4	0	4	8	6	9	7	3	5	3	12	5	9	6	7	7	7	7	8	7	5	6	4	3	6	7	7	8	3	7	0	6	8	3	4	5	6	6	5	6
P10619	20	55	31	90	30	42	17	28	34	35	23	23	87	64	44	95	19	63	20	58	153	57	117	54	85	71	83	54	60	63	67	40	24	100	39	107	62	22	71	20	30	34	20	33	29	21	29	28	49
P14923	87	5	65	15	33	9	8	15	4	39	0	17	31	22	51	28	4	3	6	21	0	21	6	14	16	69	6	63	47	60	26	82	15	78	31	106	9	0	0	3	15	11	12	15	4	4	0	7	16
P62805	19	23	31	18	27	27	26	27	15	25	15	18	32	20	38	16	12	22	14	26	6	22	12	12	6	19	7	21	6	11	10	18	6	20	12	32	15	14	18	9	17	13	18	17	10	9	15	11	14
O75531	8	7	8	11	11	18	8	11	13	10	7	5	22	22	12	25	7	16	13	17	22	10	22	12	14	17	15	33	9	8	11	6	28	41	26	30	28	17	34	7	3	0	0	0	12	0	10	3	11
P06899	18	10	18	16	20	15	10	18	3	18	10	9	17	6	9	10	0	5	0	6	6	6	4	14	3	10	2	16	3	10	6	15	4	23	8	26	13	4	10	3	4	3	4	3	0	0	0	0	16
P16083	9	31	10	47	45	35	26	32	9	6	11	4	0	19	18	26	31	49	35	55	9	8	7	4	12	36	19	21	52	41	31	32	7	16	4	8	11	7	26	7	24	14	14	19	13	9	17	17	28
P17931	11	4	14	8	34	25	12	19	12	19	16	8	17	22	12	19	6	20	5	14	21	5	18	5	0	30	4	18	11	10	16	11	31	40	35	25	32	14	32	9	18	9	9	8	6	0	4	0	12
P20671	5	5	7	5	8	11	3	0	5	6	8	0	9	0	0	4	4	7	0	7	9	7	10	10	0	17	2	12	6	7	8	7	0	14	9	14	14	6	11	0	0	0	6	0	0	0	0	0	9
Q99878	5	5	7	5	8	11	3	0	5	6	8	0	9	0	0	4	4	7	0	7	9	7	10	10	0	17	2	12	6	7	8	7	0	14	9	14	14	6	11	0	0	0	6	0	0	0	0	0	9
Q9Y5Z4	10	22	9	24	29	19	13	20	12	5	10	4	22	23	24	33	15	21	14	18	13	24	18	11	10	29	10	11	24	17	17	13	18	21	29	16	20	18	26	9	16	6	11	12	6	4	10	4	11
Q9HAT2	12	40	13	54	42	58	34	29	33	24	29	13	34	45	21	43	33	43	23	31	48	30	62	35	15	52	48	41	38	27	32	15	32	51	44	44	45	27	55	11	28	12	9	16	21	4	23	7	26
O75477	5	4	5	5	5	7	0	5	3	2	3	0	4	6	4	6	2	3	4	4	5	4	5	0	7	3	5	3	3	1	1	1	2	4	3	0	3	0	2	0	3	0	0	0	0	0	0	0	3
P06280	12	31	14	39	25	19	15	17	26	18	17	19	21	37	24	45	25	33	23	25	27	21	26	20	19	35	24	27	29	24	30	11	36	64	56	57	37	18	46	9	24	20	18	23	30	9	26	15	23
P67936	3	6	6	5	0	5	5	0	0	0	0	0	10	18	14	16	0	0	0	4	0	13	4	3	0	6	6	4	2	3	3	2	0	0	3	0	0	3	0	3	3	4	4	4	0	0	0	0	7
Q13765	5	10	0	7	6	6	0	2	0	3	4	0	10	4	0	5	4	5	5	6	0	2	1	2	0	0	0	1	5	4	6	6	4	4	2	5	7	0	4	0	4	0	0	0	0	0	0	0	0
Q9UBM7	5	3	10	7	11	4	3	5	0	3	0	0	0	0	7	2	6	10	5	13	0	5	0	0	0	6	0	7	7	0	6	0	7	7	6	12	11	0	11	0	0	0	0	0	0	0	0	0	0
P07477	0	3	5	13	3	5	0	3	4	7	0	0	8	6	8	0	4	6	0	6	8	4	3	12	0	4	2	4	0	0	0	0	4	4	7	6	8	4	6	0	0	0	0	7	0	0	0	0	9
Q9H0N5	0	4	0	3	0	0	3	3	3	0	4	0	0	0	0	3	0	8	0	5	5	4	3	4	0	3	3	0	0	0	0	0	3	0	5	0	4	0	4	0	2	0	0	0	0	0	0	0	0
Q96EK6	0	6	0	12	0	0	0	0	0	0	0	0	0	12	0	7	0	0	0	0	0	0	0	0	0	1	0	0	0	0	0	0	0	2	3	5	0	0	3	0	0	0	0	0	0	0	0	0	0
P63010	0	14	0	14	0	6	0	0	0	0	0	0	0	8	5	13	0	0	0	0	0	0	5	0	6	8	16	6	5	0	4	3	0	20	7	28	0	0	4	0	0	0	0	0	0	0	0	0	0
Q96DE0	0	5	0	15	8	4	3	4	0	0	0	0	0	7	6	8	7	11	4	7	8	3	12	4	0	15	8	3	6	10	6	0	0	15	6	7	15	0	17	0	4	0	5	0	11	0	0	0	0
P12532	0	10	6	6	10	9	4	11	0	0	0	5	11	19	20	17	8	8	8	10	8	4	10	3	9	3	8	7	4	6	0	7	4	5	14	6	15	0	18	0	6	9	5	8	0	6	0	8	8
Q32P51	0	4	0	0	0	0	0	0	0	0	0	0	0	0	0	0	0	0	0	0	0	0	0	0	0	0	0	0	0	0	0	0	0	0	0	0	0	0	0	0	0	0	0	0	0	0	0	0	0
P43034	0	5	0	10	11	12	10	6	10	8	10	6	13	8	15	19	9	12	7	5	6	13	10	4	19	13	17	23	14	12	9	8	9	18	9	16	9	10	13	7	17	6	12	8	8	6	8	10	12
Q9UDW1	0	3	0	4	0	2	0	0	0	0	0	0	0	0	0	6	0	0	0	5	0	0	0	0	0	1	0	0	0	0	0	0	0	4	0	1	4	0	4	0	0	0	0	0	0	0	0	0	0
Q16698	0	12	4	18	19	16	12	11	7	2	5	8	5	21	16	18	14	20	10	25	7	9	11	5	9	26	16	5	10	8	7	3	7	19	13	18	21	0	22	0	9	0	8	0	7	0	12	0	0
Q9UKY3	0	3	0	5	0	0	0	0	0	0	0	0	0	0	0	0	0	0	0	0	0	0	0	0	0	0	0	0	0	0	0	0	0	0	0	0	0	0	0	0	0	0	0	0	0	0	0	0	0
O43567	0	9	2	21	25	21	10	9	11	17	16	7	19	29	22	28	7	15	11	17	35	22	44	20	17	21	22	19	10	11	16	10	15	13	16	14	17	5	17	7	8	0	0	5	8	0	0	0	13
P08311	0	8	0	0	3	9	0	0	0	0	0	0	8	0	5	0	0	0	0	0	0	7	0	5	0	0	0	0	0	0	0	0	0	0	0	0	0	0	0	0	0	0	0	0	0	0	0	0	0
Q5MNZ6	0	4	0	6	2	6	0	3	0	0	0	0	0	5	0	6	0	0	0	0	0	0	4	0	0	2	0	0	0	0	0	0	0	5	0	5	5	0	8	0	0	0	0	0	0	0	0	0	0
Q9NYU2	0	9	0	12	13	21	8	13	0	0	0	0	0	19	8	22	6	10	4	11	7	3	0	0	10	10	5	0	6	6	4	4	0	22	6	6	8	0	11	0	5	0	0	0	0	0	0	0	5
P01772	0	3	0	0	7	3	8	8	2	4	2	6	9	0	3	0	3	0	2	0	3	15	5	10	8	2	5	6	2	1	0	0	4	1	2	2	2	0	2	0	5	0	7	0	0	0	0	0	0
Q9P003	0	4	0	12	4	0	0	0	0	0	0	0	0	0	0	0	0	0	0	0	0	0	0	0	0	0	0	0	6	2	0	0	0	0	0	3	0	0	0	0	0	0	0	0	0	0	0	0	0
Q16658	0	4	0	3	0	0	0	0	0	0	0	0	0	4	0	4	0	0	0	0	3	0	0	0	4	6	0	3	0	0	0	0	0	0	0	1	2	0	3	0	0	0	0	0	0	0	0	0	3
Q6UWP2	0	10	4	7	20	28	13	15	9	0	7	8	0	6	3	13	14	13	13	13	0	3	3	0	12	17	8	1	10	0	4	0	0	0	0	0	6	0	5	0	11	2	7	0	0	0	0	0	3
Q8N766	0	18	0	16	13	7	4	4	0	0	0	0	0	6	4	12	5	8	0	5	2	0	5	0	2	0	0	0	11	3	7	2	2	6	1	4	4	0	12	0	0	0	0	0	0	0	0	0	4
P26599	0	7	0	11	6	7	3	5	0	0	4	0	0	8	0	7	4	9	6	11	8	3	20	0	9	12	16	7	10	2	7	2	8	9	6	11	7	0	10	0	0	0	0	0	5	0	4	0	4
A0A0B4J1V1	0	3	0	3	0	5	4	6	2	3	2	7	5	4	4	4	3	0	2	5	3	10	3	8	4	10	2	9	2	3	0	0	4	2	7	5	3	0	2	0	0	0	0	0	0	0	0	0	0
Q9NP79	0	4	0	6	0	0	0	0	0	4	0	0	5	9	8	6	0	4	0	0	0	0	0	0	0	9	0	5	3	0	0	0	2	5	0	5	3	0	5	0	0	0	0	0	0	0	0	0	0
Q9Y490	0	9	0	8	0	4	0	0	0	0	0	0	8	6	0	7	0	0	0	0	0	0	0	0	0	11	0	0	0	2	0	2	0	5	0	3	3	0	7	0	0	0	0	0	0	0	0	0	0
P28347	0	4	0	4	0	0	0	2	0	0	0	0	0	4	0	6	0	0	0	0	0	0	8	0	0	0	0	0	0	1	3	0	0	12	4	7	0	0	9	0	0	0	0	0	0	0	0	0	0
Q03252	0	3	5	7	16	9	12	10	3	5	3	6	5	13	12	13	4	12	5	14	8	8	13	6	2	4	5	3	2	0	3	0	6	8	6	4	7	1	8	0	5	0	3	4	0	0	0	0	5
Q9H0B8	0	6	0	13	6	6	3	0	0	0	0	0	0	7	0	9	0	4	0	8	18	4	18	8	7	5	11	4	3	0	10	0	22	16	22	13	0	0	6	0	0	0	0	0	0	0	0	0	0
Q15459	0	3	0	10	0	6	3	9	0	0	0	0	0	11	0	11	3	3	6	0	0	0	5	0	0	10	9	0	0	5	5	0	0	8	0	8	6	0	14	0	0	0	0	3	0	0	0	0	4
Q9GZP4	0	5	0	14	21	30	8	17	12	7	0	0	5	25	14	23	9	24	11	24	35	6	31	9	20	42	24	28	23	10	20	17	21	60	41	47	33	13	30	6	10	17	6	12	0	4	0	0	15
P06132	0	7	0	16	4	12	10	7	0	0	0	0	0	11	7	15	3	10	5	16	4	7	7	3	7	21	12	17	0	0	5	0	4	18	11	19	9	0	17	0	5	6	0	5	3	2	5	0	5
Q92874	0	4	5	15	7	10	5	6	0	11	0	0	7	15	12	15	5	8	4	8	3	0	8	6	0	16	8	15	16	12	10	18	0	21	17	22	8	6	15	0	18	6	16	14	0	0	0	0	10
Q9NRD1	0	3	0	0	0	0	0	0	0	0	0	0	0	0	0	6	0	0	0	4	5	0	5	0	6	4	4	3	0	0	0	0	0	0	0	0	0	0	5	0	0	0	0	0	0	0	0	0	0
P17405	0	8	4	9	12	10	5	7	0	0	0	0	6	5	0	11	7	9	10	8	7	4	4	0	0	12	2	7	6	6	7	0	0	7	7	8	5	0	7	0	4	0	0	0	5	0	0	0	0
P00390	0	22	6	39	24	33	18	19	3	0	2	0	2	34	19	43	16	24	12	21	19	11	17	7	12	14	15	8	7	6	8	5	8	19	12	21	14	0	24	0	13	12	0	5	4	0	6	6	14
P05164	0	25	5	15	27	29	4	0	0	16	0	9	35	7	19	0	0	6	0	10	5	30	4	21	0	9	0	15	0	0	0	0	0	0	0	26	0	0	0	0	0	0	0	0	0	8	5	11	0
P09651	0	4	0	0	0	0	0	0	0	0	0	0	0	0	0	0	0	0	0	0	0	0	0	0	0	0	0	0	0	0	0	0	0	0	0	0	0	0	0	0	0	0	0	0	0	0	0	0	0
A4D1P6	0	6	0	8	0	4	4	0	0	0	0	0	0	9	0	8	0	0	0	0	0	3	0	0	0	6	0	0	0	0	3	0	3	10	0	3	10	0	11	0	5	0	0	2	0	0	0	0	0
Reverse_Q96NW7	0	3	0	0	0	0	0	0	0	0	0	0	0	0	0	0	0	0	0	0	0	0	0	0	0	0	0	0	0	0	0	0	0	0	0	0	0	0	0	0	0	0	0	0	0	0	0	0	0
Q8TD30	0	5	0	10	5	6	0	0	0	0	0	0	0	3	0	6	5	9	3	9	0	0	0	0	9	5	0	4	4	0	5	2	0	5	5	7	5	0	6	0	3	0	0	0	3	0	0	0	0
P19835	0	11	15	25	0	0	0	0	0	0	0	0	0	12	5	11	11	0	14	5	5	5	3	0	3	10	4	7	0	0	0	0	0	0	0	0	0	0	0	0	0	2	3	9	0	0	0	0	0
P02741	0	3	0	9	5	0	6	0	0	0	0	0	0	4	2	0	6	17	9	18	11	5	9	4	8	8	10	4	0	0	0	0	5	5	9	6	14	0	15	0	0	0	0	0	5	0	0	0	0
Q9NZU1	0	2	0	4	0	0	0	0	4	0	0	3	0	0	3	0	0	0	3	4	4	5	6	5	10	0	0	0	3	3	0	0	0	0	0	0	0	4	0	0	0	0	0	3	0	0	4	0	0
P07737	0	6	0	0	11	12	7	4	0	3	0	2	12	6	10	0	0	16	6	12	0	16	0	11	4	13	0	5	0	0	0	0	0	0	3	5	0	0	2	0	0	0	0	0	0	0	0	0	0
Q96DR8	0	9	6	14	0	2	0	7	13	19	12	10	12	15	17	11	9	10	10	12	10	20	14	13	15	9	12	18	5	6	4	3	9	14	14	7	7	6	6	4	13	5	10	4	11	9	18	11	10
P30048	0	6	8	10	14	10	9	10	5	7	8	0	5	12	6	5	9	12	8	10	8	3	11	0	0	14	16	9	11	8	7	0	9	9	19	10	10	4	10	0	7	0	0	6	12	0	11	4	5
O95294	0	4	0	13	7	6	0	7	0	0	0	0	11	8	0	13	4	11	0	9	5	0	4	3	3	5	0	0	18	13	13	8	6	24	11	14	11	4	19	0	9	0	0	5	0	0	0	0	3
Q8NHM4	0	8	5	21	8	14	0	3	4	7	0	0	9	10	11	5	4	6	0	6	7	4	5	14	9	4	4	5	0	0	0	0	4	9	7	7	8	4	6	0	0	0	0	7	0	0	0	0	9
P01037	0	8	7	14	13	15	8	7	21	33	24	7	7	9	9	5	0	9	0	7	6	6	4	7	12	32	10	67	0	0	0	0	0	0	22	15	0	9	6	0	7	7	14	11	0	0	0	0	8
Q9Y316	0	15	0	30	9	21	8	15	4	6	0	0	5	17	7	40	9	10	8	8	5	8	0	2	3	43	13	10	38	18	28	21	15	74	15	68	25	6	35	8	11	11	9	8	5	5	7	0	7
P01903	0	4	8	0	0	0	0	0	0	0	0	0	8	0	0	0	2	6	2	0	0	0	0	0	0	5	0	0	5	5	5	5	0	7	0	9	10	0	7	0	0	0	0	0	0	0	0	0	0
contaminant_GR78_SCHPO	0	4	4	5	9	4	5	7	0	3	0	8	7	3	9	5	3	6	4	5	2	7	4	8	3	12	3	12	3	3	6	4	5	8	5	6	3	0	5	2	0	9	5	7	0	0	0	6	6
P52655	0	9	5	5	9	7	11	8	6	9	5	4	5	6	7	12	3	16	3	11	12	4	6	5	4	5	6	5	3	6	2	4	8	6	10	4	5	8	9	0	4	0	0	6	6	0	0	0	10
Q14210	0	17	0	27	23	17	18	15	9	5	7	4	0	29	39	29	24	39	16	50	48	18	34	14	26	22	33	16	23	5	13	5	29	17	51	17	17	18	28	10	13	23	8	17	4	11	8	17	23
Q96K17	0	7	0	15	0	7	0	4	0	8	0	0	0	8	0	16	7	5	0	8	9	8	8	0	12	7	13	15	4	5	0	1	0	9	5	5	0	0	5	0	0	0	8	2	0	0	0	0	0
O00462	0	7	0	10	0	3	0	0	0	0	0	0	0	0	0	8	0	5	0	0	0	0	0	0	0	6	0	3	0	0	0	0	0	2	0	0	0	0	0	0	0	0	0	0	0	0	0	0	0
P05386	0	3	0	8	9	0	0	0	0	0	0	0	0	17	13	19	7	8	6	9	8	5	7	0	6	5	3	9	0	0	0	0	0	0	0	0	0	0	0	0	0	0	0	3	0	0	0	0	6
P52758	0	8	0	10	9	8	10	8	4	10	10	5	11	12	8	5	19	14	14	11	10	14	19	14	3	12	14	8	16	9	16	8	13	14	18	14	15	10	14	0	8	0	9	8	7	6	16	9	0
Q9H008	0	10	0	21	30	53	19	27	0	0	0	4	0	18	6	24	17	20	17	16	9	10	10	9	14	21	18	12	25	8	14	4	10	35	19	23	25	12	44	9	16	21	9	21	10	9	10	6	8
Q13509	0	3	0	0	0	0	0	0	0	0	0	0	0	0	0	0	0	0	0	0	0	0	0	0	0	0	0	0	0	0	0	8	0	5	0	7	0	0	0	0	0	0	0	0	0	0	0	0	0
Q92484	0	6	0	9	6	9	6	11	0	0	0	0	0	11	7	14	0	9	0	5	21	9	10	3	4	16	13	13	18	20	16	10	7	19	13	18	26	2	37	3	10	6	6	3	7	3	4	0	0
O75608	0	7	5	11	27	25	19	19	18	9	14	7	15	30	18	41	18	27	24	22	13	9	10	6	15	58	21	31	19	14	17	24	17	39	15	24	39	19	46	8	19	9	13	15	16	8	12	5	18
Q9Y6R7	0	6	0	16	8	7	8	5	0	0	0	0	8	4	0	6	3	9	7	9	0	0	0	0	10	18	13	9	3	4	0	0	0	3	3	11	14	0	12	0	0	0	0	0	0	0	0	0	0
A0A0C4DH42	0	4	0	0	7	3	8	8	2	4	2	6	9	0	3	0	3	0	2	0	3	12	2	6	4	4	2	9	2	1	0	0	4	2	4	2	2	0	3	0	0	0	0	0	0	0	0	0	0
A0A0J9YVY3	0	3	0	0	0	3	3	5	2	3	2	6	0	0	3	0	3	0	2	0	3	6	2	2	4	2	2	4	2	1	0	0	4	1	2	2	2	0	2	0	0	0	0	0	0	0	0	0	0
Q8TDL5	0	10	0	0	29	5	38	31	11	7	6	7	24	0	15	0	0	0	0	0	0	0	0	4	0	65	0	62	0	0	0	0	0	0	0	2	0	0	0	0	0	0	0	0	0	4	0	0	0
Q9NUM4	0	4	2	0	5	6	5	3	0	5	7	5	7	4	10	3	0	2	0	4	7	0	9	0	0	5	0	0	0	4	3	2	4	0	0	0	0	0	0	2	3	3	2	2	8	5	7	0	4
Q8TCT8	0	5	0	0	0	4	0	2	0	0	0	0	5	4	0	0	0	0	0	0	0	0	5	0	0	0	0	0	0	0	0	0	0	4	0	0	6	0	0	0	0	0	0	0	0	0	0	0	0
P57730	0	4	4	9	8	6	9	4	0	0	0	4	0	0	3	0	3	6	4	9	0	0	0	0	0	5	0	12	3	8	8	0	5	2	4	0	0	0	0	0	4	5	3	4	0	0	5	0	6
O95721	0	4	0	5	6	8	4	5	0	0	0	0	0	9	5	0	0	0	0	0	5	3	7	3	4	0	3	0	0	0	0	0	2	0	0	0	0	0	2	0	0	0	0	0	0	0	0	0	0
P01036	0	6	8	13	13	19	15	16	22	40	25	10	18	14	11	7	6	9	0	8	7	10	0	8	11	45	0	129	0	9	0	0	0	0	20	19	3	19	11	0	6	12	12	14	0	6	0	6	0
P0DP02	0	3	0	0	7	3	8	8	2	4	2	6	9	0	3	0	3	0	2	0	3	15	5	10	8	2	5	6	2	1	0	0	4	1	2	2	2	0	2	0	5	0	7	0	0	0	0	0	0
Q9GZT8	0	6	2	9	9	10	0	0	0	0	0	0	0	12	0	21	0	13	3	13	0	0	0	0	3	12	8	0	0	0	0	0	0	6	0	10	20	0	32	0	0	0	0	0	0	0	0	0	5
Q00577	0	6	3	11	13	15	8	7	7	8	4	3	0	12	8	17	0	5	0	5	8	3	10	4	7	11	6	10	7	5	5	2	7	16	8	8	7	4	7	0	5	0	0	0	4	0	0	0	3
Q15363	0	5	0	5	8	4	0	0	0	0	0	0	0	4	0	0	0	0	0	3	0	0	0	0	0	6	5	5	5	9	5	1	0	13	0	16	3	0	4	0	0	0	0	0	0	0	0	0	0
Q9NZU0	0	2	0	4	0	0	0	0	4	0	0	3	0	0	3	0	0	0	3	4	0	5	6	5	10	0	0	0	3	3	0	0	0	0	0	0	0	4	0	0	0	0	0	3	0	0	4	0	0
P56192	0	4	0	0	4	0	0	0	3	0	0	0	0	0	0	0	0	0	4	0	0	0	10	2	0	0	0	0	0	0	0	0	0	0	0	0	0	0	0	0	2	4	0	0	0	0	0	0	0
P01583	0	12	0	24	25	15	11	10	14	7	13	10	19	16	8	18	8	17	11	16	26	16	40	14	8	20	13	10	22	37	37	20	35	33	39	24	29	9	19	6	10	7	5	5	9	4	20	11	8
P23141	0	9	0	7	0	0	0	0	0	0	0	0	0	0	0	0	0	0	0	0	0	0	0	0	0	0	0	0	0	0	0	0	0	0	0	0	0	0	0	0	0	0	0	0	0	0	0	0	0
Q3ZCW2	0	5	7	12	11	14	5	13	4	13	0	3	8	11	12	25	8	16	7	14	6	4	8	5	8	34	19	32	24	12	13	22	15	26	19	28	7	6	12	0	15	0	4	0	7	0	0	0	13
P12429	0	6	0	3	6	10	8	0	0	12	0	3	11	5	5	8	0	8	0	13	0	10	0	12	0	10	0	13	0	3	0	0	0	2	0	0	0	0	0	0	5	0	5	9	0	0	0	0	0
Q99653	0	4	0	10	17	14	20	15	4	4	6	2	12	14	7	23	8	13	9	14	19	7	17	7	0	18	12	16	15	0	12	0	8	15	12	12	9	6	14	0	5	5	4	4	8	0	10	5	10
P24390	0	2	0	2	0	0	0	0	0	0	0	0	0	0	0	0	0	0	0	0	0	0	0	0	0	0	0	0	4	2	2	1	0	3	0	7	0	0	0	0	0	0	0	0	0	0	0	0	0
Reverse_Q8WZ42	0	2	0	5	0	0	5	4	4	0	0	0	7	0	0	0	5	0	8	0	0	0	0	0	0	0	0	0	0	0	0	0	0	10	5	0	0	0	0	0	0	0	0	3	0	0	0	3	0
contaminant_gi|625237	0	5	0	4	0	0	0	0	0	0	0	0	9	6	0	0	5	0	0	0	0	8	0	8	0	0	0	6	0	0	0	0	0	7	0	0	0	0	4	4	0	0	4	0	0	0	0	0	5
O43278	0	2	0	6	4	8	0	10	0	7	0	3	0	7	0	0	4	0	4	0	0	9	14	5	0	10	7	17	0	0	0	0	0	5	3	0	0	0	0	0	7	0	7	19	2	0	0	0	0
contaminant_I47175	0	5	0	0	0	0	0	0	0	0	0	0	3	4	0	0	0	0	0	3	0	4	0	6	0	17	0	28	0	0	0	0	0	0	6	4	0	0	0	0	0	0	0	0	0	0	0	0	0
Q9UJ71	0	22	8	29	0	0	0	0	0	0	0	0	0	0	0	0	8	19	7	12	2	4	0	0	15	8	8	0	0	0	0	0	11	29	26	26	25	0	19	0	0	0	0	0	5	0	14	0	0
P29218	0	13	10	24	14	12	0	10	8	7	7	6	6	17	8	19	10	12	9	12	16	10	17	13	9	28	13	8	12	13	10	8	12	28	13	17	15	6	18	3	12	0	5	4	0	5	5	4	6
Q9Y4E8	0	3	0	11	15	29	8	14	4	0	5	0	0	16	0	17	9	10	10	18	21	12	11	5	12	35	17	10	8	6	7	0	19	58	33	30	25	15	24	10	15	5	12	11	3	0	0	0	10
P14174	0	3	0	4	9	4	0	3	0	0	0	0	0	0	5	4	0	0	0	3	0	0	0	0	0	1	0	2	0	0	0	1	0	0	0	0	0	0	3	0	0	0	0	0	0	0	0	0	0
P16070	0	5	3	5	0	0	0	0	0	0	0	0	0	0	0	0	0	0	0	0	0	0	0	0	0	0	0	0	0	0	0	0	0	1	0	2	0	0	0	0	0	0	0	0	0	0	0	0	0
Q9C040	0	3	0	8	10	9	0	0	0	0	0	0	0	0	0	0	0	5	0	6	0	0	0	0	0	0	0	0	0	0	0	0	2	0	6	0	0	0	3	0	0	0	0	0	0	0	0	0	0
P12830	0	14	5	26	17	12	26	16	9	14	9	8	16	18	24	13	14	25	12	23	30	23	24	17	16	25	16	20	24	16	16	12	21	31	25	13	20	15	22	5	11	12	7	14	8	9	9	7	14
O94919	0	4	5	18	22	27	11	19	0	6	6	0	18	48	21	48	13	25	12	15	13	16	22	11	24	37	22	34	17	8	6	9	19	43	23	13	30	10	28	6	18	13	13	10	4	4	0	3	12
Reverse_Q9UIL4	0	3	0	0	0	0	0	0	0	0	0	0	0	0	0	0	0	0	0	0	0	0	0	0	0	0	0	0	0	0	0	0	0	0	0	0	0	0	0	0	0	0	0	0	0	0	0	0	0
P07919	0	8	0	17	13	13	8	4	5	4	7	3	22	11	7	10	3	9	5	7	0	0	4	5	0	13	8	8	18	20	19	12	8	14	8	16	15	9	16	4	8	0	4	0	0	0	0	0	6
O75503	0	7	0	9	7	5	3	0	0	0	0	0	0	12	3	16	4	6	5	6	0	0	2	0	4	6	5	4	0	0	0	0	3	11	9	5	7	0	14	0	0	0	0	0	0	0	0	0	0
Q9H6Y7	0	8	0	6	0	4	0	0	4	0	0	0	3	11	5	5	0	4	0	0	5	3	5	0	0	0	3	4	6	4	6	0	3	6	7	8	4	0	5	0	3	0	0	0	0	0	0	0	0
P01762	0	3	0	0	0	3	3	6	2	3	2	6	0	3	3	0	3	0	2	0	3	9	2	4	4	2	2	4	2	1	0	0	4	1	2	2	2	0	2	0	0	0	0	0	0	0	0	0	0
P01767	0	3	0	0	7	3	8	8	2	4	2	6	9	0	3	0	3	0	2	0	3	12	2	6	4	2	2	5	2	1	0	0	4	1	2	2	2	0	2	0	0	0	0	0	0	0	0	0	0
Q5T013	0	8	0	13	22	28	15	20	0	0	0	0	7	27	12	37	11	23	3	21	21	15	29	15	18	19	13	12	18	7	17	7	13	19	16	13	15	0	16	0	9	0	0	3	7	0	0	0	0
P54802	0	19	0	31	25	26	17	15	5	0	0	0	5	17	0	24	12	19	9	19	16	5	18	0	0	5	4	7	3	0	5	2	4	14	9	11	22	0	38	0	8	0	0	3	0	0	0	0	8
P19957	0	7	6	7	4	0	3	7	7	7	7	13	7	5	0	3	4	7	5	4	7	0	8	0	0	8	7	4	0	2	3	3	0	4	3	7	6	4	6	0	4	0	0	5	0	0	0	0	0
Q6YHK3	0	6	0	13	4	5	7	5	0	0	0	0	0	6	0	9	0	5	0	6	0	0	0	0	0	3	0	0	0	0	0	0	0	0	0	0	0	0	0	0	0	0	0	0	0	0	0	0	9
Q9H0W8	0	3	0	3	0	0	0	0	0	0	0	0	0	0	0	0	0	0	3	0	0	0	0	5	0	0	0	0	0	0	0	0	0	0	0	0	0	0	0	0	0	0	0	0	0	0	0	0	0
Q96FN9	0	2	0	4	0	0	0	0	0	0	0	0	0	3	0	4	0	0	0	0	0	0	0	0	0	1	0	0	6	6	5	5	0	7	4	7	0	0	7	0	0	0	0	0	0	0	0	0	0
Q9NZH7	0	9	0	6	7	7	0	0	4	0	3	0	5	9	7	11	3	7	0	6	2	0	6	3	0	5	7	3	5	0	0	0	0	3	4	0	15	2	15	0	0	0	0	3	0	0	0	0	6
Q96CX2	0	8	0	4	7	4	0	5	7	0	4	0	0	5	0	6	8	3	8	4	7	0	5	0	0	0	0	0	2	2	4	0	3	3	4	2	6	0	8	0	0	0	0	0	0	0	0	0	0
P43686	0	3	0	7	12	6	9	8	0	0	0	0	6	16	6	15	4	11	3	8	0	0	5	0	0	9	8	4	5	0	5	3	0	9	5	4	6	0	12	0	6	5	0	2	0	0	0	0	11
Q9UJC3	0	4	0	0	0	0	0	0	0	0	0	0	0	0	0	0	0	0	0	0	0	0	0	0	0	0	0	0	0	0	0	0	0	0	0	0	0	0	0	0	0	0	0	0	0	0	0	0	0
Reverse_A0A1B0GVH7	0	6	0	0	0	4	0	0	0	0	0	0	0	3	2	0	0	0	0	0	0	0	0	0	0	0	0	0	0	0	0	0	0	0	0	0	0	0	0	0	0	2	0	0	0	0	0	0	6
P00533	0	13	0	25	0	0	0	0	0	0	0	0	17	15	9	16	4	15	8	13	20	12	19	3	0	10	7	0	7	8	9	3	8	26	20	25	12	0	18	0	0	0	0	0	0	6	5	6	0
Q12907	0	4	0	5	4	0	0	0	0	0	0	0	0	0	0	0	0	0	0	0	0	0	0	0	0	0	0	0	0	0	0	2	4	2	0	0	0	0	0	0	0	0	0	0	0	0	0	0	0
P68371	0	3	0	0	0	0	0	0	0	0	0	0	6	0	5	0	0	0	0	0	0	0	0	0	0	6	0	13	0	0	0	11	0	5	0	10	0	0	0	0	0	0	0	0	0	0	0	0	0
P11678	0	2	0	0	0	5	0	0	0	0	0	0	0	0	0	0	0	0	0	0	0	0	0	0	0	0	0	0	0	0	0	0	0	0	0	0	0	0	0	0	0	0	0	0	0	0	0	0	0
Q52LW3	0	6	0	4	14	10	11	5	9	0	0	0	0	15	6	11	9	12	8	7	15	7	13	5	6	20	12	8	4	10	8	5	7	10	7	0	11	0	13	0	3	0	0	0	0	0	0	0	0
P15311	0	4	8	6	0	4	0	0	0	10	0	10	11	0	7	6	0	4	5	7	0	4	0	3	0	13	0	16	5	0	5	6	0	11	7	11	0	0	0	0	4	0	11	3	5	0	4	0	0
P35030	0	6	7	15	5	10	7	7	4	5	6	0	7	5	7	4	4	4	5	8	24	7	19	18	22	4	12	8	3	2	2	3	5	9	11	5	13	6	8	0	0	0	0	10	4	5	0	0	9
Q9H2U2	0	7	0	9	5	11	0	0	0	0	0	0	0	14	5	15	9	7	8	10	5	0	4	3	6	3	7	0	0	0	0	0	0	0	5	0	8	0	15	0	0	0	0	0	0	0	0	0	0
P01871	0	8	0	0	10	7	3	0	0	8	0	0	6	0	5	0	0	0	0	0	11	54	4	40	0	11	0	31	0	0	0	0	0	0	6	0	0	3	0	0	0	0	0	0	0	0	0	0	13
P61769	0	4	8	8	6	9	7	12	6	40	7	19	21	14	15	13	10	21	15	23	15	16	13	8	7	47	10	51	7	22	13	5	0	26	17	24	7	9	5	0	4	0	5	5	9	0	11	6	11
P08174	0	14	0	22	18	19	11	11	4	11	7	11	9	19	12	26	14	23	17	13	16	10	32	7	7	16	13	12	11	11	13	5	11	9	17	5	33	16	45	8	5	0	4	8	10	3	6	3	18
Q92890	0	5	0	10	0	8	0	0	0	0	0	0	0	15	8	14	0	0	0	0	0	0	0	0	4	2	7	6	7	4	10	8	4	10	8	9	0	0	7	0	5	0	0	6	0	0	0	0	4
P09110	0	10	0	22	12	27	9	14	0	0	0	0	0	19	0	28	0	12	0	9	0	0	0	0	4	40	7	16	15	10	14	18	0	18	0	19	0	0	12	0	0	0	0	0	0	0	0	0	0
P83876	0	9	0	14	24	19	18	9	6	3	10	3	17	26	7	35	14	16	9	13	15	4	25	11	3	19	8	4	5	5	8	5	3	12	11	7	7	10	31	0	5	0	0	6	0	0	5	0	3
P27797	0	13	0	13	0	0	0	0	15	15	20	11	5	20	0	26	0	6	0	0	20	5	22	0	0	8	0	6	4	0	3	0	6	6	21	7	6	0	6	0	0	0	0	0	0	0	0	0	2
O43759	0	3	0	3	4	0	0	0	0	0	0	0	0	0	7	0	8	4	7	5	0	0	0	0	0	0	0	0	4	3	0	4	2	0	0	0	7	0	5	0	0	0	0	0	0	0	0	0	0
Q16706	0	8	0	11	16	15	12	13	0	3	2	0	8	5	4	5	7	10	5	10	0	4	5	0	4	19	5	5	14	8	8	3	6	11	8	4	8	0	14	0	7	5	0	7	0	0	0	0	0
Q01970	0	3	0	0	0	10	0	0	0	0	0	0	0	32	4	27	0	0	0	0	7	0	7	0	0	8	5	0	10	4	7	3	0	17	10	3	13	0	15	0	4	0	0	0	0	0	0	0	2
O43149	0	3	0	6	0	0	0	0	0	0	0	0	0	0	0	0	0	0	0	0	0	0	0	0	0	0	0	0	0	0	0	0	0	0	0	0	0	0	2	0	0	0	0	0	0	0	0	0	0
Q9P2T1	0	0	13	12	12	10	8	17	6	6	10	5	4	15	6	19	6	23	7	22	17	10	24	5	12	25	11	11	8	4	3	0	11	31	17	15	22	0	22	0	8	5	0	5	5	0	0	0	11
Q9Y277	0	0	2	3	9	0	0	4	0	0	0	0	5	4	11	4	0	0	0	4	0	0	0	0	0	3	0	0	2	3	0	1	0	4	0	4	0	0	0	0	0	0	0	0	0	0	0	0	0
A0A2R8Y619	0	0	3	0	0	0	0	0	0	0	0	0	0	0	0	0	0	0	0	0	0	0	0	0	0	0	0	0	0	0	0	0	0	0	0	0	0	0	0	0	0	0	0	0	0	0	0	0	0
Q8IUG1	0	0	10	0	0	0	0	0	0	0	0	0	0	0	4	0	0	0	0	0	0	0	0	0	0	0	0	0	0	0	0	11	0	13	0	10	0	0	0	0	0	0	0	0	0	0	0	0	0
A8MUU1	0	0	2	6	4	0	0	0	1	0	0	0	0	0	8	0	0	3	4	5	5	0	0	0	6	8	3	8	5	11	5	7	7	3	8	7	3	0	6	0	1	0	1	0	0	0	0	0	2
P51648	0	0	2	0	12	0	3	4	0	6	0	5	0	7	7	0	7	5	7	11	10	3	2	0	5	18	4	2	4	2	6	3	8	18	8	16	23	0	25	0	0	0	0	0	0	0	0	0	2
Q86SJ6	0	0	8	0	7	7	5	7	0	9	0	0	0	0	19	0	0	0	0	0	0	0	0	0	0	9	0	16	0	0	0	6	0	7	8	0	0	0	0	0	0	0	0	0	0	0	0	0	5
P07478	0	0	5	5	0	0	0	3	4	7	0	0	8	6	7	0	4	5	0	4	7	2	3	12	0	4	2	4	0	0	0	0	4	4	7	0	8	4	5	0	0	0	0	7	0	0	0	0	7
Q5TCM9	0	0	4	0	0	0	0	0	0	0	0	0	0	0	0	0	0	0	0	0	0	0	0	0	0	0	0	0	0	0	5	1	0	0	0	0	0	0	0	0	0	0	0	0	0	0	0	0	0
Q9NUG4	0	0	7	0	5	4	0	4	0	0	0	0	0	0	0	3	0	0	0	0	0	0	0	0	0	0	0	0	0	0	0	0	0	2	0	0	0	0	0	0	0	0	0	0	0	0	0	0	0
P40967	0	0	4	0	0	0	0	0	0	3	0	0	0	0	0	0	0	0	0	0	0	0	0	0	0	0	0	3	0	0	0	0	0	0	0	0	0	0	0	0	0	0	0	0	0	0	0	0	0
P22392	0	0	4	4	17	22	14	24	4	15	0	8	0	7	5	7	3	10	4	13	7	12	5	3	5	19	14	16	3	0	0	0	4	14	9	10	7	0	10	0	13	0	14	8	0	0	0	0	16
Reverse_Q12841	0	0	9	0	0	0	0	0	0	0	0	0	0	0	0	0	0	0	0	0	0	0	0	0	0	0	0	0	0	0	0	4	0	0	0	0	0	0	0	0	0	0	0	0	0	0	0	0	0
G5E9R7	0	0	19	0	0	0	0	0	0	0	0	0	0	0	0	0	0	0	0	0	0	0	0	0	0	0	0	7	0	0	0	7	0	9	0	11	0	0	0	0	0	0	0	0	0	0	0	0	0
P26447	0	0	4	0	6	0	0	0	0	0	0	0	0	5	5	6	0	0	0	0	0	0	0	0	0	0	0	0	0	0	0	0	0	0	0	6	0	0	0	0	0	0	0	0	0	0	0	0	2
P07237	0	0	2	0	0	0	0	0	0	8	0	0	3	0	7	3	0	0	0	0	0	0	0	0	0	5	0	10	0	3	0	0	0	0	0	3	0	0	0	0	0	0	0	0	0	0	0	0	0
Q86SG7	0	0	9	0	14	0	8	16	0	20	0	0	11	0	13	0	0	0	0	7	0	0	0	0	5	5	0	18	8	4	9	10	3	17	21	7	0	0	0	0	0	0	0	0	0	0	0	0	7
O95867	0	0	7	10	8	5	9	9	16	5	10	6	5	0	5	3	0	9	10	13	19	13	18	7	4	10	8	5	8	5	6	3	13	12	13	16	11	4	14	0	7	6	6	9	8	3	7	3	6
P25815	0	0	7	0	0	4	4	7	0	9	0	5	0	0	6	0	0	5	3	3	0	10	0	0	0	0	0	0	0	0	0	0	0	6	0	6	0	0	0	0	0	4	0	3	0	0	0	0	0
P06703	0	0	3	0	6	0	5	5	0	4	0	0	0	0	5	0	0	0	0	3	0	5	0	0	0	0	0	0	0	0	0	0	0	2	0	0	0	0	0	0	0	0	0	0	0	0	0	3	0
Reverse_Q9P2D7	0	0	2	0	0	0	0	0	0	0	0	0	0	0	0	0	0	0	0	0	0	0	0	0	0	0	0	0	0	0	0	0	0	0	0	0	0	0	0	0	0	0	0	0	0	0	0	0	0
Q86UK0	0	0	3	4	4	0	3	6	0	0	0	0	0	0	0	0	0	0	0	0	0	5	5	3	3	0	0	0	0	0	3	0	0	7	2	7	0	0	0	0	5	0	0	0	0	0	0	0	0
P12081	0	0	2	5	32	26	15	17	19	4	14	6	11	43	37	52	7	15	13	8	18	10	24	5	11	18	0	5	9	0	7	0	32	50	29	33	22	0	28	0	27	5	11	3	5	0	0	4	40
P15531	0	0	4	4	18	28	14	25	4	16	0	8	0	9	7	7	5	12	4	15	8	12	6	5	6	20	18	17	3	0	0	0	4	13	9	6	6	0	9	0	13	0	10	8	0	0	0	0	17
Q52LG2	0	0	7	0	0	0	0	0	0	0	0	0	0	0	0	0	0	0	0	0	0	0	0	0	0	0	0	0	0	0	0	0	0	2	0	0	0	0	0	0	0	0	0	0	0	0	0	0	0
Q13555	0	0	4	8	11	8	0	5	4	0	0	0	0	12	5	6	7	8	8	15	10	0	8	2	5	11	0	4	0	4	0	0	5	16	11	8	14	0	12	0	0	0	3	0	0	0	0	0	0
A8MWL6	0	0	3	5	5	0	8	3	0	0	0	0	4	3	4	4	0	4	0	7	0	5	0	0	0	5	0	5	3	2	2	2	0	4	0	4	0	0	0	0	0	5	0	0	2	0	0	0	0
Q9H190	0	0	3	0	5	4	5	4	0	5	0	0	0	0	0	0	0	0	0	0	0	2	4	0	0	9	0	7	1	0	2	0	0	4	3	4	0	0	5	0	0	0	0	3	5	0	0	0	0
Q96A08	0	0	3	0	0	0	0	0	0	0	0	0	0	0	0	0	0	0	0	0	0	0	0	0	0	0	0	0	0	0	0	0	0	0	0	0	0	0	0	0	0	0	0	0	0	0	0	0	0
Q14118	0	0	6	0	0	5	0	0	0	21	0	10	0	9	13	4	5	4	5	7	4	0	4	0	4	7	0	10	0	0	0	0	4	0	5	0	0	0	0	0	0	0	0	0	4	0	0	0	0
Q5JW98	0	0	7	0	0	0	0	0	0	0	0	0	0	0	4	0	0	0	0	0	0	0	0	0	0	0	0	0	0	0	0	0	0	0	0	0	0	0	0	0	0	0	0	0	0	0	0	0	0
P50897	0	0	4	0	4	0	0	0	5	3	0	0	0	0	0	0	0	0	0	0	0	4	3	4	0	5	0	5	0	3	0	0	0	8	5	17	9	0	13	0	0	0	0	4	0	0	4	3	0
Reverse_Q9UPS8	0	0	2	0	0	0	0	0	0	0	0	10	0	0	0	0	0	0	0	0	0	6	0	0	0	0	0	0	0	0	0	0	0	0	0	0	0	0	0	0	0	0	0	0	0	0	0	0	0
A8MTY7	0	0	4	0	0	0	0	0	0	3	0	0	0	0	6	0	0	14	0	0	0	0	0	6	6	11	0	12	0	3	3	13	0	17	0	12	0	0	0	0	0	0	0	0	0	0	0	0	0
P05387	0	0	4	0	10	11	15	0	8	5	7	3	8	4	15	4	5	9	6	11	17	7	9	5	12	0	7	5	0	3	0	0	2	7	0	6	9	5	9	3	9	2	5	5	0	0	0	0	9
Reverse_Q96S15	0	0	4	2	3	0	0	5	3	0	2	4	0	5	0	0	0	3	0	3	5	0	0	5	5	0	0	0	0	0	0	0	4	0	5	0	0	2	0	0	3	2	0	0	0	0	0	0	3
O14529	0	0	2	0	0	0	0	3	0	0	0	1	0	0	0	0	0	0	0	0	0	0	0	0	0	0	0	5	4	4	3	4	0	0	0	4	0	0	0	0	0	0	0	0	0	0	0	2	0
Reverse_P05093	0	0	3	0	0	0	0	0	0	4	0	2	0	0	0	0	0	0	0	0	0	0	0	0	0	0	0	0	0	0	0	0	0	0	0	0	0	0	0	0	0	0	0	0	0	0	0	0	0
Q07627	0	0	12	0	0	0	0	0	0	0	0	0	0	0	4	0	0	0	0	0	0	0	0	0	0	0	0	0	0	0	0	0	0	8	0	0	0	0	0	0	0	0	0	0	0	0	0	0	0
Q96S53	0	0	4	0	0	0	0	0	0	0	0	0	0	0	0	0	0	0	0	0	0	0	0	0	0	0	0	0	0	0	0	0	0	0	0	0	0	0	0	0	0	0	0	0	0	0	0	0	0
A8MVA2	0	0	10	0	5	0	0	2	0	0	0	0	0	0	6	0	0	0	0	0	0	0	0	0	10	7	0	14	0	0	2	15	0	4	0	4	0	0	0	0	0	0	0	0	0	0	0	0	0
O15260	0	0	4	4	0	0	0	0	0	0	0	0	0	0	0	0	0	0	0	0	0	0	0	0	0	0	0	0	6	4	5	0	0	7	0	6	4	0	3	0	0	0	0	0	0	0	0	0	0
A0A0B4J1V0	0	0	3	4	0	4	4	0	0	0	0	2	2	0	0	3	0	0	0	5	0	4	0	5	0	8	0	10	0	3	0	0	0	0	8	0	3	0	0	0	0	0	0	0	0	0	0	0	2
O95147	0	0	7	0	0	0	0	0	0	0	0	0	0	0	7	0	0	0	0	0	0	0	0	0	0	0	0	0	0	0	0	5	0	4	0	3	0	0	0	0	0	0	0	0	0	0	0	0	0
Q02818	0	0	4	0	5	4	0	0	0	40	3	23	23	10	18	11	9	16	9	14	8	7	8	8	10	25	0	22	0	4	0	2	0	9	2	0	0	0	5	0	0	0	0	2	7	0	5	0	0
Q58FF6	0	0	3	0	3	4	0	0	0	4	0	5	0	0	4	0	0	4	0	0	0	0	0	0	3	4	0	4	0	0	0	0	0	0	0	0	0	0	0	0	0	0	4	0	0	0	0	0	0
Q8IUR7	0	0	3	0	0	0	0	4	0	0	0	0	0	0	5	0	0	0	0	0	0	4	0	0	0	0	0	0	0	0	0	0	0	0	0	0	0	0	0	0	0	0	0	0	0	0	0	0	0
O43598	0	0	0	6	0	0	0	0	0	0	0	0	0	0	0	7	0	0	0	0	0	0	0	0	0	3	5	0	3	3	0	4	0	6	5	7	5	0	5	0	0	0	0	0	0	0	0	0	3
P31483	0	0	0	4	2	0	0	0	0	0	0	0	0	0	0	1	0	0	0	0	0	0	0	0	0	0	0	0	0	0	0	0	0	4	0	2	0	0	0	0	0	0	0	0	0	0	0	0	0
P0DP09	0	0	0	4	0	0	0	0	0	0	0	0	0	0	3	0	0	0	0	0	0	10	0	7	0	0	0	2	0	0	0	0	0	0	0	0	0	0	0	0	0	4	0	0	0	0	0	0	3
P07108	0	0	0	2	0	0	0	0	0	6	0	0	0	5	4	3	0	0	0	0	0	0	6	0	0	5	0	7	3	6	8	0	2	4	4	7	6	0	7	0	0	0	0	0	0	0	0	0	3
Q86WC4	0	0	0	6	0	0	0	0	0	0	0	0	0	0	0	0	0	0	0	0	0	0	0	0	0	0	0	0	0	0	0	0	0	3	0	0	0	0	0	0	0	0	0	0	0	0	0	0	0
P29622	0	0	0	5	0	0	0	0	4	0	0	0	0	0	0	0	0	0	0	0	0	0	4	0	0	0	0	0	0	0	0	0	0	0	0	0	8	0	5	0	0	0	0	0	0	0	0	0	0
P35580	0	0	0	6	0	3	0	0	0	0	0	0	9	21	10	27	0	0	0	0	4	8	7	6	3	7	6	3	0	0	0	0	0	0	0	0	0	0	0	0	0	0	0	0	0	0	0	0	0
P46736	0	0	0	4	6	5	4	0	0	0	0	0	0	6	0	4	8	10	3	5	0	0	5	0	6	4	5	0	0	0	0	0	0	4	4	0	14	0	12	0	0	0	0	0	0	0	0	0	0
P39656	0	0	0	5	12	13	6	6	4	5	4	0	4	11	3	13	5	12	9	15	6	2	4	3	3	14	6	7	2	3	3	6	7	11	8	4	13	3	11	0	7	0	0	0	0	0	0	0	5
O15173	0	0	0	7	5	0	0	0	0	0	0	0	0	0	0	0	5	0	6	3	0	0	0	3	4	0	0	0	2	2	2	2	2	1	0	0	0	0	0	0	0	0	0	0	0	0	0	0	0
O75326	0	0	0	5	3	5	0	0	0	0	0	0	7	14	3	13	2	0	0	0	0	0	0	0	3	3	0	0	0	0	4	0	4	8	4	5	0	0	8	0	0	0	0	0	0	0	0	0	0
P27449	0	0	0	4	6	0	4	0	0	0	0	0	0	0	5	0	3	0	0	5	4	2	0	0	9	0	4	8	0	0	0	0	0	0	7	4	0	0	5	0	0	0	0	0	0	0	0	0	4
Reverse_Q13247	0	0	0	8	0	0	0	6	0	0	0	0	0	0	0	0	0	0	0	0	31	0	0	0	30	5	0	0	0	0	0	0	10	4	0	4	8	0	0	0	0	0	0	0	0	0	0	4	0
Q8TE73	0	0	0	3	0	0	0	0	0	0	0	0	0	0	0	0	0	0	0	0	0	0	0	0	0	0	0	0	0	0	0	0	0	0	0	0	0	0	0	0	0	0	0	0	0	0	0	0	0
P54108	0	0	0	6	2	0	0	0	0	12	6	7	7	10	7	12	0	10	0	10	6	8	0	4	0	7	2	10	0	8	0	0	0	0	10	0	0	0	0	0	5	0	7	8	0	5	0	0	4
Reverse_A6NHQ4	0	0	0	3	0	0	0	0	0	0	0	0	0	0	0	0	0	0	0	0	0	0	0	0	0	0	0	0	0	0	0	0	0	0	0	0	0	0	0	0	0	0	0	0	0	0	0	0	0
Q6UXB1	0	0	0	6	10	6	6	7	0	0	0	0	4	5	4	4	0	11	4	9	4	0	0	0	0	1	0	1	0	0	0	0	2	5	2	6	0	0	0	0	0	0	0	0	0	0	0	0	0
P08118	0	0	0	2	0	0	0	0	0	8	0	0	0	0	0	0	0	0	0	0	0	5	0	4	0	5	5	5	0	1	0	0	0	0	0	0	0	0	0	0	4	6	0	5	0	0	0	0	0
Q14508	0	0	0	6	4	9	8	9	0	0	0	0	0	0	5	0	0	0	0	0	0	4	0	5	0	3	0	7	0	0	0	0	0	0	0	0	0	0	0	0	0	0	0	6	0	0	0	0	0
Q9UL52	0	0	0	2	0	0	0	0	0	0	0	0	0	0	0	0	0	0	0	0	0	1	0	1	0	0	0	6	3	0	0	0	0	0	0	0	0	0	0	0	0	0	0	2	0	0	0	0	0
Q5JS37	0	0	0	9	4	11	0	4	0	0	3	0	10	7	4	4	3	7	0	8	8	4	7	0	0	5	0	0	8	5	9	0	7	9	13	5	7	0	9	0	5	0	0	3	3	0	0	0	0
Q9UKR3	0	0	0	6	0	0	0	0	0	0	0	0	0	0	0	0	0	0	0	3	0	0	9	0	0	7	10	7	4	0	0	0	0	3	4	2	3	0	0	0	0	0	0	0	0	0	0	0	0
P48052	0	0	0	7	0	5	0	0	0	0	0	0	0	0	3	3	0	0	0	0	0	0	6	0	0	4	0	3	0	0	0	0	0	0	0	0	0	0	0	0	0	0	0	0	0	0	0	0	11
A0A075B6S6	0	0	0	1	2	4	2	3	4	0	0	0	0	3	0	3	5	3	6	5	7	9	6	4	2	5	2	6	0	2	0	0	1	0	3	2	4	0	3	0	5	0	4	4	0	0	2	2	2
Q13445	0	0	0	4	0	0	0	0	0	0	0	0	0	0	0	4	0	0	0	0	0	0	0	0	0	0	0	0	0	0	0	0	0	2	0	0	0	0	0	0	0	0	0	0	0	0	0	0	0
P14735	0	0	0	1	10	11	8	8	9	5	4	2	7	9	6	4	5	9	5	13	0	2	8	2	11	11	4	5	0	0	0	0	0	12	7	5	9	6	12	0	3	0	0	0	0	0	2	0	7
Q12923	0	0	0	9	6	4	0	0	0	0	0	0	0	7	0	6	0	7	4	7	5	0	4	0	0	5	6	0	7	2	4	0	4	0	0	2	5	0	7	0	0	0	0	0	0	0	0	0	0
P49590	0	0	0	3	16	12	11	9	6	0	7	5	7	15	15	16	3	7	6	0	6	3	9	0	0	7	0	3	4	0	4	0	13	13	11	11	7	0	9	0	13	3	4	0	3	0	0	0	17
Q9NXW2	0	0	0	5	0	0	0	0	0	0	0	0	0	0	0	0	0	0	0	0	0	0	0	0	0	0	0	0	0	0	0	0	0	0	0	0	0	0	0	0	0	0	0	0	0	0	0	0	0
Q8IW92	0	0	0	9	0	0	0	0	0	0	0	0	0	0	0	0	0	0	0	0	0	0	0	0	0	0	0	0	0	0	0	0	0	0	0	0	0	0	0	0	0	0	0	0	0	0	0	0	0
Q8TCT9	0	0	0	3	0	0	0	0	0	0	0	0	0	0	0	0	0	0	0	0	0	0	0	0	0	0	0	0	0	0	0	0	0	4	0	0	0	0	0	0	0	0	0	0	0	0	0	0	0
P01614	0	0	0	1	2	5	2	3	4	0	0	0	0	3	0	3	5	3	6	4	9	8	7	5	2	5	2	6	0	2	0	0	1	0	3	2	3	0	4	0	5	0	4	4	0	0	2	2	2
A0A096LP55	0	0	0	6	8	9	0	0	0	2	2	0	0	5	4	6	0	0	3	5	0	0	0	0	0	6	0	3	5	4	3	2	5	5	4	7	5	5	5	0	0	0	0	0	0	0	0	0	0
Q8IZV2	0	0	0	3	0	0	0	0	0	0	0	0	0	0	0	0	0	0	0	0	0	0	0	0	0	0	0	0	0	0	0	0	0	0	0	0	0	0	0	0	0	0	0	0	0	0	0	0	0
Q9H4M9	0	0	0	3	10	0	0	0	0	0	0	0	0	0	0	0	0	0	0	0	0	0	0	0	3	5	0	0	0	0	0	0	0	11	0	4	2	0	0	0	0	0	0	0	0	0	0	0	0
P08138	0	0	0	5	0	0	0	0	0	0	0	0	0	4	0	0	0	0	0	0	4	5	0	3	1	0	0	0	0	0	0	0	0	3	0	0	0	5	0	0	0	0	0	7	0	0	0	0	2
Q9UBR2	0	0	0	3	0	0	0	0	0	0	0	0	0	0	0	0	0	3	0	3	4	0	4	5	0	0	3	0	0	0	0	0	0	0	0	0	0	0	0	0	3	0	0	0	0	0	0	0	0
A0A0A0MRZ7	0	0	0	1	2	4	2	3	4	0	0	0	0	3	0	3	5	3	6	4	7	10	6	4	2	5	2	5	0	2	0	0	1	0	3	2	3	0	3	0	5	0	4	4	0	0	2	2	2
A2NJV5	0	0	0	1	2	4	2	3	4	0	0	0	0	3	0	3	5	3	6	4	7	10	6	4	2	5	2	5	0	2	0	0	1	0	3	2	3	0	3	0	5	0	4	4	0	0	2	2	2
P27824	0	0	0	5	6	0	0	0	0	0	0	0	0	0	0	0	0	0	0	0	0	0	0	0	0	5	0	6	4	0	0	0	0	8	0	0	0	0	0	0	0	0	0	0	0	0	0	0	0
O75556	0	0	0	9	0	0	0	0	0	5	10	0	2	14	8	7	6	11	6	13	11	5	5	9	6	45	0	151	2	0	0	0	0	0	9	2	0	0	0	0	0	0	0	0	0	0	0	2	0
Q16651	0	0	0	3	2	0	0	0	0	3	0	0	0	2	0	3	0	3	0	5	3	0	1	0	0	3	0	3	0	1	0	0	0	7	2	4	7	0	5	0	0	0	0	0	0	0	0	0	0
Q96QR8	0	0	0	8	0	4	0	0	0	0	0	0	0	0	0	10	0	0	0	0	0	0	0	0	0	3	0	0	0	0	0	0	0	3	0	0	7	0	4	0	0	0	0	0	0	0	0	0	0
Q9C0D9	0	0	0	3	0	0	0	0	0	0	0	0	0	0	0	0	0	0	0	0	0	0	0	0	0	0	0	0	0	0	0	0	0	2	0	0	0	0	0	0	0	0	0	0	0	0	0	0	0
P07225	0	0	0	4	0	0	0	0	0	0	0	0	0	0	0	0	0	4	0	7	4	5	6	0	0	0	0	0	6	0	4	0	0	6	0	0	3	0	12	0	0	0	0	0	0	0	0	0	0
O95865	0	0	0	5	23	40	14	16	10	6	10	3	0	17	10	19	14	32	6	21	40	30	24	20	44	61	32	39	31	8	15	20	30	47	40	39	22	15	29	14	26	13	20	13	4	8	0	0	22
Q9Y3X0	0	0	0	5	0	0	0	0	0	0	0	0	0	0	0	6	0	0	3	0	0	0	0	0	0	0	0	0	0	0	0	0	0	0	0	0	0	0	0	0	0	0	0	0	0	0	0	0	0
O00534	0	0	0	8	0	0	0	0	0	0	0	0	0	9	5	11	3	0	0	0	4	9	10	9	0	3	0	6	0	0	4	0	0	0	0	0	0	0	0	0	0	0	0	0	0	0	4	2	0
P07093	0	0	0	4	0	4	3	0	4	0	0	0	0	0	0	5	0	0	0	0	0	0	8	0	0	7	0	5	7	6	10	0	6	3	4	4	0	3	5	0	0	2	0	7	3	0	0	0	0
Q6UWU2	0	0	0	2	0	0	0	0	0	0	0	0	0	0	0	0	0	2	0	0	0	0	0	0	0	0	0	0	0	4	3	3	0	3	3	1	3	0	2	0	0	0	0	0	0	0	0	0	0
contaminant_GR78_KLULA	0	0	0	2	0	0	0	0	0	0	0	0	0	0	5	0	0	0	0	0	0	2	0	0	0	0	0	0	0	0	0	0	0	0	0	0	0	0	0	0	0	0	0	0	0	0	0	0	0
A0A087WW87	0	0	0	1	2	5	2	3	4	0	0	0	0	3	0	3	5	3	6	4	9	8	7	5	2	5	2	6	0	2	0	0	1	0	3	2	3	0	4	0	5	0	4	4	0	0	2	2	2
Q93050	0	0	0	8	17	12	15	15	0	0	0	0	8	13	10	23	8	20	10	17	0	4	9	0	4	9	8	7	0	0	4	0	7	11	8	9	9	0	15	0	0	0	0	0	0	0	0	0	0
O14983	0	0	0	3	0	3	0	0	0	0	0	0	0	0	0	0	0	0	0	2	0	0	0	0	4	1	0	0	1	0	0	0	0	4	0	3	4	0	0	0	0	0	0	2	0	0	0	0	3
Q92896	0	0	0	4	0	0	0	0	0	2	0	0	0	0	0	0	0	0	0	0	0	0	0	0	0	0	0	0	0	0	0	0	0	5	0	5	0	0	0	0	0	0	0	0	0	0	0	0	0
Q99959	0	0	0	2	0	0	0	0	6	3	0	0	0	0	0	0	0	0	0	0	6	0	6	5	8	11	14	8	8	7	8	0	0	0	0	0	0	0	0	5	0	7	0	7	0	4	4	5	0
Q9NQ34	0	0	0	5	0	0	0	0	0	0	0	0	0	0	0	0	0	0	0	0	0	0	0	0	0	0	0	0	0	0	0	0	0	0	0	0	0	0	0	0	0	0	0	0	0	0	0	0	0
P01615	0	0	0	1	2	5	2	3	4	0	0	0	0	4	0	3	5	3	6	7	9	12	7	5	2	8	2	8	0	2	0	0	1	0	3	4	3	0	4	0	5	0	4	4	0	0	2	2	2
P61964	0	0	0	5	5	10	0	0	0	0	0	0	0	7	0	13	0	0	0	0	0	0	0	0	0	0	0	0	0	0	0	0	6	0	4	0	0	0	2	0	0	0	0	0	0	0	0	0	0
O75340	0	0	0	3	0	0	0	0	3	0	0	0	0	0	0	0	0	0	0	0	0	0	0	0	0	11	0	0	6	5	8	3	0	10	0	5	11	0	14	0	0	0	0	0	0	0	0	0	0
Q10567	0	0	0	3	0	0	0	0	0	0	0	0	0	14	10	12	0	0	0	0	0	0	4	0	11	4	10	5	0	0	0	1	0	27	0	12	0	0	0	0	0	0	0	0	0	0	0	0	0
Q9NZN3	0	0	0	3	0	0	0	0	0	0	0	0	0	0	0	0	0	0	0	0	0	0	0	0	2	0	0	0	0	0	0	0	0	5	0	0	0	0	0	0	0	0	0	0	0	0	0	0	0
Q15782	0	0	0	5	0	0	0	0	0	0	0	0	0	7	0	0	0	0	0	0	0	0	0	0	0	0	0	0	0	0	0	0	0	0	0	0	5	0	0	0	0	0	0	0	0	0	0	0	0
Q9HDC9	0	0	0	4	8	3	9	4	0	0	0	0	0	3	7	3	6	7	5	6	0	0	0	3	4	0	0	0	0	0	0	0	1	0	0	0	12	0	7	0	2	0	0	0	0	0	0	0	2
Q9Y3A6	0	0	0	8	3	0	0	0	0	0	0	0	4	0	0	0	0	3	3	4	0	0	0	0	0	0	0	1	0	3	0	0	3	4	0	2	3	0	0	0	0	0	0	0	0	0	0	0	0
A0A075B6S2	0	0	0	1	2	4	2	3	4	0	0	0	0	3	0	3	5	3	6	4	7	10	6	4	2	5	2	5	0	2	0	0	1	0	3	2	3	0	3	0	5	0	4	4	0	0	2	2	2
Q8NCC3	0	0	0	3	0	0	0	0	0	0	0	0	0	0	0	4	0	0	0	0	0	0	0	0	0	0	0	0	0	0	0	0	0	0	0	0	0	0	0	0	0	0	0	0	0	0	0	0	0
P05062	0	0	0	3	3	2	0	0	0	0	0	0	0	3	0	2	0	0	0	4	9	2	8	3	7	4	4	3	0	3	2	0	3	6	4	0	2	0	4	0	0	0	0	0	0	0	0	0	0
Q16798	0	0	0	10	0	2	0	0	0	0	0	0	0	3	0	4	0	0	0	3	0	0	0	0	0	0	0	1	0	0	0	0	4	8	4	11	7	0	7	0	0	0	0	0	0	0	0	0	0
Q9H477	0	0	0	6	4	6	0	0	0	0	0	0	0	5	6	8	0	5	4	6	0	5	6	5	8	8	10	8	3	1	0	0	3	6	8	4	3	0	5	0	0	0	0	2	0	0	0	0	0
Q9NV96	0	0	0	6	0	0	0	0	0	0	0	0	0	0	0	0	0	0	0	0	0	0	0	0	0	0	0	0	0	0	0	0	0	0	0	0	0	0	0	0	0	0	0	0	0	0	0	0	0
Q96HH6	0	0	0	6	0	0	0	0	0	0	0	0	0	0	0	0	0	0	0	0	0	0	0	0	0	0	0	0	2	0	0	0	0	0	0	0	0	0	0	0	0	0	0	0	0	0	0	0	0
Reverse_A0A0B4J2D5	0	0	0	2	0	0	0	0	0	0	0	0	0	0	0	0	0	0	0	0	0	0	0	0	0	0	0	0	0	0	0	0	0	0	0	0	0	0	0	0	0	0	0	0	0	0	0	0	0
P06310	0	0	0	1	2	4	2	3	4	0	0	0	0	3	0	3	5	3	6	5	7	9	6	4	2	5	2	6	0	2	0	0	1	0	3	2	4	0	3	0	5	0	4	4	0	0	2	2	2
Q01085	0	0	0	5	2	0	0	0	0	0	0	0	0	4	0	3	0	0	0	0	0	0	0	0	0	0	1	0	2	0	0	0	0	5	0	2	0	0	0	0	0	0	0	0	0	0	0	0	0
P78540	0	0	0	9	0	7	3	0	0	0	0	0	0	6	6	6	3	5	0	6	7	0	0	4	6	5	12	0	0	0	0	0	0	0	0	2	0	0	0	5	0	5	0	4	0	0	0	2	9
P03973	0	0	0	3	5	8	4	5	0	6	0	0	0	0	5	0	0	5	0	10	10	8	20	5	31	47	25	54	7	11	11	3	0	4	8	13	3	0	12	0	9	8	0	9	0	0	0	0	0
O95807	0	0	0	5	0	0	0	0	0	0	0	0	0	0	0	0	0	0	0	0	0	0	0	0	0	0	0	0	0	0	0	0	0	0	0	0	0	0	0	0	0	0	0	0	0	0	0	0	0
Q9NSB8	0	0	0	3	0	0	0	0	0	0	0	0	0	3	0	3	0	0	0	0	0	0	2	0	0	0	0	0	0	0	0	0	2	3	2	1	0	0	0	0	0	0	0	0	0	0	0	0	0
contaminant_TRYPSIN	0	0	0	14	3	8	0	0	0	0	0	0	0	0	0	0	0	0	0	0	0	2	2	0	6	0	2	0	0	0	0	0	0	0	0	4	0	0	0	0	0	0	0	0	0	0	0	0	0
P42566	0	0	0	4	0	0	0	0	0	0	0	0	8	20	13	19	0	0	0	0	0	0	0	0	5	0	0	0	0	0	0	0	0	0	0	0	0	0	0	0	0	0	0	0	0	0	0	0	4
Q8N4T8	0	0	0	4	0	0	0	0	0	0	0	0	0	0	0	2	0	0	0	0	0	0	0	0	0	0	0	0	0	0	0	0	0	0	0	0	0	0	2	0	0	0	0	0	0	0	0	0	0
P16615	0	0	0	5	0	3	0	0	0	0	0	0	0	0	0	0	0	0	0	3	6	0	0	4	4	2	0	0	1	0	0	0	0	9	0	10	17	0	10	0	0	0	0	0	0	0	0	0	0
Q8NCJ5	0	0	0	11	0	7	0	0	0	0	0	0	0	4	0	6	0	4	0	3	0	0	0	0	0	0	0	0	0	0	0	0	0	10	9	7	7	0	12	0	0	0	0	0	0	0	0	0	0
A0A075B6P5	0	0	0	1	2	5	2	3	4	0	0	0	0	4	0	3	5	3	6	7	9	12	7	5	2	8	2	8	0	2	0	0	1	0	3	4	3	0	4	0	5	0	4	4	0	0	2	2	2
A0A0B4J2D9	0	0	0	4	0	0	0	0	0	0	0	0	0	0	3	0	0	0	0	0	0	10	0	7	0	0	0	2	0	0	0	0	0	0	0	0	0	0	0	0	0	4	0	0	0	0	0	0	3
P50453	0	0	0	3	0	3	0	0	3	0	0	0	0	0	0	3	0	0	0	3	4	0	18	0	0	5	0	0	9	6	9	9	0	0	0	10	0	0	0	0	0	0	0	4	0	0	0	0	0
Q8TAX7	0	0	0	3	0	0	0	0	0	0	0	0	0	0	0	0	0	0	0	0	0	7	0	0	0	5	0	0	0	2	0	0	0	0	0	0	0	0	0	0	0	0	0	0	0	0	0	0	0
O75298	0	0	0	3	0	0	0	0	0	0	0	0	0	0	0	0	0	0	0	0	0	0	0	0	0	0	0	0	0	0	0	0	0	0	0	0	0	0	0	0	0	0	0	0	0	0	0	0	0
P25774	0	0	0	4	0	0	0	0	0	0	0	0	0	0	0	0	3	0	0	3	0	0	2	0	0	0	0	0	0	0	0	0	0	0	0	0	2	0	9	0	0	0	0	0	0	0	0	0	0
P00747	0	0	0	5	6	5	0	3	0	6	0	0	0	0	0	0	0	8	3	10	0	50	5	31	0	0	0	16	0	0	0	0	1	0	0	6	5	0	4	0	0	0	0	0	0	0	0	0	2
P04179	0	0	0	5	4	9	4	0	0	0	0	0	0	4	4	2	6	5	5	8	3	6	0	4	0	0	0	0	5	5	6	5	11	10	12	6	8	0	10	0	6	0	8	0	0	0	0	0	0
Q969T9	0	0	0	12	6	14	3	5	2	0	0	0	0	26	9	24	7	0	5	6	10	10	17	8	18	12	19	13	5	0	0	0	9	10	13	2	0	2	9	6	8	0	0	4	5	0	0	0	6
Q6BCY4	0	0	0	3	7	6	7	0	0	0	0	0	0	11	6	18	8	11	11	11	0	0	0	0	7	6	4	0	4	0	0	0	13	48	18	19	0	0	0	0	0	0	0	0	0	0	0	0	0
Q86X29	0	0	0	3	4	8	6	0	0	2	0	0	0	4	0	0	6	8	8	4	12	5	3	8	6	0	0	7	0	2	0	0	5	2	0	0	2	0	0	0	0	0	0	4	0	0	0	0	0
Q9Y3Q3	0	0	0	4	0	0	0	0	0	0	0	0	0	0	0	4	0	2	0	2	0	1	0	0	0	2	0	0	0	2	0	0	0	6	0	4	5	0	4	0	0	0	0	0	0	0	0	0	0
P23219	0	0	0	12	9	5	3	0	2	0	0	0	0	5	0	5	0	7	0	0	0	0	0	0	0	8	0	0	0	0	0	3	6	18	8	15	19	0	21	0	0	0	0	0	0	0	0	0	0
Q12800	0	0	0	0	3	0	0	5	0	0	0	0	0	0	0	0	0	0	8	0	0	0	0	0	0	0	0	0	0	0	0	0	0	0	0	0	0	0	0	0	0	0	0	0	0	0	0	0	0
Q07283	0	0	0	0	27	0	10	0	0	0	0	0	0	0	0	0	0	0	0	0	0	0	0	0	0	0	0	0	0	0	0	0	0	0	0	0	0	0	0	0	0	0	0	0	0	0	0	0	0
P18669	0	0	0	0	8	0	0	0	0	0	0	0	0	0	0	0	0	0	0	0	0	0	0	0	0	0	0	0	0	4	0	0	0	0	0	0	0	0	0	0	0	0	13	0	0	0	0	0	0
Q9H223	0	0	0	0	8	0	0	0	0	0	0	0	0	0	0	0	0	0	0	0	0	0	0	0	0	0	0	0	0	0	0	0	0	0	0	0	0	0	0	0	0	0	0	0	0	0	0	0	0
P20339	0	0	0	0	5	0	0	0	0	0	0	0	0	0	0	0	0	0	0	0	0	0	0	0	0	4	0	6	0	0	0	3	0	0	0	0	0	0	0	0	0	0	0	0	0	0	0	0	0
Q5VZ89	0	0	0	0	2	0	0	0	0	0	0	0	0	0	0	0	0	0	0	0	0	0	0	0	0	0	0	0	4	0	4	0	0	0	0	0	0	0	0	0	0	0	0	0	0	0	0	0	0
P10809	0	0	0	0	31	20	12	14	2	8	0	4	0	18	18	13	11	33	15	28	0	8	0	0	7	19	7	9	0	0	0	0	0	18	2	12	16	0	32	0	2	2	0	0	0	0	0	0	5
P28065	0	0	0	0	8	8	7	8	0	0	0	0	0	9	9	8	2	10	5	12	4	9	4	0	0	3	0	5	0	0	0	0	0	2	0	5	3	0	11	0	0	0	0	0	0	0	0	0	0
P0DP08	0	0	0	0	4	0	0	0	0	0	0	0	0	4	4	0	0	0	0	4	0	8	0	6	0	0	0	0	0	0	0	0	0	0	2	0	0	0	0	0	0	0	0	0	0	0	0	0	0
P04844	0	0	0	0	7	0	3	0	0	0	0	0	0	0	0	0	0	0	0	0	2	0	0	0	0	9	0	0	7	5	2	3	7	11	6	7	9	0	9	0	0	0	0	0	0	0	0	0	0
P24158	0	0	0	0	3	0	0	0	0	0	0	0	2	0	0	0	0	0	0	0	0	0	0	0	0	0	0	0	0	0	0	0	0	0	0	0	0	0	0	0	0	0	0	0	0	0	0	0	0
Q13131	0	0	0	0	4	4	0	0	0	0	0	0	0	0	0	5	0	0	0	0	0	0	0	0	0	2	0	0	0	0	0	0	0	4	8	0	0	0	6	0	0	0	0	0	0	0	0	0	0
Q9UKX2	0	0	0	0	3	0	0	0	0	0	0	0	0	0	0	0	0	0	0	0	0	36	0	12	0	0	0	0	0	0	0	0	0	0	0	0	0	0	0	0	0	0	10	0	0	0	0	0	0
Reverse_Q9BYW2	0	0	0	0	2	0	0	0	0	0	0	0	0	0	0	0	0	0	0	0	0	0	0	0	0	0	0	0	0	0	0	0	0	0	0	0	0	0	0	0	0	0	0	0	0	0	0	0	0
P15259	0	0	0	0	6	0	0	0	0	0	0	0	0	0	0	0	0	0	0	0	0	0	0	0	0	0	0	0	0	0	0	0	0	0	0	0	0	0	0	0	0	0	3	0	0	0	0	0	0
P27930	0	0	0	0	4	3	0	6	0	0	0	0	0	0	0	0	0	0	0	0	0	0	0	0	0	0	0	0	0	0	0	0	0	10	0	2	0	0	0	0	0	0	0	4	0	0	0	0	0
A0A286YEV6	0	0	0	0	3	0	0	5	0	3	0	0	0	0	7	0	0	0	0	0	0	0	0	0	0	4	0	16	0	0	2	7	0	8	0	0	0	0	0	0	0	0	0	0	0	0	0	0	0
A0A286YF77	0	0	0	0	3	0	0	5	0	3	0	0	0	0	7	0	0	0	0	0	0	0	0	0	0	4	0	16	0	0	2	7	0	8	0	0	0	0	0	0	0	0	0	0	0	0	0	0	0
O14618	0	0	0	0	7	8	7	10	0	0	0	0	0	4	0	9	3	10	4	8	0	5	0	0	0	5	0	4	5	0	4	2	0	5	0	2	4	5	7	2	6	5	0	6	0	0	0	2	8
P11055	0	0	0	0	3	0	0	0	0	0	0	0	0	0	0	0	0	0	0	0	0	20	0	6	0	0	0	0	0	0	0	0	0	0	0	0	0	0	0	0	0	0	11	0	0	0	0	0	0
P12883	0	0	0	0	3	0	0	0	0	0	0	0	0	0	0	0	0	0	0	0	0	27	0	5	0	0	0	0	0	0	0	0	0	0	0	0	0	0	0	0	0	0	14	0	0	0	0	0	0
O60361	0	0	0	0	10	10	8	15	0	11	0	4	0	4	5	0	0	7	0	7	4	9	0	0	4	9	9	8	3	0	0	0	0	10	4	9	0	0	4	0	5	0	9	6	0	0	0	0	9
A6NHL2	0	0	0	0	3	0	0	0	0	0	0	0	0	0	0	0	0	0	0	0	0	0	0	0	0	0	0	0	0	0	0	0	0	0	0	0	0	0	0	0	0	0	0	0	0	0	0	0	0
P06737	0	0	0	0	5	0	0	0	0	0	0	0	0	0	0	0	0	0	0	0	0	0	0	0	0	0	0	0	0	0	0	0	0	0	0	5	0	0	0	0	0	0	7	0	0	0	0	0	0
P61020	0	0	0	0	5	0	0	0	0	0	0	0	0	0	0	0	0	0	0	0	0	0	0	0	0	3	0	5	0	0	0	3	0	0	0	0	0	0	0	0	0	0	0	0	0	0	0	0	0
Q7Z7H5	0	0	0	0	8	0	0	0	0	0	0	0	0	0	0	0	0	0	0	0	0	0	0	0	0	3	0	0	0	4	0	3	0	6	0	3	0	0	0	0	0	0	0	0	0	0	0	0	0
P00568	0	0	0	0	4	0	0	0	0	0	0	0	0	0	0	0	0	0	0	0	0	0	0	0	0	0	0	0	0	0	0	0	0	0	0	0	0	0	0	0	0	0	9	0	0	0	0	0	0
P0C0L4	0	0	0	0	5	0	0	0	0	0	0	0	0	0	0	0	0	0	0	0	0	62	0	56	0	0	0	5	0	0	0	0	0	0	0	0	0	0	0	0	0	0	0	0	0	0	0	0	0
Q969H8	0	0	0	0	14	10	7	9	4	0	5	0	0	9	5	14	7	15	7	10	9	0	10	4	6	14	11	11	6	10	10	7	9	12	4	8	1	4	11	0	7	2	5	0	3	0	5	0	6
O95782	0	0	0	0	7	20	0	7	0	0	0	0	0	8	0	12	0	4	0	0	0	0	0	0	16	20	4	7	5	0	0	0	0	14	0	2	0	0	0	0	0	0	0	0	0	0	0	0	4
P06744	0	0	0	0	2	0	0	0	0	0	0	0	0	0	0	0	0	0	0	0	0	3	0	0	0	0	0	0	0	0	0	0	0	0	0	0	0	0	0	0	0	0	9	0	0	0	0	0	0
P07864	0	0	0	0	5	6	2	3	4	4	3	0	0	3	4	2	0	0	2	4	6	4	3	2	2	0	5	0	0	0	0	4	0	0	0	3	0	0	3	0	0	0	7	0	5	0	0	0	3
Q15125	0	0	0	0	7	0	0	0	0	0	0	0	0	0	0	0	0	0	0	0	0	0	0	0	0	0	0	0	0	0	0	0	0	0	0	0	0	0	0	0	0	0	0	0	0	0	0	0	0
Q15018	0	0	0	0	4	0	0	0	0	0	0	0	0	0	0	0	0	0	0	0	0	0	0	0	0	0	0	0	0	0	0	0	0	5	0	4	5	0	6	0	0	0	0	0	0	0	0	0	0
P01768	0	0	0	0	5	0	8	5	0	5	0	0	0	0	3	0	0	0	0	3	5	16	4	11	4	3	0	6	0	0	0	0	0	0	0	0	0	0	0	0	4	0	7	0	0	0	0	0	0
P62834	0	0	0	0	3	0	4	0	0	3	0	0	0	0	3	0	0	0	0	3	0	0	0	0	0	4	0	0	0	0	0	0	0	0	0	2	0	0	0	0	0	0	0	0	0	0	0	0	0
P13533	0	0	0	0	3	0	0	0	0	0	0	0	0	0	0	0	0	0	0	0	0	25	0	5	0	0	0	0	0	0	0	0	0	0	0	0	0	0	0	0	0	0	14	0	0	0	0	0	0
Reverse_Q8N8Q8	0	0	0	0	9	0	0	0	0	6	0	0	0	0	5	0	0	0	0	0	0	0	0	0	0	0	0	0	0	0	0	6	0	0	0	0	0	0	0	0	0	0	0	0	0	0	0	0	0
P01824	0	0	0	0	4	0	0	0	0	0	0	0	0	4	4	0	0	0	0	4	0	8	0	6	0	0	0	0	0	0	0	0	0	0	2	0	0	0	0	0	0	0	0	0	0	0	0	0	0
P01825	0	0	0	0	4	0	0	0	0	0	0	0	0	4	4	0	0	0	0	4	0	8	0	6	0	0	0	0	0	0	0	0	0	0	2	0	0	0	0	0	0	0	0	0	0	0	0	0	0
P0DSO2	0	0	0	0	3	0	0	5	0	3	0	0	0	0	7	0	0	0	0	0	0	0	0	0	0	4	0	16	0	0	2	7	0	8	0	0	0	0	0	0	0	0	0	0	0	0	0	0	0
A0A286YF60	0	0	0	0	3	0	0	5	0	3	0	0	0	0	7	0	0	0	0	0	0	0	0	0	0	4	0	16	0	0	2	7	0	8	0	0	0	0	0	0	0	0	0	0	0	0	0	0	0
P08294	0	0	0	0	8	15	9	5	0	0	0	0	0	4	0	5	0	4	0	7	0	0	0	0	0	0	0	0	0	0	0	0	2	0	4	0	0	0	0	0	0	0	0	0	0	0	0	0	0
P51148	0	0	0	0	5	0	0	0	0	0	0	0	0	0	0	0	0	0	0	0	0	0	0	0	0	3	0	5	0	0	0	3	0	0	0	0	0	0	0	0	0	0	0	0	0	0	0	0	0
P35475	0	0	0	0	3	0	0	0	0	0	0	0	0	0	0	0	0	0	2	0	5	0	5	0	0	0	0	0	0	0	0	0	0	0	0	0	0	0	0	0	0	0	0	0	0	0	0	0	0
P0DP03	0	0	0	0	5	0	8	5	0	5	0	0	0	0	3	0	0	0	0	3	5	16	4	11	4	3	0	6	0	0	0	0	0	0	0	0	0	0	0	0	4	0	7	0	0	0	0	0	0
O00757	0	0	0	0	4	0	0	0	0	4	0	0	0	0	0	0	0	2	0	0	0	0	0	0	0	0	0	0	0	0	0	0	0	0	0	0	0	0	0	0	0	0	0	0	0	0	0	0	0
A0A286YF01	0	0	0	0	3	0	0	5	0	3	0	0	0	0	7	0	0	0	0	0	0	0	0	0	0	4	0	16	0	0	2	7	0	8	0	0	0	0	0	0	0	0	0	0	0	0	0	0	0
P06732	0	0	0	0	7	0	0	0	0	0	0	0	0	0	0	0	0	0	0	0	0	0	0	0	0	0	0	0	0	0	0	0	0	0	0	0	0	0	0	0	0	0	13	0	0	0	0	0	0
Q8N0Y7	0	0	0	0	3	0	0	0	0	0	0	0	0	0	0	0	0	0	0	0	0	0	0	0	0	0	0	0	0	0	0	0	0	0	0	0	0	0	0	0	0	0	0	0	0	0	0	0	0
P67812	0	0	0	0	5	0	0	0	0	0	0	0	0	0	0	0	0	0	0	0	0	0	0	0	0	0	0	0	0	0	0	0	0	5	0	5	3	0	5	0	0	0	0	0	0	0	0	0	0
Q99805	0	0	0	0	5	3	0	0	0	0	0	0	0	0	0	0	0	0	0	0	0	0	0	0	0	3	0	0	0	0	0	0	0	7	0	6	0	0	0	0	0	0	0	0	0	0	0	0	0
P0C0L5	0	0	0	0	5	0	0	0	0	0	0	0	0	0	0	0	0	0	0	0	0	64	0	58	0	0	0	5	0	0	0	0	0	0	0	0	0	0	0	0	0	0	0	0	0	0	0	0	0
P12882	0	0	0	0	4	0	0	0	0	0	0	0	0	0	0	0	0	0	0	0	0	36	0	10	0	0	0	0	0	0	0	0	0	0	0	0	0	0	0	0	0	0	10	0	0	0	0	0	0
Q8IVL1	0	0	0	0	3	0	0	0	0	0	0	0	0	0	0	0	0	0	0	0	0	0	0	0	0	0	0	0	0	0	0	0	0	0	0	0	0	0	0	0	0	0	0	0	0	0	0	0	0
P30626	0	0	0	0	15	21	7	5	2	4	0	0	0	5	6	7	6	10	11	15	15	13	9	13	14	15	9	2	0	0	4	0	5	10	0	0	14	0	26	4	4	4	4	6	0	0	0	0	0
A0A286YEY9	0	0	0	0	3	0	0	5	0	3	0	0	0	0	7	0	0	0	0	0	0	0	0	0	0	4	0	16	0	0	2	7	0	8	0	0	0	0	0	0	0	0	0	0	0	0	0	0	0
Q96DR5	0	0	0	0	7	0	0	0	0	5	0	0	0	0	0	0	0	3	0	5	0	0	0	0	0	6	0	9	0	0	0	0	0	0	5	3	0	0	0	0	0	0	0	6	0	0	0	0	0
P14678	0	0	0	0	3	11	0	4	0	0	0	0	0	11	0	16	0	3	0	0	0	0	5	0	0	6	0	0	7	0	8	2	0	14	7	15	5	0	9	0	3	0	0	0	0	0	0	0	2
P62316	0	0	0	0	5	7	4	3	0	0	0	0	0	4	0	6	0	3	0	5	4	3	6	4	7	4	4	3	3	0	5	1	5	11	10	5	5	0	8	0	4	0	0	3	0	0	0	0	5
Q9BRX8	0	0	0	0	5	6	3	0	0	0	0	0	0	0	3	0	4	4	3	5	0	0	0	0	0	0	0	0	0	0	0	0	0	6	0	0	0	0	6	0	0	0	0	0	0	0	0	0	0
Q8N884	0	0	0	0	2	0	0	0	0	0	0	0	0	0	0	0	0	0	0	0	0	0	0	0	0	2	0	0	0	5	0	4	0	3	2	0	0	0	0	0	0	0	0	0	0	0	0	0	0
Q9BQ50	0	0	0	0	20	19	13	15	19	0	10	0	0	18	6	23	17	15	16	15	7	0	2	0	13	11	12	9	0	0	0	0	0	0	0	0	14	0	19	5	19	0	8	0	0	0	0	0	15
Q9Y315	0	0	0	0	6	7	3	8	0	0	0	0	0	7	0	4	8	7	5	7	3	0	0	0	0	17	4	1	0	1	2	1	3	9	0	5	18	2	23	0	3	0	0	0	0	0	0	0	0
Q9Y623	0	0	0	0	3	0	0	0	0	0	0	0	0	0	0	0	0	0	0	0	0	28	0	6	0	0	0	0	0	0	0	0	0	0	0	0	0	0	0	0	0	0	10	0	0	0	0	0	0
P63162	0	0	0	0	3	11	0	4	0	0	0	0	0	11	0	16	0	3	0	0	0	0	5	0	0	6	0	0	7	0	8	2	0	14	7	15	5	0	9	0	5	0	0	0	0	0	0	0	2
Q6UWF3	0	0	0	0	47	51	52	0	0	0	0	0	0	43	0	0	28	0	26	51	0	0	35	0	0	0	0	0	0	0	0	0	0	0	0	0	0	0	0	0	0	0	0	0	33	0	32	0	40
contaminant_GR78_YEAST	0	0	0	0	12	0	12	0	0	12	0	9	18	0	17	0	0	15	15	12	0	24	21	0	0	13	0	12	0	0	0	5	0	17	0	16	8	0	0	5	0	11	9	10	0	8	0	7	11
Q13554	0	0	0	0	7	6	5	6	0	0	0	0	0	8	3	7	5	5	7	5	5	0	4	2	4	5	4	0	2	0	0	0	2	7	6	2	9	0	5	0	0	0	0	0	0	0	0	0	0
A0A286YF46	0	0	0	0	3	0	0	5	0	3	0	0	0	0	7	0	0	0	0	0	0	0	0	0	0	4	0	16	0	0	2	7	0	8	0	0	0	0	0	0	0	0	0	0	0	0	0	0	0
A0A075B6K4	0	0	0	0	2	0	0	0	0	0	0	0	0	0	0	0	0	0	0	0	0	5	0	7	0	3	0	4	0	0	0	0	0	0	0	5	0	0	0	0	0	0	0	0	0	0	0	0	0
Q01105	0	0	0	0	4	6	0	3	0	0	0	0	15	24	14	28	0	0	0	0	0	3	0	4	0	18	9	16	0	0	0	2	0	8	5	0	0	0	0	0	3	0	4	0	0	0	0	0	10
P28325	0	0	0	0	3	0	0	0	0	8	0	2	0	0	0	0	0	0	0	0	0	12	0	9	0	0	0	3	0	0	0	0	0	0	0	0	0	0	0	0	0	0	0	0	0	0	0	0	0
P26641	0	0	0	0	2	0	0	0	0	0	0	0	0	0	0	0	0	0	0	0	0	0	0	0	0	0	0	0	0	0	0	0	0	0	0	0	0	0	0	0	0	0	0	0	0	0	0	0	0
P07205	0	0	0	0	10	0	0	4	0	0	0	0	0	0	0	0	0	0	0	0	0	0	0	0	0	3	0	4	0	3	0	0	0	5	0	6	0	0	0	0	0	0	13	0	0	0	0	0	0
P05976	0	0	0	0	3	0	0	0	0	0	0	0	0	0	0	0	0	0	0	0	0	0	0	0	0	0	0	0	0	0	0	0	0	0	0	0	0	0	0	0	0	0	2	0	0	0	0	0	0
P0DP06	0	0	0	0	4	0	0	0	0	0	0	0	0	4	4	0	0	0	0	4	0	8	0	6	0	0	0	0	0	0	0	0	0	0	2	0	0	0	0	0	0	0	0	0	0	0	0	0	0
A8MWD9	0	0	0	0	5	1	3	0	0	3	0	0	0	5	0	3	0	6	0	4	0	0	0	0	0	4	0	0	0	0	0	1	3	5	0	6	4	0	1	0	0	0	0	0	0	0	0	0	0
P20839	0	0	0	0	3	6	0	0	0	0	0	0	0	4	0	9	0	0	3	0	0	0	0	0	0	1	3	0	0	0	0	0	0	6	0	0	0	0	0	0	0	0	0	0	0	0	0	0	0
P00813	0	0	0	0	3	3	2	0	0	3	0	0	0	7	0	10	4	8	3	7	4	0	2	0	0	0	0	7	0	0	0	0	6	0	9	5	5	0	11	0	0	0	0	0	0	0	0	0	0
P06331	0	0	0	0	4	0	0	0	0	0	0	0	0	4	4	0	0	0	0	4	0	8	0	6	0	0	0	0	0	0	0	0	0	0	2	0	0	0	0	0	0	0	0	0	0	0	0	0	0
A0A286YFB4	0	0	0	0	3	0	0	5	0	3	0	0	0	0	7	0	0	0	0	0	0	0	0	0	0	4	0	16	0	0	2	7	0	8	0	0	0	0	0	0	0	0	0	0	0	0	0	0	0
P62304	0	0	0	0	8	7	0	7	0	0	0	0	0	6	4	7	0	6	0	6	6	3	10	0	0	0	3	0	5	0	6	0	0	5	8	0	8	0	10	0	5	3	3	5	0	0	0	0	0
Q9Y5B9	0	0	0	0	4	8	0	0	0	0	0	0	0	9	0	18	0	0	0	0	4	0	8	0	6	4	0	0	0	0	0	0	0	5	8	0	6	0	14	0	0	0	0	0	0	0	0	0	0
A6NC98	0	0	0	0	2	0	4	0	0	0	0	0	3	0	0	0	0	0	0	0	0	0	0	0	0	0	0	0	0	0	0	0	0	0	0	0	0	0	0	0	0	0	0	2	0	0	0	0	0
Q8NFQ6	0	0	0	0	8	0	0	3	0	0	0	0	0	3	0	0	0	0	0	0	4	0	2	0	0	0	0	0	3	2	0	0	0	4	5	0	3	0	0	0	0	0	0	0	0	0	0	0	0
P57088	0	0	0	0	5	0	0	0	0	0	0	0	0	0	0	0	0	0	0	3	0	0	0	0	0	0	0	0	0	0	0	0	2	3	0	3	4	0	2	0	0	0	0	0	0	0	0	0	0
P11217	0	0	0	0	8	0	0	0	0	0	0	0	0	0	0	0	0	0	0	0	0	0	0	0	0	0	0	0	0	0	0	0	0	0	0	0	0	0	0	0	0	0	22	0	0	0	0	0	0
P02760	0	0	0	0	8	0	0	0	0	0	0	0	0	0	0	0	0	0	0	0	0	17	0	9	0	0	0	0	0	0	0	0	0	0	0	0	0	0	0	0	0	0	0	0	0	0	0	0	0
Q86UE4	0	0	0	0	3	0	0	0	0	0	0	0	0	0	0	0	3	3	4	4	0	0	0	0	0	0	0	0	0	0	0	0	1	2	0	0	5	0	0	0	0	0	0	0	0	0	0	0	0
Q9H9S3	0	0	0	0	5	0	3	0	0	0	0	0	0	0	0	0	3	4	0	3	0	0	0	0	0	0	0	0	3	4	0	0	0	6	0	4	3	0	4	0	0	0	0	0	0	0	0	0	0
O43813	0	0	0	0	7	5	4	5	0	0	0	0	0	0	0	0	0	0	0	0	0	0	0	0	0	0	0	0	0	0	0	0	0	0	0	0	0	0	0	0	0	0	0	0	0	0	0	0	0
P54793	0	0	0	0	8	0	5	4	0	0	0	0	5	0	4	0	0	0	0	0	0	0	0	0	0	0	0	0	0	4	2	4	0	3	5	2	5	0	0	0	0	0	0	0	0	0	0	0	0
Q9NY33	0	0	0	0	5	19	0	10	0	0	0	0	0	6	0	27	0	0	0	0	0	0	0	0	14	29	9	10	4	5	0	5	0	7	0	0	0	0	0	0	0	0	0	0	0	0	0	0	22
P16989	0	0	0	0	5	0	0	0	0	0	0	0	0	8	7	5	0	3	0	0	7	10	6	3	2	0	2	4	0	0	0	0	0	9	7	9	0	0	0	0	0	0	0	0	0	0	0	0	0
Q9NZI7	0	0	0	0	3	0	0	5	0	0	0	0	0	0	0	0	0	0	0	0	0	0	0	0	0	0	0	0	0	0	0	0	0	0	0	0	0	0	0	0	0	0	0	0	0	0	0	0	0
Q8TDE3	0	0	0	0	3	0	5	0	0	0	0	0	1	1	0	3	0	2	0	1	6	0	4	0	0	8	3	6	1	3	0	0	0	4	0	5	0	0	2	0	1	0	0	0	0	0	0	0	0
P50395	0	0	0	0	25	30	16	20	15	22	7	0	18	43	25	61	13	14	13	21	19	15	22	12	55	71	53	39	7	5	10	0	45	81	66	48	12	0	22	0	19	10	14	7	4	0	0	0	25
P00558	0	0	0	0	25	13	0	6	0	4	0	0	0	0	0	9	0	0	0	6	0	0	0	0	11	23	6	28	0	5	0	0	0	11	4	11	7	0	5	0	0	0	18	0	0	0	0	0	21
Reverse_Q8WTS1	0	0	0	0	1	0	0	0	0	0	0	0	0	0	0	0	0	0	0	0	0	0	0	0	0	0	0	0	0	0	0	0	0	0	0	0	0	0	0	0	0	0	0	0	0	0	0	0	0
Reverse_Q93009	0	0	0	0	2	4	0	0	0	0	0	0	0	0	0	0	0	0	0	0	0	0	0	0	0	0	0	0	0	0	0	0	0	0	0	0	0	0	0	0	0	0	0	0	0	0	0	0	0
P09228	0	0	0	0	7	3	9	8	6	23	9	9	0	3	9	0	0	6	0	7	0	10	6	7	8	14	6	30	0	0	0	0	0	0	9	10	0	12	0	0	0	13	8	11	0	0	0	0	0
Q9BWD1	0	0	0	0	21	21	15	22	0	0	0	0	7	17	17	23	9	22	11	19	16	0	13	7	24	40	31	15	2	0	0	0	14	44	18	6	41	4	54	0	5	0	0	4	0	0	0	0	13
Q96FJ2	0	0	0	0	7	6	0	7	0	0	0	0	0	7	0	8	0	0	0	0	0	0	0	0	5	0	5	3	0	0	0	0	0	0	0	0	0	0	0	0	0	0	0	0	0	0	0	0	0
P16144	0	0	0	0	5	7	0	0	0	0	0	0	0	0	0	4	0	5	0	0	0	0	0	0	0	0	4	0	0	0	0	0	0	0	0	0	0	0	0	0	0	0	0	0	0	0	0	0	0
Reverse_Q8WVF5	0	0	0	0	4	0	0	0	0	0	0	0	0	0	0	0	0	0	0	0	0	0	0	0	0	0	0	0	0	0	0	0	0	0	0	0	0	0	0	0	0	0	0	0	0	0	0	0	0
Reverse_Q9NYQ8	0	0	0	0	3	0	0	0	0	0	0	0	0	0	0	0	0	0	0	0	0	0	0	0	0	0	0	0	0	0	0	0	0	0	0	0	0	0	0	0	0	0	0	0	0	0	0	0	0
Q8IVF2	0	0	0	0	3	0	0	0	0	0	0	0	0	6	0	0	0	0	0	0	0	0	0	0	8	0	6	0	0	0	0	0	0	3	0	0	0	0	0	0	0	0	6	4	0	0	0	0	0
P12277	0	0	0	0	4	0	0	0	0	0	0	0	0	0	0	0	0	0	0	0	0	0	0	0	0	0	0	0	0	0	0	0	0	0	0	0	0	0	0	0	0	0	7	0	0	0	0	0	0
P0DME0	0	0	0	0	4	6	0	3	0	0	0	0	10	20	9	21	0	0	0	0	0	3	0	3	0	18	9	16	0	0	0	0	0	8	0	0	0	0	0	0	3	0	0	0	0	0	0	0	9
P62314	0	0	0	0	6	6	3	5	0	0	0	0	0	4	0	6	0	0	0	5	0	0	2	0	0	3	0	0	4	0	0	0	3	4	3	5	7	0	7	0	4	0	0	0	0	0	0	0	0
Q9H6N6	0	0	0	0	3	0	0	0	0	0	0	0	0	0	0	0	0	0	0	0	0	8	0	2	0	0	0	0	0	0	0	0	0	0	0	0	0	0	0	0	0	0	2	0	0	0	0	0	0
Q8IXM6	0	0	0	0	5	0	0	0	0	0	0	0	0	0	0	0	0	0	0	0	0	0	0	0	0	0	0	0	0	0	0	0	9	3	0	0	13	0	7	0	0	0	0	0	0	0	0	0	0
Q9NPA0	0	0	0	0	5	0	0	0	0	0	0	0	0	0	0	0	0	0	0	0	0	0	0	0	0	0	0	0	0	0	0	0	0	0	0	0	0	0	0	0	0	0	0	0	0	0	0	0	0
Q9BQS8	0	0	0	0	3	0	2	0	0	0	0	0	0	0	3	0	0	5	0	3	0	0	0	0	0	0	0	3	0	0	0	0	0	0	0	0	0	0	0	0	0	0	0	0	0	0	0	0	0
A0A0C4DH41	0	0	0	0	4	0	0	0	0	0	0	0	0	4	4	0	0	0	0	4	0	8	0	6	0	0	0	0	0	0	0	0	0	0	2	0	0	0	0	0	0	0	0	0	0	0	0	0	0
P0DP07	0	0	0	0	4	0	0	0	0	0	0	0	0	4	4	0	0	0	0	4	0	8	0	6	0	0	0	0	0	0	0	0	0	0	2	0	0	0	0	0	0	0	0	0	0	0	0	0	0
Q5ST30	0	0	0	0	3	0	0	0	0	0	0	0	0	0	0	0	0	0	0	0	0	0	0	4	0	0	0	0	0	0	0	0	0	0	0	0	0	0	0	2	0	0	0	0	0	0	0	0	0
P14406	0	0	0	0	4	2	4	0	0	0	0	0	0	2	0	4	0	0	5	4	2	0	0	0	5	7	0	0	0	0	3	2	9	2	5	4	3	0	4	0	0	0	0	0	0	0	0	0	0
P02766	0	0	0	0	3	0	0	0	0	3	0	0	3	0	6	0	0	5	0	3	5	18	4	18	0	5	0	6	3	0	0	0	0	0	0	5	0	0	0	0	0	3	0	0	0	0	0	0	0
P36871	0	0	0	0	6	0	0	0	0	0	0	0	0	0	0	0	0	0	0	0	0	0	0	0	0	0	0	0	0	0	0	0	0	0	0	0	0	0	0	0	0	0	12	0	0	0	0	0	0
P09601	0	0	0	0	9	0	4	0	0	0	0	0	0	0	3	0	0	5	0	5	0	2	0	0	0	0	0	0	5	0	0	0	0	4	0	4	0	0	0	0	0	0	0	0	0	0	0	0	0
P78347	0	0	0	0	5	4	6	0	0	0	0	0	0	0	0	2	3	0	0	0	0	0	0	0	0	0	0	0	0	0	0	0	0	0	0	0	3	0	5	0	0	0	0	0	0	0	0	0	4
P25705	0	0	0	0	5	0	5	4	0	4	0	0	5	0	11	0	0	0	0	0	0	0	0	0	0	3	0	4	0	0	0	0	0	0	0	0	0	0	0	0	0	0	4	0	0	0	0	0	2
P62308	0	0	0	0	5	1	3	0	0	3	0	0	0	5	0	3	0	6	0	4	0	0	0	0	0	4	0	0	0	0	0	1	3	5	0	6	4	0	1	0	0	0	0	0	0	0	0	0	0
P07195	0	0	0	0	27	17	19	11	7	15	8	0	0	3	12	5	9	15	16	19	13	6	7	5	6	7	9	18	0	0	0	4	3	4	6	5	10	5	16	2	0	0	9	3	5	0	0	0	5
Q92520	0	0	0	0	6	5	4	6	0	0	0	0	0	4	0	4	0	4	4	4	0	0	0	0	4	5	0	3	0	0	0	0	0	6	4	2	4	0	2	0	0	0	0	0	0	0	0	0	0
Q96M27	0	0	0	0	4	6	3	0	0	0	0	0	0	3	0	7	0	3	0	0	0	0	0	0	0	14	2	11	0	0	0	0	0	5	0	0	0	0	0	0	0	0	0	2	0	0	0	0	2
Q96G03	0	0	0	0	11	18	8	4	0	0	0	0	0	7	0	4	3	7	0	4	0	0	0	0	10	7	11	7	0	0	0	0	0	0	0	0	0	0	0	0	5	0	0	0	0	0	0	0	16
P61224	0	0	0	0	3	0	4	0	0	3	0	0	0	0	3	0	0	0	0	3	0	0	0	0	0	4	0	0	0	0	0	0	0	0	0	2	0	0	0	0	0	0	0	0	0	0	0	0	0
Q14568	0	0	0	0	5	0	0	0	0	0	0	0	0	0	3	0	0	0	0	0	0	0	0	0	0	0	0	0	0	0	0	0	0	0	0	0	0	0	0	0	0	0	0	0	0	0	0	0	0
P58107	0	0	0	0	7	0	0	0	0	7	0	0	0	4	4	0	0	0	5	8	0	0	0	0	0	4	0	0	0	0	0	0	0	11	0	24	5	0	8	0	4	0	0	3	0	0	0	0	0
P31150	0	0	0	0	6	4	0	0	0	9	4	0	0	11	15	17	5	0	5	7	0	10	16	0	35	23	27	15	0	0	3	0	11	22	26	12	5	0	8	0	0	0	0	0	0	0	0	0	12
P20700	0	0	0	0	3	0	2	4	0	0	0	0	0	0	3	0	0	0	0	0	0	0	0	0	0	0	0	0	0	0	0	0	0	0	0	0	0	0	0	0	0	0	0	0	0	0	0	0	3
P34096	0	0	0	0	5	0	0	0	0	15	0	7	6	0	3	0	3	4	5	7	0	3	5	0	4	2	0	10	0	0	0	0	0	2	5	0	0	0	0	0	0	0	0	0	0	0	0	0	0
P27487	0	0	0	0	3	0	0	0	0	0	0	0	0	0	0	0	0	0	0	0	0	0	0	0	0	0	0	0	0	0	0	0	0	0	0	0	0	0	0	0	0	0	0	0	0	0	0	0	0
P14927	0	0	0	0	8	0	0	0	0	0	0	0	0	0	0	0	0	0	3	4	2	0	0	0	6	6	0	4	4	0	5	0	2	3	7	0	4	0	5	0	5	0	2	0	0	0	0	0	0
A0A286YFG1	0	0	0	0	3	0	0	5	0	3	0	0	0	0	7	0	0	0	0	0	0	0	0	0	0	4	0	16	0	0	2	7	0	8	0	0	0	0	0	0	0	0	0	0	0	0	0	0	0
P11216	0	0	0	0	5	0	0	0	0	0	0	0	0	0	0	0	0	0	0	0	0	0	0	0	0	0	0	0	0	0	0	0	0	0	0	0	0	0	0	0	0	0	15	0	0	0	0	0	0
Reverse_Q96D15	0	0	0	0	0	5	0	0	0	0	0	0	0	0	0	0	0	0	0	0	0	0	0	0	0	0	0	0	0	0	0	0	0	0	0	0	0	0	0	0	0	0	0	0	0	0	0	0	0
P27216	0	0	0	0	0	3	0	0	0	0	0	0	0	3	0	0	0	0	0	0	0	0	0	0	2	4	0	4	0	2	0	0	0	0	0	0	0	0	0	0	0	0	0	0	0	0	0	0	0
O95399	0	0	0	0	0	4	2	0	0	0	0	0	0	3	0	0	0	0	0	0	0	0	0	0	0	0	0	0	0	0	0	0	0	0	0	0	0	0	0	0	0	0	0	0	0	0	0	0	0
P47897	0	0	0	0	0	3	3	0	0	0	0	0	0	2	0	5	0	0	0	0	0	0	0	0	0	3	3	0	0	0	0	0	0	0	0	0	0	0	0	0	0	0	0	0	0	0	0	0	0
Q96AT9	0	0	0	0	0	2	0	0	0	0	0	0	0	0	0	0	0	0	0	0	0	0	0	0	0	0	0	0	0	0	0	0	0	0	0	0	0	0	0	0	0	0	0	0	0	0	0	0	0
Q08431	0	0	0	0	0	4	0	0	0	0	0	0	0	0	0	0	0	0	0	0	0	0	0	0	0	0	0	0	0	0	0	0	0	0	0	0	0	0	0	0	0	0	0	0	0	0	0	0	0
Q9UJ70	0	0	0	0	0	9	0	0	0	2	0	0	0	8	0	11	0	0	0	2	0	0	0	0	6	11	8	11	0	0	3	0	0	5	0	7	6	0	8	0	0	0	0	0	0	0	0	0	0
O75832	0	0	0	0	0	8	0	3	0	0	0	0	0	0	0	12	0	6	0	3	0	0	3	0	7	5	4	2	2	2	2	0	5	3	4	2	0	0	0	0	0	0	0	0	0	0	0	0	0
P52888	0	0	0	0	0	3	0	0	0	0	0	0	0	0	0	0	0	0	0	0	0	0	0	0	5	4	0	3	0	0	0	0	0	0	0	0	0	0	0	0	0	0	0	0	0	0	0	0	0
Q9UN74	0	0	0	0	0	5	0	0	0	0	0	0	0	0	0	0	0	0	0	0	0	0	0	0	0	0	0	0	0	0	0	0	0	0	0	0	0	0	0	0	0	0	0	0	4	0	0	0	0
O14841	0	0	0	0	0	8	0	0	0	0	0	0	0	3	0	4	0	4	0	3	0	0	0	0	6	10	3	2	0	0	0	0	3	8	0	0	4	0	9	0	0	0	0	0	0	0	0	0	0
P0C870	0	0	0	0	0	4	0	0	0	0	0	0	0	2	0	0	0	0	0	0	0	0	0	0	0	7	3	8	3	0	0	6	0	4	0	0	0	0	0	0	0	0	0	0	0	0	0	0	4
P02751	0	0	0	0	0	4	0	0	0	0	0	0	5	0	0	0	0	0	0	0	0	40	0	16	0	0	0	0	0	0	0	0	0	0	0	0	0	0	0	0	0	0	0	0	0	0	0	0	0
P16930	0	0	0	0	0	7	0	0	0	0	0	0	0	3	0	0	5	5	4	4	0	0	4	2	4	0	0	0	0	0	0	0	0	0	0	0	11	0	12	0	0	0	0	0	0	0	0	0	0
Q99584	0	0	0	0	0	2	3	0	0	0	0	0	0	0	0	0	0	0	0	0	9	0	5	0	0	0	0	0	0	0	0	0	0	0	0	0	0	0	0	0	0	0	0	0	0	0	0	0	0
Q8WWH5	0	0	0	0	0	2	0	0	0	0	0	0	0	0	0	0	0	0	0	0	0	0	0	0	0	0	0	0	0	0	0	0	0	0	0	0	0	0	0	0	0	0	0	0	0	0	0	0	0
Q5TAX3	0	0	0	0	0	3	0	0	0	0	0	0	0	0	0	0	0	0	0	0	0	0	0	0	0	0	0	0	0	0	0	0	0	0	0	0	0	0	0	0	3	0	0	0	0	0	0	0	0
P54803	0	0	0	0	0	3	4	0	0	0	0	0	6	7	6	0	4	2	0	6	7	9	3	0	0	0	0	0	6	2	4	0	5	9	7	13	3	0	3	0	0	0	0	0	2	0	4	0	0
P04899	0	0	0	0	0	4	0	0	0	0	0	0	0	0	0	0	0	0	0	0	0	0	0	0	0	0	0	0	0	0	0	0	0	0	0	0	0	0	0	0	0	0	0	0	0	0	0	0	0
[truncated: 1,685 more rows]
[truncated: 195 more columns]
