# Supplementary material for: Quinoa bioester application shifts human skin proteome toward molecular profiles associated with younger age
Source: Commun Biol. 2026 Apr 9;9:775. doi: 10.1038/s42003-026-10006-4 (PMC13247230; doi:10.1038/s42003-026-10006-4)
Supplement: Supplementary file 7 — supplementary data 4 [file 42003_2026_10006_MOESM7_ESM.xlsx]

## Sheet: Pairwise
Locus	Labels 1 and 2 --- E:\Paulo\Bioactive\20_E016B\20_E016B.sepr2 --- E:\Paulo\Placebo\20_D016P\20_D016P.sepr2	Labels 3 and 4 --- E:\Paulo\Bioactive\21_E108B\21_E108B.sepr2 --- E:\Paulo\Placebo\21_D108P\21_D108P.sepr2	Labels 5 and 6 --- E:\Paulo\Bioactive\22_E088B\22_E088B.sepr2 --- E:\Paulo\Placebo\22_D088P\22_D088P.sepr2	Labels 7 and 8 --- E:\Paulo\Bioactive\23_E117B\23_E117B.sepr2 --- E:\Paulo\Placebo\23_D117P\23_D117P.sepr2	Labels 9 and 10 --- E:\Paulo\Bioactive\24_D054B\24_D054B.sepr2 --- E:\Paulo\Placebo\24_E054P\24_E054P.sepr2	Labels 11 and 12 --- E:\Paulo\Bioactive\25_D028B\25_D028B.sepr2 --- E:\Paulo\Placebo\25_E028P\25_E028P.sepr2	Labels 13 and 14 --- E:\Paulo\Bioactive\26_E036B\26_E036B.sepr2 --- E:\Paulo\Placebo\26_D036P\26_D036P.sepr2	Labels 15 and 16 --- E:\Paulo\Bioactive\27_D030B\27_D030B.sepr2 --- E:\Paulo\Placebo\27_E030P\27_E030P.sepr2	Labels 17 and 18 --- E:\Paulo\Bioactive\28_D018B\28_D018B.sepr2 --- E:\Paulo\Placebo\28_E018P\28_E018P.sepr2	Labels 19 and 20 --- E:\Paulo\Bioactive\29_E041B\29_E041B.sepr2 --- E:\Paulo\Placebo\29_D041P\29_D041P.sepr2	Labels 21 and 22 --- E:\Paulo\Bioactive\30_E080B\30_E080B.sepr2 --- E:\Paulo\Placebo\30_D080P\30_D080P.sepr2	Labels 23 and 24 --- E:\Paulo\Bioactive\31_D071B\31_D071B.sepr2 --- E:\Paulo\Placebo\31_E071P\31_E071P.sepr2	Labels 25 and 26 --- E:\Paulo\Bioactive\32_E094B\32_E094B.sepr2 --- E:\Paulo\Placebo\32_D094P\32_D094P.sepr2	Labels 27 and 28 --- E:\Paulo\Bioactive\33_D081B\33_D081B.sepr2 --- E:\Paulo\Placebo\33_E081P\33_E081P.sepr2	Labels 29 and 30 --- E:\Paulo\Bioactive\34_E023B\34_E023B.sepr2 --- E:\Paulo\Placebo\34_D023P\34_D023P.sepr2	Labels 31 and 32 --- E:\Paulo\Bioactive\35_D005B\35_D005B.sepr2 --- E:\Paulo\Placebo\35_E005P\35_E005P.sepr2	Labels 33 and 34 --- E:\Paulo\Bioactive\36_E011B\36_E011B.sepr2 --- E:\Paulo\Placebo\36_D011P\36_D011P.sepr2	Labels 35 and 36 --- E:\Paulo\Bioactive\37_E017B\37_E017B.sepr2 --- E:\Paulo\Placebo\37_D017P\37_D017P.sepr2	Labels 37 and 38 --- E:\Paulo\Bioactive\38_E021B\38_E021B.sepr2 --- E:\Paulo\Placebo\38_D021P\38_D021P.sepr2	Labels 39 and 40 --- E:\Paulo\Bioactive\39_E026B\39_E026B.sepr2 --- E:\Paulo\Placebo\39_D026P\39_D026P.sepr2	Labels 41 and 42 --- E:\Paulo\Bioactive\40_D056B\40_D056B.sepr2 --- E:\Paulo\Placebo\40_E056P\40_E056P.sepr2	Labels 43 and 44 --- E:\Paulo\Bioactive\41_D084B\41_D084B.sepr2 --- E:\Paulo\Placebo\41_E084P\41_E084P.sepr2	Labels 45 and 46 --- E:\Paulo\Bioactive\42_D093B\42_D093B.sepr2 --- E:\Paulo\Placebo\42_E093P\42_E093P.sepr2	Labels 47 and 48 --- E:\Paulo\Bioactive\43_E087B\43_E087B.sepr2 --- E:\Paulo\Placebo\43_D087P\43_D087P.sepr2	Labels 49 and 50 --- E:\Paulo\Bioactive\44_E038B\44_E038B.sepr2 --- E:\Paulo\Placebo\44_D038P\44_D038P.sepr2	Labels 51 and 52 --- E:\Paulo\Bioactive\45_E007B\45_E007B.sepr2 --- E:\Paulo\Placebo\45_D007P\45_D007P.sepr2	Labels 53 and 54 --- E:\Paulo\Bioactive\46_E092B\46_E092B.sepr2 --- E:\Paulo\Placebo\46_D092P\46_D092P.sepr2	Labels 55 and 56 --- E:\Paulo\Bioactive\47_D065B\47_D065B.sepr2 --- E:\Paulo\Placebo\47_E065P\47_E065P.sepr2	Labels 57 and 58 --- E:\Paulo\Bioactive\48_D020B\48_D020B.sepr2 --- E:\Paulo\Placebo\48_E020P\48_E020P.sepr2	Labels 59 and 60 --- E:\Paulo\Bioactive\49_D012B\49_D012B.sepr2 --- E:\Paulo\Placebo\49_E012P\49_E012P.sepr2	Labels 61 and 62 --- E:\Paulo\Bioactive\50_D086B\50_D086B.sepr2 --- E:\Paulo\Placebo\50_E086P\50_E086P.sepr2	Labels 63 and 64 --- E:\Paulo\Bioactive\51_E053B\51_E053B.sepr2 --- E:\Paulo\Placebo\51_D053P\51_D053P.sepr2	Labels 65 and 66 --- E:\Paulo\Bioactive\52_D006B\52_D006B.sepr2 --- E:\Paulo\Placebo\52_E006P\52_E006P.sepr2	Labels 67 and 68 --- E:\Paulo\Bioactive\53_D095B\53_D095B.sepr2 --- E:\Paulo\Placebo\53_E095P\53_E095P.sepr2	Labels 69 and 70 --- E:\Paulo\Bioactive\54_E034B\54_E034B.sepr2 --- E:\Paulo\Placebo\54_D034P\54_D034P.sepr2	Labels 71 and 72 --- E:\Paulo\Bioactive\55_E070B\55_E070B.sepr2 --- E:\Paulo\Placebo\55_D070P\55_D070P.sepr2	Labels 73 and 74 --- E:\Paulo\Bioactive\56_D096B\56_D096B.sepr2 --- E:\Paulo\Placebo\56_E096P\56_E096P.sepr2	Labels 75 and 76 --- E:\Paulo\Bioactive\57_D025B\57_D025B.sepr2 --- E:\Paulo\Placebo\57_E025P\57_E025P.sepr2	Labels 77 and 78 --- E:\Paulo\Bioactive\58_E085B\58_E085B.sepr2 --- E:\Paulo\Placebo\58_D085P\58_D085P.sepr2	Labels 79 and 80 --- E:\Paulo\Bioactive\59_E047B\59_E047B.sepr2 --- E:\Paulo\Placebo\59_D047P\59_D047P.sepr2	Labels 81 and 82 --- E:\Paulo\Bioactive\60_D009B\60_D009B.sepr2 --- E:\Paulo\Placebo\60_E009P\60_E009P.sepr2	Labels 83 and 84 --- E:\Paulo\Bioactive\61_E057B\61_E057B.sepr2 --- E:\Paulo\Placebo\61_D057P\61_D057P.sepr2	Labels 85 and 86 --- E:\Paulo\Bioactive\62_D052B\62_D052B.sepr2 --- E:\Paulo\Placebo\62_E052P\62_E052P.sepr2	Labels 87 and 88 --- E:\Paulo\Bioactive\63_E104B\63_E104B.sepr2 --- E:\Paulo\Placebo\63_D104P\63_D104P.sepr2	Labels 89 and 90 --- E:\Paulo\Bioactive\64_E119B\64_E119B.sepr2 --- E:\Paulo\Placebo\64_D119P\64_D119P.sepr2	Labels 91 and 92 --- E:\Paulo\Bioactive\65_D060B\65_D060B.sepr2 --- E:\Paulo\Placebo\65_E060P\65_E060P.sepr2	Labels 93 and 94 --- E:\Paulo\Bioactive\66_D079B\66_D079B.sepr2 --- E:\Paulo\Placebo\66_E079P\66_E079P.sepr2	Labels 95 and 96 --- E:\Paulo\Bioactive\67_D103B\67_D103B.sepr2 --- E:\Paulo\Placebo\67_E103P\67_E103P.sepr2	Labels 97 and 98 --- E:\Paulo\Bioactive\68_E118B\68_E118B.sepr2 --- E:\Paulo\Placebo\68_D118P\68_D118P.sepr2
P07858	0	-0.45	-0.74	-0.09	-0.16	0.66	0.04	1.29	1.01	-0.34	1.59	0.67	-0.77	0.18	-0.76	0.34	2.65	0.36	-0.7	-2.31	0.31	-1	2.17	0.29	1.8	0.75	0.5	0.82	1.03	-0.28	0.21	0.11	0.63	-0.15	0.51	2.29	-1.33	0.69	0.08	0.82	1.06	1.22	-0.02	1.16	-0.15	-0.55	0.57	-0.39	0.09
Q9NZH8	0.02	-0.18	-0.13	0.11	0.7	1.2	-0.66	0.99	0.79	0.41	1.04	0.09	-0.44	0.42	-1.39	0.51	2.46	0.39	-0.87	-2.73	0.52	-1	2.9	-0.75	1.55	2.37	0.47	0.39	0.73	-0.31	0.5	1.19	0.24	0.58	0.28	2.98	-1.37	0.79	-1.09	0.67	-0.27	0.32	0.19	2.19	0	-0.73	0.47	0.25	0.43
P55000	0.31	-1.17	-0.02	0.18	-0.07	1.36	-0.53	0.86	0.41	0.95	0.72	-0.57	-1.37	0.24	0.69	0.46	2.62	-1	-0.39	-1.68	1.39	-1	1.85	-0.51	1.53	0.36	-0.13	0.19	-0.25	-0.77	0.11	1.13	0.89	0.73	-0.1	3.06	-1.03	0.17	-0.24	0.82	0.04	0.14	-0.29	1.19	-0.23	-0.17	0.47	0.69	-0.35
O75635	0.34	-0.88	0	0.04	0.04	0.81	-0.59	0.66	0.5	-0.2	0.65	0.17	-0.41	0.24	0.15	0.33	1.93	-0.02	-0.27	-2.22	0.79	-1	2.08	-0.43	1.41	0.82	0.34	0.31	-0.13	-0.1	0.73	0.53	0.27	0.95	0.08	1.79	-0.72	1.01	0.2	0.64	-0.1	-0.37	0.07	1.25	-0.8	-0.61	0.14	0.46	0.26
P11279	-0.04	-0.77	-0.3	0.13	0.24	1.41	-0.73	1.74	0.69	-0.02	0.58	-0.37	-0.78	0.05	-0.83	0.32	1.43	1.07	-0.75	-1.7	0.43	-1	1.83	-0.08	1.59	1.83	0.89	0.08	0.27	0.14	0.14	1.19	-1.07	-0.66	-0.17	1.25	-0.8	0.89	-0.49	0.3	0.29	0.05	0.13	1.74	0.33	-0.71	0.62	0.29	0.56
P29508	-0.41	0.07	-0.83	-0.23	-0.14	0.64	-0.54	1.09	-0.36	0.71	0.6	-0.2	-0.84	-0.05	-2.34	-0.08	2.53	-0.08	-0.04	-0.75	1.56	-1	2.17	-2.64	1.97	0.33	0.32	0.27	-0.07	-0.28	0.62	0.26	0.59	1.23	1.41	1.64	0.34	0.9	0.06	1.67	-0.25	0.44	0.16	2.11	0.04	-0.39	0.9	-0.52	-0.83
Q9HCY8	-0.39	0.58	-1.57	-0.06	-0.83	0.17	-0.08	-0.34	-0.68	-1.11	-0.27	-1.29	0.32	0.45	-1.41	-0.91	-0.78	-1	3.07	1.57	-0.95	-1	-0.66	0.24	-0.22	0.44	-0.36	-0.47	-0.25	-1	-1	-1	-1	1.68	-1	-1.04	-1	-1.83	-1	-2.26	-0.44	-1	0.07	-2.17	-1.45	0.67	-1.73	0.38	-0.48
P13473	0.33	-0.01	-3.05	-0.14	-0.01	1.12	-0.69	1.07	0.32	-0.71	1.26	0.03	0.53	0.46	0.08	0.11	1.89	-1	-0.43	-2.02	-0.17	-1	1.75	0.09	1.67	0.88	0.65	1.83	1.45	0.25	0.21	-1	-0.65	-0.97	-0.06	1.19	-1.68	1.52	1.72	-0.17	1.23	0	-0.39	1.26	-0.25	-0.3	0.53	-0.34	0.77
P01040	-0.04	-0.75	-0.27	0.06	0.11	0.84	-0.36	1.23	0.89	-0.06	1.06	-0.14	-0.78	0.18	0.63	0.37	2.15	-0.03	-1.5	-2.99	0.14	-1	2.36	-0.43	0.92	1.56	0.14	0.57	0.94	-0.32	0.12	1.09	-0.02	-0.21	0.12	2.79	-0.43	1.33	-0.37	1.03	0.24	0.41	0	2.07	0.18	-0.06	0.56	0.31	0.6
P81605	-0.34	-0.15	-0.27	-0.19	-0.37	1.98	0.46	1.54	1.08	-0.5	0.9	0.56	-0.88	0.52	0.34	0.79	1.76	0.26	-0.89	-2.98	0.38	-1	2.46	-0.26	1.26	1.11	-0.17	0.32	-0.64	-0.25	0.57	0.79	0.64	-1.02	0.2	2.93	0.14	0.05	-0.21	0.88	-0.05	-0.02	-0.22	1.77	-0.46	-0.48	0.05	0.46	-0.23
Q16531	-1.07	-1.36	-1.83	0.17	0.25	0.72	-0.84	1.69	1.35	2.29	0.66	-0.16	-0.6	0.74	-1	0.26	-1	-1	-2.29	-3.49	-0.68	-1	2.91	-0.83	2.68	1.08	1.34	1.32	-1	-0.89	0.11	0.98	0.74	1.11	1	-1	-0.05	1.04	0.15	1.05	3.8	0.25	-0.4	1.1	0.09	-0.57	0.34	0.66	0.74
P20930	-0.43	-0.72	1.14	-0.12	0.58	0.85	-0.56	1.35	0.68	0.41	0.35	-1	-1.53	0.37	0.29	0.51	2.13	-1.76	-0.84	-3.32	0.61	-1	2.62	0.09	1.39	0.38	0.61	0.32	-0.02	0.07	0.52	1.19	-0.07	1.23	-0.26	1.59	-1.29	1.01	-0.7	-0.2	-0.2	0.53	0.97	2.09	0.81	0.72	0.71	-0.59	-0.32
P13987	0.21	-0.73	-0.84	-0.18	0.77	1.91	-0.21	1.05	0.51	-0.71	0.94	-0.04	-0.15	-0.7	0.22	0.59	0.26	0.42	-1.33	-3.11	-0.52	-1	1.84	-0.42	1.34	0.86	0.18	0.44	0.01	-0.33	-0.64	0.43	0.12	1.84	-0.05	2.41	-1	0.75	0.08	0.55	0.23	0.87	0.03	0.86	0.47	-0.52	0.22	0.01	0.32
Q99653	1.02	-0.92	-1	0.37	0.22	1.28	1.94	-1	0.64	-1	0.67	-1	-0.3	0.28	-0.04	0.41	-1	-1	-1	-1	0	-1	-1	-1	2.79	-1	1.14	-1	-1	0.41	-0.38	-1	0.66	-0.58	0.47	-1	-1	-1	1.16	-1	-1	-1	-0.57	1.32	-0.23	-1	-0.65	-0.2	0.45
P36222	0.3	-0.78	-0.13	0.36	0.17	1.01	-0.91	0.61	0.78	-0.13	0.64	-0.24	-0.84	-0.18	0.17	0.85	1.81	-0.16	-0.25	-2.49	0.44	-1	1.8	-0.73	1.34	0.8	0.19	0.65	-0.71	0.13	0.99	0.52	0.13	0.47	0.44	4.95	-0.66	0.18	0.4	0.26	0.26	-0.18	0.06	1.22	-0.23	-0.1	1.37	-0.15	0.37
P28799	-0.15	-0.73	-0.65	0.1	-0.09	0.76	-0.61	0.51	0.18	0.11	0.51	0.13	-1.04	-0.21	-0.1	0.34	1.93	0.06	-0.68	-2.35	0.16	-1	2.08	0.15	1.3	0.54	0.61	0.78	-0.01	0	-0.01	0.79	0.86	0.19	-0.28	1.69	-0.68	0.89	-0.38	0.42	0.13	0.86	-0.26	1.17	0.73	-0.26	-0.14	0.36	0.17
Q9H0W9	0.69	-1.18	0.18	-0.01	0.19	0.76	-0.82	0.63	0.25	-0.79	0.24	-0.54	-0.57	0.22	-0.37	-0.64	2.02	-1	-0.95	-1.11	0.41	-1	2	-0.7	1.39	0.03	0.8	1.85	-0.1	0.86	0.27	1.19	0.36	0.49	1.06	0.78	-0.51	2.33	-0.41	-0.01	0.14	0.5	-0.15	1.31	-0.26	-1.19	0.2	-0.21	0.38
P09668	0.04	-0.59	-0.19	0.16	0.28	0.72	-0.77	1.3	-0.11	-0.18	1.34	-0.19	-1.32	-0.07	-0.41	0.5	2.3	-0.17	0	-3.16	0.39	-1	2.7	-0.35	1.64	0.91	0.52	0.3	-0.31	-0.43	0.34	0.22	0.2	0.21	-0.13	2.53	-0.92	0.74	0.16	0.93	0.63	0	-0.02	1.19	0.17	-0.57	0.38	0.26	0.3
P06748	-0.04	-0.56	-0.58	-0.36	-0.13	0.94	-0.9	1.96	0.21	2.67	0.59	0.07	-1.28	-0.2	0.1	0.36	1.73	-0.09	0.28	-3.29	0.89	-1	2.32	0.03	1.57	0.55	0.44	0.99	0.04	-0.63	0.46	0.49	0.48	-0.37	1.11	1.78	-0.61	2.01	0.27	0.19	0.84	-0.25	0	2.5	-0.97	-0.34	-0.22	0.01	0.02
P04792	0.68	0.32	0.23	-0.35	-0.47	-1.08	-0.58	2.15	-0.4	-1	0.31	0.12	-0.55	-0.22	1.05	0.48	0.77	-1	1.89	1.46	0.71	-1	2.78	-0.77	1.61	0.55	0.6	1.43	-0.11	0	1.5	0.63	-1.76	3.29	2.13	1.2	-0.67	0.2	2.28	-0.31	0.42	-0.06	-0.06	0.12	-2.06	-0.55	0.75	-1.68	0.91
O60911	0.09	-0.74	-0.25	0.1	0.16	0.73	-0.03	1.23	0.67	0.04	0.54	0.18	-1.39	0.18	-0.18	0.12	1.73	-0.23	-0.98	-2.54	0.25	-1	2.25	-0.47	0.81	1.03	0.47	0.36	-0.45	0.4	0.41	0.01	0.16	-0.36	0.11	2.02	-0.71	1.02	0.19	0.57	1.07	-0.53	0.02	1.36	0	-0.27	0.3	0.42	0.02
P12273	0.2	-0.85	-0.65	-0.54	-0.58	1.67	0.55	2.07	1.35	-1.19	0.79	0.72	-0.98	-0.44	0.34	0.57	1.41	0.36	0.02	-1.27	0.46	-1	1.88	-0.3	0.43	0.41	-0.31	0.02	-0.29	-0.54	0.72	-1.21	1.15	-0.52	0.33	2.12	-0.38	0.54	-0.12	0.15	-0.38	-0.24	-0.55	2.87	-0.49	0.29	0.55	0.24	-0.28
P00441	0.2	-0.9	-1.08	-0.02	0.03	0.54	-0.33	1.45	0.45	-0.19	1.15	-0.43	-0.93	-0.1	0.4	0.63	1.34	0.28	-1.25	-4.51	0.29	-1	2.39	-0.33	1.29	0.66	0.13	0.12	-0.04	-0.2	0.43	2.27	0.99	0.28	-0.05	2.85	-0.73	1.09	0.79	1.05	-0.1	0.51	0.1	1.37	0.12	-0.47	0.04	0.5	0.74
Q8WWY7	-0.11	-0.31	0.05	-0.37	0.13	1.78	0.06	0.41	-0.84	0.53	0.55	0.09	0.41	-0.35	1.96	0.07	1.62	-1	-2.17	-4.31	0.66	-1	2.68	-0.27	1.67	2.59	0.67	0.68	0.13	-0.34	-0.01	0.54	-0.35	-0.53	0.03	2.26	-0.63	-1	1.32	0.44	0.15	0.26	-0.01	2.08	0.22	-0.1	-0.04	0.74	0.61
O95274	-0.13	-0.02	-0.29	-0.37	0.02	0.8	0.06	2.37	0.31	0.06	1.74	0.46	-1.02	0.16	0.15	0.49	1.56	0.33	-2.5	-3.7	0.25	-1	2.49	-0.08	1.9	2.55	0.07	0.06	0.6	-0.11	0.09	0.54	-0.51	-0.24	0.26	2.6	-0.74	0.32	0.43	0.49	0.14	0.06	-0.1	1.93	0.26	-0.29	0.62	0.49	0.38
P25311	0.16	-0.71	-0.47	0.25	0.15	0.67	-0.24	0.91	0.66	-0.24	0.6	-0.37	-0.73	0.1	-0.42	0.27	1.69	-0.1	-0.4	-2.72	0.03	-1	2.07	-0.32	1.35	0.79	0.45	0.36	-0.46	-0.33	0.41	0.33	0.14	-0.1	0.21	1.96	-0.95	1.05	0.03	0.77	0.43	0.01	-0.02	1.42	-0.28	-0.17	0.54	0.33	0.36
O60888	2.16	-0.81	1.27	0.23	0.14	0.38	-0.8	0.79	1.34	1.14	-1	-0.89	-0.76	0.27	0.5	0.22	2.26	-1	-0.63	-2.81	-0.54	-1	2.07	-0.52	0.88	0.93	0.92	1.25	-1	-1.24	0.2	-1	0.14	0.24	0.28	1.48	-0.42	0.99	-0.49	-1	0.22	0.27	0.13	1.1	0.08	-1	0.66	0.24	0.2
P35754	-0.07	-1.74	0.01	0.4	0.61	-1	-1.08	0.71	1.29	1.13	-0.48	0.07	-0.05	0.47	-0.87	0.04	1.57	-1	0.5	-1.38	0.29	-1	2.1	-0.48	0.28	0.28	0.62	0.49	0.3	-0.42	0.59	-0.55	0.13	0.65	0.34	0.51	-0.93	1.4	-0.5	0.28	5.42	0.2	0.3	0.4	-0.66	-0.03	0.6	0.23	0.26
P18206	-0.25	-0.46	-0.11	0.01	0.3	-0.8	-0.55	0.89	0.77	0.75	0.47	0.12	-1.11	0.31	-0.18	0.32	2.65	-0.78	-1.17	-3.47	0.33	-1	2.47	-0.32	1.93	1.83	1.02	-0.05	-0.52	-0.06	0.26	1.49	-0.25	-1.63	-0.34	3.89	-0.76	1.43	-0.1	0.65	1.66	0.38	-0.02	1.41	-0.05	-0.27	0.5	0.39	0.38
Q9P0G3	0.84	-0.51	-0.97	-0.67	-0.43	0.01	0.12	-0.6	0.26	-0.07	1.46	1.51	-1	-0.16	-0.5	0.66	1.64	-1	0.61	-2.49	0.26	-1	3.83	-0.71	2.01	3.25	0.29	-0.38	0.01	-0.43	0.77	0.38	0.48	-0.09	1.42	3.61	0.81	0.78	0.99	0.89	-0.97	-1	0.09	-1.21	-1	-1	-1	0.02	-0.56
P48637	0.12	-0.7	0.17	0.23	0.12	0.66	-0.9	1	0.42	0.65	0.1	0.08	-1.04	0.05	-0.63	-0.04	2.92	0.18	-0.63	-3.4	0.51	-1	1.84	-0.51	1.95	0.96	0.53	0.5	-0.16	-0.97	0.17	0.67	-0.08	-0.18	0.1	2.06	-0.49	1.89	-0.52	0.77	0.48	0.06	-0.04	1.75	0.11	-0.44	0.78	-0.06	0.46
O75629	0.03	-0.69	-0.59	0.16	0.14	0.71	-0.81	1.55	0.54	0.17	0.75	-0.14	-0.51	0.01	-0.94	0.31	1.88	-1	-0.13	-3.22	0.01	-1	2.5	-0.14	1.58	1.07	0.51	0.67	-1.29	-0.36	0.22	0.55	0.32	0.11	0.12	2.41	-0.73	0.53	-0.51	0.63	0.42	0.02	-0.25	1.03	0.11	-0.41	0.61	0.55	0.88
P31944	0.01	-0.73	0.17	0.11	0.12	0.92	-0.57	0.62	0.23	-0.02	0.44	0.01	-0.66	0.04	-0.21	0.17	1.5	-0.01	-0.72	-2.83	-0.1	-1	2.62	-0.3	1.29	1.1	0.79	0.39	-0.1	-0.37	0.08	0.8	-0.06	0.13	-0.06	1.85	-0.83	1.23	-0.14	0.4	0.22	0.05	-0.06	1.23	0.06	-0.31	0.35	0.31	0.26
P15586	-0.17	-0.74	-3.07	0.08	-0.78	0.52	-0.51	5.25	0.63	-0.23	-0.91	-2.9	4.22	0.05	-0.55	1.91	7.46	-1	-3.42	-0.34	1.27	-1	3.63	-0.06	5.51	5.72	-0.15	1.96	-1	0.28	1.09	0.37	0.45	0.58	0.2	-1	3.81	3.6	-0.81	-1.39	0.73	0.48	0.77	-0.63	0.15	-0.31	-0.45	1.97	0.63
Q13228	0.06	-1.07	-1	0.48	0.65	2.5	-1.65	1.55	0.44	0.43	-0.07	0.31	-1.26	0.7	-2.92	1.01	2.21	-1	-0.95	-2.17	1.55	-1	3.39	-1.16	1.48	1.49	1.13	-0.34	-1	-0.78	0.42	0.59	0.72	1.52	1.08	-1	-0.87	2.48	0.27	-0.22	-1	1.34	-0.37	2.03	0.03	-0.61	-0.04	-0.92	0.76
Q9Y5Z4	0.45	-0.58	-1	0.38	0.22	1.49	-1.65	1.22	0.75	-0.17	0.51	1.46	-1	1.45	-0.3	0.57	-1	-1	-2.5	-3.6	0.44	-1	2.81	-0.73	2.28	1.63	1.12	0.98	0.71	-0.28	-0.12	1.55	0.49	-1.24	0.34	-1	-1.2	2.03	0.22	0.26	0.79	0.97	0.67	1.78	-0.53	-0.54	0.62	0.27	1.08
P04632	0.99	-1.18	-0.23	0.08	-0.59	0.08	-1.28	1.95	0.72	0.19	-1	0.22	-1	-0.13	0.32	0.08	2.2	-1	-1.84	-1	0.14	-1	3.13	0.06	2.7	-1	0.92	-1	-1	-0.19	1.11	-1	-0.04	0.32	-0.2	-1	-1	-1	-1	-1	0.87	0.18	-0.17	2.49	-0.1	-1	-1	0.82	0.61
Q8NHP8	0.36	-0.61	0.15	0.04	-0.5	0.43	-0.79	0.89	0.51	0.11	0.18	-0.08	-1.11	0.05	-0.56	-0.17	2.78	-0.59	0.73	-2.93	0.85	-1	2.94	-0.3	1.33	1.65	0.57	0.51	-0.64	-0.41	0.58	1.36	1.18	-0.22	0.36	2.17	-1.4	1.02	-0.7	-0.12	0.58	0.53	-0.64	1.21	-0.04	-0.71	-0.55	0.33	0.26
Q01459	0.2	-0.82	-0.18	0.19	-0.08	1.1	-1.67	0.9	0.38	-0.29	-0.36	0.8	-1.13	-0.06	0.25	-0.14	1.79	-0.43	0.25	-2.58	0.01	-1	3.36	-0.29	2.36	1.1	0.64	2.13	-1	-1.5	0.25	2.75	1.38	-0.12	0.62	-1	-1.76	-1	0.75	0.49	0.03	1.51	-0.46	3.23	0.77	-0.93	-0.56	-0.8	0.9
O00391	-0.09	-1.42	0.39	0.14	-0.01	0.73	-0.51	1.04	1.07	0.39	0.51	-0.15	-0.59	0.11	-0.46	0.71	2.7	0.33	-0.74	-3.09	-0.3	-1	1.94	-0.72	1.46	1.12	0.15	0.49	-0.59	-0.24	0.19	0.72	-0.01	0.02	0.48	4.13	-0.93	0.89	0.29	1.22	0.39	-0.21	0.27	1.23	-0.63	0.38	0.22	0.79	-0.18
P10599	-0.03	-0.9	0.46	0.1	0.28	0.94	-0.8	0.62	0.09	0.16	0.39	1.22	-0.4	0.04	-0.33	0.11	-0.7	0.18	0.1	-1.8	-0.01	-1	1.84	-0.14	0.2	0.64	0.57	0.49	0.03	-0.06	0.16	0.36	0	-0.34	0.01	-0.15	-0.7	0.8	-0.61	0.3	0.46	0.15	0.24	1.31	0.03	0.35	0.35	0.41	0.33
O00754	0.19	-0.81	-1	1.62	0.04	0.13	-1.62	0.68	0.82	-1	1.34	-1	-1.19	0.29	-1.18	0.02	4.52	-1	-1.7	-3.51	0.76	-1	3.72	-0.62	3.2	0.32	0.84	-1	-1	-0.56	-0.26	-0.13	0.23	0.42	1.13	-1	-1	2.86	1	-0.38	-0.36	0.32	-0.29	1.73	0.03	-1	0.06	0.33	0.21
Q08554	0.23	-0.83	-0.11	-0.36	-0.04	0.74	-0.32	0.59	0.61	0.39	0.32	-0.4	-0.5	-0.12	0.17	0.36	1.34	-0.58	0.27	-2.86	0.18	-1	1.7	-0.48	1.18	0.94	0.12	0.26	-0.62	0.35	0.34	0	0.2	1.16	-0.26	1.63	-0.59	0.67	-0.04	0.7	0.25	-0.54	0.26	0.48	-0.54	-0.33	0.33	0.2	-0.02
P35579	0.25	-1.07	-0.11	0.35	0.42	0.41	-0.71	0.08	0.68	-0.19	0.07	-0.33	-0.63	0.35	-0.12	0.62	1.98	1.09	-1.26	-2.8	-1	-1	5.2	-1.17	0.83	1.05	0.71	0.64	0.12	-0.4	-0.03	0.05	0.46	0.18	-0.21	2.75	-1.13	1.14	0.62	0	-0.7	-0.72	0	1.08	-0.05	-1	1.01	0.04	0.42
P09622	0.21	0.82	0.85	-0.12	-0.01	0.82	-1.11	-1.78	1	1.62	-0.53	-0.38	-1	0.22	-1.54	0.4	2.61	-1	-0.27	-4.33	-0.07	-1	2.12	0.06	1.43	-0.34	2.57	-0.44	-1	0.28	0.57	0.3	1.4	-1.63	0.18	-1	-0.25	2.53	-0.31	0.44	0.96	0.69	-0.78	0.97	0.01	-0.93	-0.52	-0.39	0.1
Q9UBX7	0.14	-1.6	-0.14	-0.08	0.06	0.33	-0.68	0.68	0.12	1.01	0.81	0.16	-0.88	-0.21	-0.42	0.34	2.35	-1	-0.01	-2.17	0.05	-1	2.59	-1	1.23	1.32	0.36	2.28	-1.22	-0.03	0.52	1.39	0.65	0.58	0.17	2.13	-0.88	0.88	-0.01	0.65	0.68	0.13	-0.31	1.07	-0.41	-0.9	-0.54	0.12	-0.24
P15289	-0.12	-0.49	1.01	-0.03	0.1	2.32	-0.8	0.8	-0.38	-1	1.24	-1	-1.43	0.43	-0.02	0.5	-1	-1	-0.66	-2.34	2.13	-1	3.47	-1.54	1.15	1.76	0.6	-1	-1	0.23	0.86	-1	1.77	1.02	-0.4	-1	-1	-1	0.58	-1	-1	-1	-0.07	0.67	0.11	-1	-1	0.02	0.3
P37837	0.18	-1	0.12	0.12	0.16	0.79	-0.8	0.51	0.36	0.33	-0.46	1.01	-1.1	-0.11	-2	0.04	1.96	0.17	-0.41	-2.73	0.56	-1	3.15	-0.09	1.67	0.79	0.77	0.17	-0.29	-0.24	-0.16	0.77	-0.36	-0.33	-0.02	2.1	-0.53	0.34	-0.55	0.78	0.41	0.7	-0.01	1.27	0	-0.55	0.31	0.87	0.11
P49862	-0.07	-0.79	-0.02	-0.05	0.53	2.05	0.11	0.51	0.21	0.37	-0.08	-0.27	-1.32	0.07	0.64	0.07	1.62	-0.77	-1.33	-3.17	0.19	-1	2.11	-0.68	0.75	1.39	0.62	0.67	-0.01	0.96	1.18	0.05	0.47	-0.79	0	2.53	-0.89	0.16	0.23	0.81	0.8	-0.45	0.07	0.89	-0.3	-0.29	-0.77	0.86	-0.1
P17900	-0.19	-0.43	-0.33	0.08	0.41	0.08	-0.63	0.77	0.47	-0.3	0.82	-0.02	-0.42	-0.09	0.14	0.04	1.62	0.16	-0.35	-1.97	-0.44	-1	1.88	0.04	1.41	0.99	0.25	0.15	-0.54	-0.2	0.02	0.83	-0.12	-1.29	-0.1	2.09	-0.88	0.46	-0.12	0.56	0.22	0.22	0.04	1.6	-0.14	-0.69	0.11	-0.09	0.85
Q9Y3R4	-0.04	-0.61	-0.67	-0.14	0.24	0.79	-0.25	0.6	0.17	-0.21	0.17	-0.18	-0.89	-0.13	-2.31	0.47	1.93	-0.45	-0.1	-1.91	0.36	-1	2.57	-0.64	1.74	0.97	1.22	0.1	-0.11	-0.73	0.3	0.82	0.33	0.07	0.04	2.86	-0.84	1.86	-0.04	0.9	0.65	0.59	-0.09	1.94	-0.25	-0.47	-0.25	-0.04	0.53
P27482	-0.3	0.43	-0.36	0.51	-0.35	0.26	-0.32	0.34	1.03	-0.01	-2.07	4.44	-1.19	0.61	-0.67	0.22	1.67	1.15	-0.98	-1.13	0.65	-1	2.14	0.22	2.12	1.05	0.97	0.31	-0.03	0.85	0.32	0.49	0.07	1.18	0.07	4.27	-0.82	1.05	-2.06	1	2.21	0.12	-0.15	1.51	0.13	-0.39	-1.51	0.12	0.13
Q92542	-0.1	-0.44	0.43	0.16	0.01	0.76	-1.37	1.73	0.05	-0.49	-0.1	0.17	-1.15	-0.05	-0.91	0.11	2.32	-0.56	-0.61	-2.96	0.65	-1	1.84	-0.73	1.22	0.62	0.55	-0.28	-1	-0.19	-0.31	0.66	0.67	-0.11	0.12	2.64	-0.71	0.79	-0.14	1.04	1.34	0.4	0.16	1.53	0.09	-1	0.48	0.75	0.38
Q02413	0.4	-0.71	0.26	-0.24	0.08	0.89	-0.29	0.61	0.42	0.29	0.45	-0.11	-0.43	-0.34	0.31	0.38	0.95	-0.29	0.04	-2.42	-0.15	-1	1.77	-0.55	0.98	1.17	0.21	-0.07	-0.78	0.18	0.25	0.01	0.32	0.54	-0.33	1.22	-0.78	0.64	0.65	0.62	0.56	-0.39	0.13	0.29	-0.47	-0.2	-0.01	0.07	0.1
Q8IW75	-0.16	-0.63	0.04	-0.02	0.23	0.35	-0.73	0.88	-0.39	0.03	0.44	0	-0.9	-0.08	0.1	0.29	1.26	-0.26	0.27	-2.58	0.09	-1	2.13	-0.07	0.9	0.78	0.33	0.23	-0.17	0.27	0.04	0.25	0.04	-0.1	-0.17	2.89	-0.93	0.75	0.34	0.53	0.28	-0.42	0.08	1.24	-0.24	-0.47	0.56	0.44	0.26
P25789	-0.25	-0.77	-0.27	-0.01	-0.11	0.67	-2.2	0.18	0.77	0.49	-0.24	0.3	-0.18	1.17	-0.87	0.56	1.45	0.23	0.47	-1.7	-0.15	-1	1.16	0.5	0.17	1.5	1.39	0.48	-1.79	0.13	0.54	0.59	1.13	-0.14	0.48	1.23	-0.41	0.83	0.01	0.28	0.7	0.28	0.15	0.16	0.16	-0.45	0.29	-0.26	0.48
P16083	0.52	-0.92	-0.23	0.17	0.16	1.35	-1.04	1.11	-1	0.98	0.11	-0.63	-1.24	0.79	-1	0.26	-1	-1	-1	-3.7	-1	-1	-1	-0.28	-1	2.47	1.09	-1	-1	0.5	0.11	0.76	0.57	0.22	-1	-1	-1	1.94	-0.13	0.89	-0.18	0.28	-0.29	1.87	-0.26	-0.62	0.85	2.03	-0.42
P20933	0.05	-0.17	-0.07	-0.33	-0.3	-0.12	-1.59	0.73	0.51	-0.81	0.42	2.61	-0.19	0.08	-0.48	0.5	1.87	1.09	-0.61	-3.54	0.62	-1	1.87	-0.1	1.82	-0.56	0.43	-0.06	0.23	0.35	0.17	0.21	-0.08	-0.96	0.18	0.92	-1	2.15	0.42	-0.2	-0.21	0.36	0.05	0.34	-0.24	0.78	0.62	0.54	0.7
Q6E0U4	0.31	-1.02	-0.82	0.09	0.5	1.47	-1.17	0.99	0.54	-1.16	0.4	-1	0.16	0.88	-0.3	0.5	2.63	-1	-1.74	-1.54	0.44	-1	2.49	-0.34	0.48	1.13	0.45	4.37	-1.03	-0.3	-0.22	-0.85	-0.34	-0.94	0.21	1.76	-1.19	1.66	0.1	0.58	0.96	-0.6	0.09	0.8	-1.35	0.05	0.14	-0.29	0.2
Q9Y646	0.44	0.59	-1	0.32	0.36	1.7	-1.71	-1	1.13	-1	0.97	-1	-0.67	1.01	-1.87	-0.33	-1	-1	-1	-1	0.5	-1	-1	-0.38	-1	-1	2.07	-1	-1	-0.91	0.98	-1	1.9	-1	0.22	-1	-1	-1	-0.55	0.01	0.02	-0.01	-0.28	1.2	0.08	-1	0.29	-1	0.65
P43034	-0.26	-0.7	0.07	0.64	0.99	1.05	-0.88	1.3	1.38	-0.14	-0.47	-0.44	-1.94	0.64	0.47	0.82	-1	-1	-1	-1	0.94	-1	2.76	-0.91	0.6	0.93	1.23	0.35	-1	0.77	-0.29	3.09	-0.64	0.74	-0.17	-1	-0.83	2.19	-3.05	1.03	-1	0.18	0.65	1.76	-0.21	-1	0.24	0.5	0
P05090	0.4	0.1	-0.49	-0.65	0.09	1.25	-0.12	1.86	-0.14	-0.55	0.99	-0.13	-1.3	-0.23	0.15	0.64	1.99	0.8	-0.5	-3.34	0.18	-1	2.01	-0.07	1.37	-0.27	0.22	0.54	-0.32	-0.62	0.69	0.27	-0.08	-0.32	0.22	2.43	0.06	0.11	0.29	0.53	0.14	-0.12	-0.12	3.34	0.01	-0.35	0.53	0.86	0.58
P80108	0.33	-0.68	-0.09	0.05	0.21	1.24	-1.38	1.21	-0.11	0.75	0.54	0.19	-0.34	-0.13	0.22	0.21	2.74	-0.65	0.28	-2.87	0.08	-1	1.9	0.16	0.78	2.16	1	0.52	-1.09	-0.53	0.24	0.52	0.1	-1.11	-0.01	3.8	-1.31	0.4	0.12	0.81	0.86	0.09	-0.09	0.71	-0.41	-0.77	0.04	0.14	-0.14
P07339	0.24	-0.34	-0.52	-0.01	0.06	0.98	-0.27	0.63	0.99	0.49	1.01	0.22	-1.39	0.27	0.67	0.44	-1.52	0.73	-1	-3.3	0.92	-1	2.37	-0.92	1.21	0.8	0.41	0.12	-0.85	0.07	0.23	0.42	-0.1	-0.28	0.41	2.09	-1.19	0.6	0.16	0.57	0.12	0.03	-0.06	0.98	-0.15	-0.56	1.72	0.37	-0.03
P04066	0.12	-0.73	-1	0.53	0.1	0.4	-0.77	0.95	0.41	1.62	0.39	-0.43	-0.79	0.12	-1.47	0.58	2	-1	-0.88	-1.43	-0.51	-1	2.77	-1.06	1.93	0.92	1.42	0.36	-1.35	-0.07	0.67	0.15	1.33	1.05	-0.02	0.81	-1	1.43	-0.23	0.72	-0.56	-0.68	-0.12	1.11	0.09	-1	0.69	-0.29	-0.16
Q9Y337	0.07	-1	1.29	-0.01	0.14	0.76	-0.81	0.91	0.37	-0.02	0.79	-1.36	-0.48	0.06	-0.38	0.18	2.12	-0.16	-0.08	-2.85	-0.15	-1	2.18	-0.1	0.73	0.87	0.57	0.86	-0.71	0.38	0.29	0.64	0.24	0	0.18	1.78	-1.49	0.49	0.43	0.82	0.56	-0.33	-0.11	0.62	-0.39	-0.37	0.29	0.39	0.23
P22304	-0.41	-0.94	-0.38	-1.01	1.53	-0.62	-0.89	0.97	1.11	0.21	0.44	0.24	-0.56	-0.72	-1.63	0.61	4.28	-1	0.27	-0.84	0.21	-1	2.53	0.02	2.23	-2	1.05	0.31	-0.84	-0.3	0.37	0.29	1.69	0.27	0.18	1.79	-0.77	0.46	0.31	-1.59	-0.27	0.36	-0.04	1.54	0.21	-0.26	1.41	0.23	0.1
O75223	0.35	-0.28	-0.04	0.03	0.02	1	-0.22	1.01	-0.15	0.32	0.64	-0.09	-0.9	0.07	-0.2	0.07	0.88	0.27	-1.17	-3.23	0.04	-1	2.41	-0.63	0.93	2.24	0.68	0.01	0.03	-0.47	0.01	0.97	-0.14	-0.35	-0.13	-0.62	-0.57	0.5	-0.13	0.64	0	-0.06	-0.01	1.87	0.22	-0.42	0.32	-0.23	0.43
Q08188	0.03	-0.45	-0.29	-0.1	0.05	0.87	-0.64	0.76	0.7	0.12	0.43	0.02	-0.77	0.02	-1.61	0.36	1.48	-0.14	-0.38	-2.93	-0.28	-1	2.07	0.03	1.08	0.98	1.02	0.42	-0.14	-0.16	0.21	0.3	0.39	-0.48	-0.05	1.61	-0.61	0.61	-0.05	0.37	0.28	-0.13	0.04	1.2	-0.18	-0.53	0.27	0.44	0.41
P04083	-0.01	0.22	-0.57	-0.15	-1.23	0.8	-0.19	1.38	0.83	0.47	1.29	0.91	-0.52	-0.26	-0.44	0.41	1.36	-0.44	0.34	-1.72	0.28	-1	2.32	0.08	0.86	1.86	0.19	0.07	-0.05	0.01	0.25	-0.48	-0.43	0.35	0.41	0.98	-0.77	0	0.7	0.53	0.36	0.39	-0.92	0.29	-1.28	-0.47	0.58	-0.39	-0.54
P28066	0.01	-0.37	-0.19	-0.4	0.08	0.81	0.34	0.4	0.48	0.36	0.45	0.12	-1.53	-0.06	-1.88	0.15	1.61	-0.17	-0.47	-2.9	0.09	-1	2.48	-0.15	0.8	0.74	0.84	0.73	-0.44	-0.05	0.02	0.53	0.38	0.77	0.73	1.53	-1.13	0.56	0.05	0.35	1.03	-0.23	-0.2	0.57	0.49	-0.52	0.08	0.29	0.14
P07686	-0.14	-0.6	-0.47	0.03	-0.01	0.62	-0.64	0.77	0.13	-0.06	0.35	-0.65	-1.15	-0.05	-1.03	0.03	1.51	-0.18	-0.69	-1.58	0.06	-1	1.53	-0.19	1.34	1.17	0.67	0.2	-0.66	-0.1	0.23	0.35	0.25	-0.54	0.1	1.19	-1.26	0.86	-0.14	0.91	-0.11	0.09	-0.12	1.41	0.13	-0.65	0.43	0.23	0.06
P30086	0	-0.89	-1.38	0.44	0.43	1.26	-0.69	0.49	0.62	0.13	0.97	-0.2	-1.1	0.6	-1.13	0.69	-1	0.16	-2.3	-3.78	0.57	-1	2.71	-0.66	1.61	0.79	0.78	0.9	0.05	-0.52	0.02	0.62	0	0.07	0.19	2.92	-1.23	0.99	0.17	1.1	-0.8	0.1	-0.03	1.07	0.31	-0.6	0.32	0.79	0.08
Q99497	0.04	-1.1	-0.27	0.13	-0.1	0.8	-0.86	0.58	0.77	0.23	-0.09	-0.35	-1.01	0.32	-1.53	0.18	2.45	-0.44	-0.37	-4.05	0.22	-1	2.75	-0.61	1.78	2.03	1.38	0.25	-0.13	-0.02	0.3	1.4	0.14	0.19	0.15	1.46	-1.13	1.48	-0.25	0.65	-0.26	0.28	0.79	1.37	0.29	-1.11	0.28	0.08	0.38
P61916	-0.04	-0.59	-0.38	-0.07	1.35	0.76	-0.13	1.13	0.23	-0.3	1.03	0.02	-1.37	0.44	1.67	0.37	2.22	0.23	-1.35	-2.89	-0.19	-1	1.88	-0.06	1.46	2.23	0.34	0.19	0.97	-0.55	-0.23	0.53	-0.06	-0.72	-0.31	7.21	-0.91	0.17	-2.23	1.09	0.01	0.65	0.23	2.14	0.53	-0.39	0.11	0.26	0.71
O60259	0.62	-0.67	0.2	0.03	0.27	1.08	-0.77	1.24	-0.44	0.54	0.86	-1.36	0.34	0.27	0.46	-0.22	3.04	-0.24	-0.68	-3.08	0.26	-1	1.87	-0.23	1.87	0.26	-0.03	0.17	0.54	-0.08	0.22	-0.7	-0.02	0.89	-0.12	-1	-0.25	1.29	-0.39	1.43	0.95	-1.1	0.16	0.78	-0.19	-0.94	0.2	0.66	0.25
P16278	0.33	-1.12	0.17	0.06	-0.22	0.41	-1.82	1.08	0.38	-0.39	-0.43	-0.98	-1.42	0.34	-0.87	0.51	1.84	-0.28	-0.72	-3	0.43	-1	1.9	-0.69	1.6	1.73	1.02	0.15	-1.17	-0.6	0.62	-0.01	0.35	0.11	-0.3	2.2	-1.16	1.48	-0.51	0.75	1.57	0.86	0.07	1.35	-0.2	0.64	0.52	0.32	0.28
Q9NNX1	0.08	-0.47	-0.52	-0.17	0.1	1	-0.86	0.83	0.79	-0.23	0.2	-0.05	-1.34	2.66	-0.29	-0.04	1.83	1.44	-0.53	-4.64	0.05	-1	4.94	-0.23	1.85	3.82	1.76	0.53	-1	-0.46	-2.54	0.7	-0.08	-0.69	-0.22	-1	-0.83	0.02	-0.15	1.12	-1	1.14	0.64	0.09	-0.61	-0.58	-0.39	0.84	0.51
P09972	0.01	-1.08	-1	0.19	1.7	0.22	-1.87	-1	1.14	1.02	3.11	-0.31	-1	0.4	-2.67	0.03	2.88	-1	-1.54	-4.83	0.34	-1	4.68	-0.47	2.23	1.6	0.63	0.91	-1	-0.13	1.57	-0.12	-1.59	0.29	-0.12	-1	-0.18	2.8	-0.13	0.8	0.29	0.12	0.12	1.92	1.22	0.23	0.18	-0.07	0.12
Q8TEA8	-0.09	-1.24	-1	0.35	0.33	0.28	-0.69	0.08	0.28	-1	-0.11	0.4	-0.5	-0.16	-0.14	-0.13	2.57	-1	0.35	-2.6	-0.31	-1	-1	0.04	1.59	1.39	-1	-1	-1	0.49	-0.04	-1	-1	-0.7	-1	-1	-0.57	-1	-1	-1	2.1	0.35	0.22	1.38	0.54	-0.14	-1	0.42	-1
Q92820	-0.01	-0.72	-0.06	0.26	0.13	0.97	-1.08	0.49	0.39	-0.18	-0.18	-0.55	-0.35	-0.33	-0.32	0.13	1.32	-0.55	0.29	-1.25	-0.17	-1	2.17	0.07	0.91	0.7	0.9	0.37	-0.27	0.24	0.11	0.27	1.12	-0.84	0.03	0.62	-1.12	1.02	-0.24	-0.02	-0.28	-0.1	-0.1	0.79	0.4	-0.41	0.22	0.02	-0.34
Q96L46	0.82	-0.87	0.28	0.75	0.02	2.68	-1.75	0.58	-0.3	0.34	-0.36	-0.33	-0.92	-0.22	-0.46	0.32	1.92	-0.23	-0.15	-2.14	-1.22	-1	2.86	0.07	0.94	1.9	1.28	0.31	0.67	0.14	0.44	0.84	-0.59	0.51	0.35	0.28	-0.28	0.48	0.06	0.19	0.52	0.12	-0.41	2.03	0.32	-0.65	-0.49	0.47	0.96
P01857	-0.4	-0.76	-0.95	0.15	-0.4	1.29	0.56	1.72	-1.88	-0.94	-0.47	-1	-0.98	-0.12	-1.86	0.52	1.58	-1	2.21	-1	0.38	-1	2.25	-1.75	3.04	2.06	0.12	0.48	1.02	-0.45	0.11	-1.39	-1	0.46	0.39	0.84	-2.62	0.99	1.93	0.46	0.67	0.2	-0.51	0.79	0.01	-0.44	2.3	-0.85	-0.88
P35527	-0.19	0.68	0.07	1.44	-0.8	1	0.45	-0.39	-0.8	0.17	1.34	0.32	-0.62	-0.38	0.26	0.2	0.05	0.8	2.45	0.35	0	-1	-0.94	-0.09	0.38	-0.28	-0.41	0.51	0.79	0.09	0.01	1.83	0.71	0.01	0.09	1.43	0.53	-0.84	0.4	-0.45	0.03	-0.66	0.85	0.72	0.5	-0.32	-0.47	0.74	0.05
Q8TCV5	1.03	-0.55	0.05	-0.46	0.17	0.78	-0.43	0.74	1.18	0.19	0.89	0.1	-1.05	-0.06	0.22	0.53	3.04	0.49	-1.02	-3.74	0.2	-1	2.24	-0.24	2.36	0.92	0.33	0.54	0.03	0.32	0.39	-0.29	0.28	-0.1	-0.18	-1	-0.58	0.65	-0.44	0.85	-0.18	-0.44	0.09	1.02	-0.19	-1.01	0.31	0.7	0.42
P36957	0.1	-1.3	-0.05	0.23	0.12	-0.4	-1.09	0.4	0.6	-0.25	-0.38	-0.52	-0.15	0.53	0.22	0.52	-1	-1	-1.93	-1.66	0.52	-1	3.09	-0.15	1.97	1.41	0.31	0.52	-1	0.03	0.28	-1	0.53	0.01	-0.08	-1	-0.16	0.63	-0.75	1.36	-0.22	0.14	-0.38	1.34	-0.3	-0.54	0.18	-0.14	0.92
P31947	-0.1	0.68	-1.08	-0.08	-0.98	0.93	1.54	-0.1	-0.65	-1	-1	-1	-1	1.83	-1	1.22	0.8	-1	1.37	-2.28	-1	-1	1.86	0.7	0.46	2.51	0.5	0.05	-1	-1	1.39	0.5	-0.16	0.98	-1	-1	-0.55	1.01	-1	1.7	0.79	-0.2	-0.78	-1	-0.53	-1	0.51	0.8	-0.5
P07602	-0.17	-1.2	-0.46	0.07	-0.01	0.85	-0.75	0.74	0.32	0.58	-0.51	0.22	-1.07	-0.47	-0.34	0.73	1.93	-0.05	-0.38	-2.56	-0.26	-1	1.81	0.8	1.34	0.75	0.7	-0.24	-0.4	0.1	0.21	0.14	0.57	0.26	-0.06	1.9	-1.18	1.3	-0.95	0.17	0.56	0.29	0	1.49	0.26	-0.58	0.05	0.22	0.12
P17174	-0.25	-1.34	0.16	0.39	-0.1	0.88	-1.17	0.1	0.5	0.93	0.07	-0.67	-1.02	0.06	-2.4	-0.08	1.92	-0.94	-0.26	-2.21	0.32	-1	2.72	-0.47	1.19	0.71	0.91	0.7	-0.39	-0.71	0.35	0.53	0.25	0.45	0.19	2.94	-1.04	1.38	0.08	0.5	0	0.41	-0.07	1.57	-0.05	-0.48	0.68	0.56	0.47
P0DP57	0.48	-0.9	0.16	-0.11	0.22	0.82	-0.17	-1	1.11	0.4	0.69	0.41	-0.92	0.35	0.08	-0.41	1.9	-0.65	-1.18	-1	0.14	-1	2.52	0.02	1.85	1.38	0.48	0.61	-0.52	-1	0.02	0.58	-1	-0.37	-0.04	-1	-0.98	0.13	-0.09	0.96	0.08	-0.13	0.06	1.5	-0.58	-0.49	0.13	0.2	0.19
O43567	0.09	-1.63	-1.28	0.16	-0.36	0.44	-0.45	0.96	-0.49	0.33	-1	-1	-1.1	0.34	-0.53	-0.13	2.12	-1	-0.45	-1.5	0.03	-1	4.18	-0.98	1.84	-1	0.73	0.57	-1.62	-0.54	0.52	-1	0.94	-0.34	0.72	-1	-1.77	-1	-0.34	1.95	0.15	0.53	-0.27	1.42	0.51	-1	-1	-0.26	1.18
P14618	-0.19	-1.13	-0.47	0.51	0.42	0.78	-1.25	0.49	0.85	0.19	0.2	-0.64	0.36	0.25	-0.97	0.41	1.86	-0.43	-0.52	-2.65	-0.03	-1	2.36	-0.17	1.03	1.16	0.31	0.36	-0.49	0.31	0.95	-1.19	-0.13	0.79	0.06	2.12	-1.66	1.24	0.05	0.23	0.26	0.59	0.09	1.9	0.02	-0.12	0.24	0.8	0.21
Q13126	0.22	-1.3	-2.1	0.14	0.56	1.27	-1.35	0.49	0.71	0.34	-0.16	-0.4	-0.52	0.8	-3.1	0.52	1.49	-1	-0.28	-1	-1	-1	2.83	-1.33	1.37	0.69	1.92	1.91	-1	-0.01	1.2	1.76	0.13	1.11	-0.13	-1	-0.71	0.29	-0.81	0.91	0.5	0.17	0.03	0.52	0.09	0.21	0.23	0.37	-0.23
Q96P63	-0.24	-0.85	0.29	0.11	0.21	0.95	-0.76	0.42	0.53	0.71	0.24	0.1	-0.26	0.24	-1.99	-0.01	0.75	-0.2	-0.09	-1.93	0.76	-1	2.38	-0.29	0.8	0.42	0.73	0.28	-0.22	-0.18	0.47	0.68	0.18	0.2	0.19	0.42	-0.92	0.59	-0.19	0.4	0.09	-0.4	-0.11	1.47	-0.07	-0.26	0.39	0.32	-0.15
O14818	0.55	-0.21	-0.03	-0.14	-0.02	2.49	-1.23	-0.22	0.88	0.53	0.22	-0.82	-0.9	1.88	-0.35	-0.03	1.7	-1	-0.8	-2.66	0.14	-1	1.24	0.53	0.52	1.38	0.81	1.57	-0.25	-0.12	0.24	0.1	-0.06	0.21	0.57	-0.07	-0.32	1.49	-0.33	0.05	1.11	-0.1	-0.21	0.93	-0.1	-0.26	0.49	0.09	0.42
P31151	-0.46	-0.06	0.17	-0.72	-0.07	0.73	-0.08	0.95	0.36	-0.88	-0.82	-0.43	-0.64	-0.07	-0.6	0.15	1.5	-1	0.69	-0.97	-0.26	-1	2	0.33	1.64	0.53	0.65	0.6	-0.06	-0.25	0.63	-0.17	-0.09	0.73	0.18	-1	-1.43	0.62	-0.04	0.28	0.86	0.37	-0.22	1.28	-1.06	-0.27	0.33	-0.98	0.34
P14384	-0.15	-0.35	0.17	0.08	0.23	1.08	-0.6	0.82	0.43	-1.12	0.17	-1.35	-0.85	0.04	-0.9	0.14	1.79	-1	0.05	-2.72	0.11	-1	2.86	-0.4	1.24	0.97	0.52	0.56	-0.12	0.78	0.24	0.6	1.95	-0.25	-0.69	2.26	-0.64	1.55	-0.61	-0.15	-1.2	0.04	-0.04	1.27	-0.05	-0.67	0.29	0.24	-0.6
Q9HAT2	0.14	-1.28	-1.02	0.04	0	0.52	-0.51	0.93	0.49	-0.48	2	-0.1	-0.67	-0.09	-0.51	0.22	3.71	-1	-1.12	-2.36	-0.1	-1	3.66	-0.38	1.84	0.77	1.18	0.42	-0.84	-0.14	0.3	0.58	0.69	-0.56	-0.17	-1	-0.49	1.79	0	1.45	-0.63	0.59	0.35	2.31	-0.03	-1.73	0.49	0.18	0.72
P50452	-0.54	-1.21	-0.8	0.22	0.33	0.91	-0.63	0.39	-1.04	1.38	-0.06	-0.1	-0.9	0.42	-0.99	0.71	1.65	-1	-0.79	-2.13	0.21	-1	2.43	-0.66	1.11	0.57	0.94	0.96	-0.25	-0.13	0.42	-0.03	-0.06	0.8	-0.1	0.87	-1.19	1.24	-0.26	0.82	0.29	-0.03	0.01	1.53	-0.29	-0.5	0.6	0.33	0.1
Q15828	0.52	-0.51	-0.15	-0.12	0.42	0.77	-0.88	1.32	0.29	-0.52	0.79	-0.15	-1.16	0.65	0.06	-0.09	2.25	0.51	-1.06	-4.08	0.2	-1	2.22	-0.23	1.01	0.76	0.23	0.64	-0.28	-0.15	-0.09	0.3	-0.03	-0.1	0.07	2.51	-0.75	0.99	-0.33	0.97	0.02	-0.81	0.38	1.21	-0.2	-0.53	0.25	0.69	0.21
O75874	0.25	-1.48	-1.59	0.46	0.32	1.19	-1.26	-0.09	0.85	0.57	-0.75	0.21	-0.67	0.68	-2.67	-0.14	1.96	-1	-0.97	-1.32	0.63	-1	4.52	-0.88	2.63	0.7	0.67	0.21	-0.41	0.31	0.72	0.3	0.79	1.19	0.45	1.37	-0.99	1.65	-0.36	0.84	1.48	-0.11	-0.15	1.39	-0.13	-0.29	0.61	-0.01	-0.26
P18510	-0.04	-1.73	-1.06	0.17	0.24	2.61	-0.5	1	1.72	0.63	0.31	-0.39	-1.07	0.46	-1.94	1.73	-1	-1	-1.71	-3.13	0.51	-1	3.29	-0.73	2.75	2.39	0.69	-0.35	2.17	-0.13	0.08	1.74	-0.68	0.49	1.77	-1	-0.8	-0.37	-0.4	0.34	0.91	0.1	0.22	1.72	-0.19	-1.13	-1	0.32	1.49
P06865	0.65	-0.91	-0.87	0.74	0.13	0.39	-0.3	4.59	0.39	-0.53	0.89	0.34	-1.19	0.43	-1.52	-0.16	2.84	-1	-1.58	-3.5	0.34	-1	2.49	-0.84	1.49	-0.51	0.89	0.32	-1	-0.72	0.89	-0.43	0.91	-0.37	0.55	-1	-1.27	2.53	-1.1	1.17	0.51	0.53	-0.17	2.32	-0.36	-1.07	1.1	0.55	0.4
Q9Y3B8	-0.38	-1.04	-1.41	0.34	0.34	0.88	-1.14	-1	0.97	0.36	0.13	-1	-0.08	-0.05	-1	0.19	2.73	-1	-0.47	-2.85	-1.69	-1	2.98	-0.21	1.67	1.91	1.54	-1	-1	0.25	0.18	-1	-0.44	0.02	0.21	-1	-0.43	-1	-1	2.2	0.21	-0.4	-0.5	0.88	-0.08	2.59	0.44	-0.85	0.6
P06280	0.03	-0.41	0.21	0.57	0.46	0.52	-1.37	2.09	1.04	-0.09	0.04	-1.17	-1.36	0.05	-0.45	-0.27	2.75	-1	-0.95	-2.9	0.36	-1	2.19	-0.47	1.51	1.2	1.08	1.73	-1.45	-0.15	0.23	2.06	0.44	-0.14	0.52	-1	-0.92	2.11	0.33	0.31	-1	0.63	-0.17	0.58	-0.28	-1.23	0.82	-0.14	0.43
P16870	-0.13	-0.27	-0.46	-0.08	-0.1	1.93	-0.81	1.95	0.88	0.09	-1	0.35	-0.39	0.63	0.01	1.63	4.85	-1	-1.55	-1	0.72	-1	-1	-3.23	2.6	-1.33	-0.28	0.26	-0.34	-0.39	1.86	0.29	-0.35	-0.29	-0.59	-1	-0.72	0.57	0.92	1.53	0.28	0.73	-0.31	-1	-0.69	-1	-1	0.61	-0.72
P30740	-1.63	-0.62	0.21	0.98	1.19	0.9	-0.49	-1	0.3	-1	-1	-1	-1	0.69	-2.12	0.5	-1	-1	-1	-1	1.6	-1	-1	-1.18	-1	2.7	0.85	-1	-0.14	-0.38	1.55	-1	-1	0.9	-1	-1	-1	-1	-1	-1	-1	-1	0.03	-1	-0.68	-1	-1	2.03	-1.16
Q9UI42	0.03	-0.61	-0.18	0.41	0.24	1.34	-0.93	0.62	-0.14	0.06	-0.38	-0.08	-0.85	0.19	-0.22	-0.16	1.09	-0.06	-0.8	-3.15	-0.02	-1	2.24	-0.37	1.23	1.41	1.22	0.31	-0.66	-0.35	0.04	0.53	0.29	-0.96	-0.07	1.88	-0.85	0.84	-0.22	0.46	0.76	0	0.16	0.89	0.02	-0.71	-0.07	0.5	0.11
P51659	-0.06	-0.63	0.04	-0.06	0.21	0.85	-0.88	0.62	0.56	0.03	0.07	-0.37	0.45	0.47	-1.28	0.3	1.67	-3.14	0.1	-2.19	0.11	-1	2.45	0	-0.13	0.95	0.98	0.28	-0.5	-0.01	0.01	0.85	0.42	-0.89	0.29	2.14	-0.88	1.23	-0.26	0.24	-0.21	-0.06	-0.28	0.73	-0.13	-0.16	0.45	0.51	0.12
Q9NZT1	-0.21	0.22	-0.45	-0.31	-0.32	0.16	0.33	1.6	1.16	-0.91	0.76	-0.19	-1.01	-0.04	-0.13	0.62	1.23	-0.26	-1.49	-2.23	1.18	-1	3.2	-1.04	1.27	0.72	0.46	0.4	-0.34	-0.92	0.21	0.17	-0.48	0.25	0.22	-1	-0.89	0.51	0.34	1.65	0.2	-0.24	-0.06	1.72	0.17	-0.71	0.35	-0.56	0.31
P61970	-0.37	-1.98	-1	0.54	1.01	0.28	-1.02	-0.61	1.52	1.25	2.23	1.07	-2.53	0.44	-1.71	0.23	2.47	-1	-0.67	-4.99	-2.83	-1	5.27	-0.62	0.63	0.81	1.03	0.51	-1.12	-0.01	1.8	0.65	-1.58	3.13	0.21	0.02	-0.61	1.69	1.02	0.75	-1	-0.5	0.89	2.24	-0.73	-0.53	0.51	-1	-1.38
Q9UIV8	0.1	-0.94	-0.79	0.01	-0.22	0.28	-0.31	1.49	-0.01	-1.14	0.82	-1.56	-0.45	-0.1	-0.89	0.13	2.74	-1	-1.18	-2.45	0.51	-1	1.73	-0.46	1.76	0.85	0.75	1.3	-0.15	-1.24	0.37	1.43	0.8	0.25	0.48	-1	-1.36	0.63	-0.77	2.44	-0.38	0.01	-0.05	1.3	-0.09	0.32	0.37	0.87	0.27
Q15517	0.69	-0.94	-0.04	-0.47	0.07	0.91	-0.57	0.67	0.39	-0.21	0.71	0.08	-0.61	-0.23	-0.01	0.3	1.21	-0.41	-0.15	-2.83	0.47	-1	2.87	-0.94	1.06	0.77	0.15	0.21	-0.5	0.3	0.16	0.22	0.24	-0.03	-0.21	1.74	-0.81	0.71	-0.05	0.8	0.56	-0.45	-0.04	0.38	-0.11	-0.65	-0.15	0.23	0.21
P53634	-0.21	-0.68	-0.64	0.32	0.02	1.39	-1.19	0.86	-0.07	-0.43	-0.08	-1.04	-0.65	-0.17	-1.57	0	2.73	-1	-0.47	0.02	-0.18	-1	1.64	-0.45	1.63	0.02	0.62	-0.62	-1.34	-0.36	0.16	-0.47	0.58	-0.04	0.31	1.32	-1.49	2.35	-0.1	0	-0.46	1.34	-0.05	0.68	-0.05	-1.3	0.74	-0.26	0.2
P21333	0.74	-1.55	-1.15	0.26	0.54	0.33	-2.27	0.85	1.01	-0.36	0.5	-0.7	-1.09	1.43	-0.56	-0.58	1.19	-1	-1.18	-3.04	0.13	-1	2.37	-0.76	0.62	1.7	0.85	0.74	0.07	-0.82	0.01	-2.82	1.83	-0.02	1.23	1.84	-0.65	2.51	-0.52	0.6	-0.8	0.92	0.92	1.92	-0.2	-0.56	0.71	0.15	0.28
Q9NQ38	0.19	-0.32	-0.31	-0.09	0.15	0.86	-0.12	0.76	0.28	-0.55	0.69	-0.3	-1.14	0.35	0.02	-0.17	2.33	0.17	-1.23	-3.97	0.59	-1	2.73	-0.23	0.66	0.99	0.22	0.71	-0.28	-0.29	-0.01	1.17	-0.28	-0.74	0.12	3.74	-0.61	1.08	-0.53	1.66	0.11	-0.23	0.08	1.37	-0.28	-0.06	0.65	0.53	0.44
P20618	0.06	-0.47	-0.36	0.27	-0.24	0.83	-2.11	0.29	0.2	0.17	0.55	-0.3	-0.05	-0.33	-0.98	-0.02	1.47	-1	-1.06	-2.47	-0.22	-1	2.16	0.37	0.45	0.42	0.97	0.17	-0.21	0.58	0.1	0.28	0.43	-0.5	0.3	1.16	-0.87	1.85	0.63	-0.46	0.85	-0.25	-0.08	0.75	0.6	-0.13	0.02	0.45	0.95
P00492	1.04	-0.73	-1	0.52	0.6	0.77	-1.38	-0.35	0.4	-0.23	0.56	-1	-0.87	0.24	-2.52	-0.16	2.52	-1	-0.65	-3.07	0.31	-1	2.32	-0.35	1.1	0.86	0.87	-1	-1	-0.52	-0.16	-0.04	-0.1	-1	0.89	0.47	-1	1.15	0.19	-0.56	3.06	-0.67	0.18	1.38	-0.31	-1	0.09	-1	0.76
P29218	0.58	-0.93	-1.07	-0.17	-0.03	1.77	-0.93	0.83	0.78	-1	-1	0.94	-0.66	0.41	-1.92	-0.14	1.13	-1	-1.97	-2.11	0.44	-1	2	0.2	4.59	1.31	-1	0.7	-1	-0.23	0.21	1.74	0.48	0.08	-0.2	-1	-1.27	1.82	-0.03	0.12	-1	-0.78	-0.12	1.22	-0.55	-1.34	-0.35	0.39	0.53
P04062	0.4	-1.01	-0.62	-0.05	0.38	0.58	-0.87	0.63	0.58	0.34	0.45	-0.44	-0.67	-0.44	-0.2	0.35	1.39	1.78	-0.43	-2.87	0.36	-1	2.67	-0.36	0.61	0.51	0.63	0.4	-0.18	-0.14	0.34	-0.58	-0.01	-0.37	1.49	0.96	-1.06	0.54	-0.45	0.38	-0.25	-0.66	-0.37	0.92	0.1	-0.06	0.75	0.55	-0.02
O75369	0.1	-1.4	0.03	0.2	-0.12	0.84	-0.53	2.81	0.87	-1.07	0.35	2.73	0.45	0.19	-0.38	-0.35	3.33	0.07	0.42	-3.93	0.88	-1	-1.82	-1.02	1.73	0.75	0.96	0.36	1.46	-0.28	0.51	0.2	0.17	-0.26	0.46	-0.81	0.6	0.36	-0.92	-0.63	0.86	0.54	0.23	2.05	-0.23	0.25	0.65	-0.34	0.5
Q9UHL4	-0.5	-1	-0.29	0.07	0.26	0.68	-1.08	0.79	0.33	-0.15	-0.12	-0.15	-0.88	-0.16	-1.83	-0.02	1.99	-0.41	-1	-3.33	0.07	-1	2.09	0.11	1.36	1.16	0.38	0.22	-0.48	-0.38	-0.04	0.84	-0.03	0.27	-0.25	2.78	-1.57	1	-0.02	0	1.34	0.33	0.03	1.54	-0.51	0.26	0.55	0.71	0.65
P24298	0.22	-1.15	0.41	0.32	-0.53	1.35	-1.35	-0.37	-0.62	0.12	-0.6	-0.57	-0.1	-0.14	-1	0.58	1.91	-1	-1.33	0.31	-0.6	-1	2.93	-0.59	1.65	0.74	1.11	-0.5	-1	-0.28	0.13	2.28	0.04	1.15	1.02	0.64	-0.58	1.33	-0.43	-0.25	2.2	0.19	-0.47	1.43	-0.04	0.37	0.27	0.52	0.47
P10909	-0.36	-1.34	-0.58	-0.22	0.15	1.07	1.18	1.5	1.32	-0.83	0.96	-0.03	-1.19	-0.59	-0.22	1.25	0.7	0.09	-0.36	-3.14	0.09	-1	2.88	-1.63	-1	2.3	0.09	0.56	0.06	-0.39	0.46	-1.55	0.38	-0.67	0.37	-1	-0.29	0.43	0.32	1.91	0.16	-0.92	0.25	2.72	-2.65	-0.25	0.95	-0.27	-0.21
Q9H0E2	0.69	-0.9	-0.83	-0.16	-0.09	0.83	-1.03	2.03	0.92	-0.06	0.73	-0.55	-0.75	-0.16	-0.21	0.23	2.11	-0.86	-0.6	-1.8	0.01	-1	2.28	-0.46	1.4	-0.98	1.28	0.61	-1.12	-1.36	0.3	-0.45	-1	-0.15	0.58	1.88	-0.71	1.39	0.9	-0.03	-1	0.06	0.1	0.41	-0.51	-0.62	0.29	0.45	-0.15
Q9HB40	0.06	-0.78	-3.01	0.41	0.11	0.94	-0.85	1.99	0.8	-0.01	0.39	-0.14	-1.18	0.19	-0.01	0.01	2.08	0.21	-0.27	-2.73	0.11	-1	3.02	-0.2	0.9	0.85	-0.16	0.28	-0.7	-0.46	0.44	0.54	0.41	0.31	0.3	2.63	-1.34	1.7	0	0.53	-0.05	-0.06	-0.08	1.07	-0.5	-0.14	0.6	0.21	0.24
Q9H008	0.76	-1.36	-1	0.06	-0.08	2.09	-1.41	-1	1	1.28	0.47	-0.31	-2.33	0.31	-1	0.21	-1	-1	-1	-1	-0.14	-1	4.76	-1.01	1.74	-1	-1	-0.04	-1	0.27	0.35	-1	-0.15	1.38	-0.39	-1	-0.91	-1	-1.55	0.61	1.87	0.21	0.11	1.79	-0.62	-0.17	-0.02	2.34	0.1
O75131	1.49	0.34	0.41	-0.04	0.2	1.32	-0.8	-0.29	-0.47	-0.64	-0.53	-1	1.3	-0.5	-0.94	-0.85	0.46	-0.06	-0.02	0.49	-0.19	-1	1.12	-0.83	1.08	-2.86	0.51	0.8	-0.36	-1	0.89	-1.93	0.23	0.14	-1	-0.62	-0.1	0.35	-1	-2.04	0.73	-1	0.28	-1.53	-0.33	-1	-0.27	-0.39	-0.19
P08779	1.13	0.66	-1.92	1.22	-1.5	2.83	-0.15	-0.11	-0.84	-1	2.24	0.48	1.22	0.27	-0.77	-0.47	-0.59	4.73	2.53	-0.81	0.84	-1	-1.05	-0.21	0.29	-0.02	-0.27	-0.16	0.41	-0.52	0.93	0.01	-1.08	1.45	1.09	2.07	0.62	-1.56	1.35	-0.77	4.26	1.08	-0.28	-1.48	0.71	1.47	-0.02	-0.58	-1.22
P06396	0.8	-0.39	-0.28	-0.61	0.38	-0.11	-0.56	1.19	0.4	-0.26	0.88	-0.09	-1.15	0.38	-0.03	0.71	2.37	0.65	-1.74	-3.23	0.45	-1	2.84	-0.81	1.49	0.24	-0.14	0.55	-1.13	-0.06	0.13	-0.46	-0.21	0.21	-0.05	3.07	-1.03	0.62	0.7	0.63	-0.23	-0.48	-0.15	1.01	-0.51	-0.48	-0.07	0.63	-0.61
P35606	-0.41	-0.99	-0.38	0.29	0.42	-0.93	-0.46	0.98	0.67	0.74	0.55	-0.08	-0.76	0.21	-3.88	-0.18	3.25	-0.28	-1.05	-2.91	-0.12	-1	2.8	-0.39	1.78	1.74	0.86	0.27	-0.4	-0.37	0.26	0.75	0.54	0.16	0.37	1.49	-1.02	2.13	-0.67	0.43	-1.34	0.72	-0.06	1.25	0.26	-0.09	0.05	0.16	0.44
O00115	-0.54	-1.87	-0.75	0.45	0.12	-0.96	-0.93	0.87	1.04	0.26	0.76	-0.54	-0.97	-0.13	0.06	0.22	1.99	-1	-0.3	-3.02	-0.02	-1	3.88	-1.03	1.78	1.81	0.67	0.13	-0.95	-0.53	0.41	0.6	-0.74	0.79	-0.03	1.99	-1.81	1.64	-0.89	0.97	0.35	0.04	0.92	1.33	0.21	-1	0.94	-0.61	0.4
Q07021	0.52	0.28	0.66	0.16	0.14	-0.22	-0.8	0.06	-0.12	-1	-1	-0.13	-0.71	0.39	0.39	0.82	2.85	-1	-0.26	-2.98	1.26	-1	2.78	-0.3	0.96	1.21	1.54	-1	-1	-0.67	0.34	-1	0.31	1.51	0.92	-1	-1.46	-1	-1	-1.03	-1	-0.33	-0.24	-0.86	-1.11	-0.51	1.1	-1	0.51
P15924	0.43	-0.24	-0.41	-0.25	-0.38	0.28	-0.44	-0.39	0.9	-0.69	0.99	-0.01	-0.36	-0.08	-0.23	0.48	1.12	2.11	0.24	-1.99	-0.52	-1	1.44	0.04	0.8	-0.39	0.54	-0.2	-0.03	0.1	0.01	0.13	0	-0.86	0.41	1.25	-0.32	-0.13	0.34	-0.21	0.17	0.02	-0.1	-0.12	0.34	-0.49	0.81	0.37	0.3
P08842	0.84	0.17	-1	-0.38	-0.41	1.91	-2.02	0	-1.46	-1	-1	-1	0.39	-1	-1	-2.15	1.3	-1	-1.11	0.85	-0.55	-1	-0.89	0.52	0.75	-0.36	0.88	-1	-1.2	1	1.05	-1	0.38	1.11	-1	-0.65	-1.15	-1	0.35	-1	0.65	-0.32	-0.46	-1.01	0.85	-1	-0.78	-0.83	-1
P32119	-0.07	-1.04	-0.56	-0.79	0.09	0.7	0.03	0.19	0.45	-0.43	0.3	0.71	-0.34	0.18	-0.71	-0.16	1.2	1.11	-0.49	-2.55	0.52	-1	2.32	0.32	0.66	1.04	0.77	-0.16	-2.14	0.05	-0.1	-0.22	-0.34	-0.36	0.17	1.03	-0.6	0.24	-0.21	0.23	1.07	0.66	-0.07	0.6	-0.68	0.07	0.49	1.6	0.4
Q06830	1.29	-1.43	-0.3	1.04	0.66	0.74	-0.29	0.29	0.39	0.07	1.04	-1	-1.75	0.76	-0.78	-1.26	1.57	0.21	-1.06	-2.76	0.45	-1	-1	-0.15	1.42	1.12	0.66	0.83	-0.47	-0.06	0.52	0.8	0.12	0.98	-0.29	1.02	-0.18	0.54	-0.72	0.52	0.17	-0.35	0.31	0.8	-1.19	-1.59	0.55	-0.14	0.26
Q16610	0.43	-0.72	6.26	-0.25	0.27	0.75	-0.75	0.24	-0.02	-0.08	0.37	-0.28	-0.06	0.28	-0.21	-1.18	0.4	-1	0.93	-0.65	-0.03	-1	1.56	-0.12	-0.06	0.1	0.61	0.28	-0.55	0.01	0.27	0.52	0.36	0.51	0.39	0.27	-1.03	0.65	0.15	-0.29	1.35	-0.36	-0.02	-0.43	-0.4	-0.12	0.22	-0.24	0.11
P25786	-0.31	-1.02	-0.03	0.02	0.03	-0.57	-1.46	0.04	-0.35	0.91	0.92	-1	-0.13	-1.16	-0.12	-0.77	1.94	-0.12	0.2	-1.42	2.07	-1	2.11	1.14	0.73	0.04	0.79	1.16	-0.25	0.72	0.34	0.49	-0.25	-0.76	0.46	-0.73	-0.74	0.48	0.1	-0.25	0.63	-0.65	-0.09	-0.54	-0.23	-1.62	0.21	-1.23	0.54
Q16698	-0.97	-1.38	-1	-0.17	0.52	0.36	-1.07	-1	-0.52	-1	-1	-1	-1	0.24	-1	0.17	-1	-1	-4.91	-2.13	-0.86	-1	-1	-0.13	0.3	-1	-1	-1	-1	0.7	0.84	-1	-1	-1	1.43	-1	-1	-1	-1	-1	-1	-1.03	-1.9	-1	0.41	-1	1.48	-1	1.32
P04080	-0.29	-0.39	-1	-1	-0.26	-1	-1	0.57	0.27	-0.32	-1	-1	-0.76	-0.61	-2.49	0.11	2.31	-1	0.55	-1	-1	-1	1.57	0.34	2.29	-1	-1	-1	-1	0.46	-0.23	-1	-1	-1	-1	-1	-0.59	-1	-1	1.74	-1	0.41	-0.98	0.81	-0.19	-1	-0.46	-1	-1
Q16769	0.45	-1.03	-1.06	0.19	-0.29	1.32	-1.24	0.81	0.6	-1.23	0.31	0.21	-1.6	-0.45	-0.22	0.85	2.99	0.39	-1.12	-2.65	0.49	-1	1.91	0.09	1.43	-0.3	0.63	0.73	-1	-0.79	0.07	0.86	0.45	-1.47	0.4	1.13	-1.54	0.72	0.73	0.83	0.26	0.14	0.08	0.76	-0.36	-0.32	0.42	-0.06	0.18
P10619	0.06	-0.93	-0.03	-0.05	0.27	0.76	-0.56	1.48	0.45	-0.09	-0.19	0.31	-0.58	0.15	-0.19	0.38	1.24	-0.1	-1.64	-3.28	0.34	-1	1.73	-0.65	1.45	1.16	0.92	0.62	-0.45	-0.37	0.41	0.27	-0.05	-0.44	0.07	0.97	-3.04	0.6	-0.29	0.62	1	0.32	-0.01	1.28	-0.18	-0.34	0.55	0.37	0.33
Q8NCW5	-0.86	-0.5	-1.59	0.2	0.14	0.1	-1.1	1.23	0.13	1.5	0.37	-1.67	-0.1	0.31	-2.89	0.79	2.49	-1	2.41	-1.76	0.4	-1	2.75	-0.55	0.32	0.61	1.24	-0.63	2.04	-0.74	-0.02	2.27	-0.04	-0.6	-0.84	-1	0.57	2.09	-1.69	-0.73	0.75	0.33	-0.84	1.6	0.04	-0.51	1.06	-0.36	0.31
P25788	-0.36	-0.86	-0.15	-0.3	0.1	1.25	-1.68	1.37	0.12	-0.08	1.06	-0.14	-0.45	-0.41	-0.61	0.26	1.44	-1	-0.05	-3.13	0.06	-1	0.66	0.4	0.89	0.2	1.13	0.58	1.33	0.26	0.06	0.74	0.11	-0.55	0.97	0.66	-0.48	1.41	-0.51	-1.16	-0.35	-0.03	-0.61	0.08	-0.3	0.01	0.95	0.99	0.63
P04040	-0.05	-0.93	0.02	-0.1	0.26	0.72	-1.11	0.47	0.5	0.44	-0.59	-0.05	-0.44	-0.14	-0.82	-0.12	1.29	-0.13	-0.35	-2.34	0.25	-1	2.14	-0.05	0.78	0.92	0.68	0.24	-0.69	-0.1	0.59	-0.01	-0.11	0.16	-0.19	0.59	-0.63	0.55	0.21	-0.02	1.1	0.14	-0.07	0.85	-0.43	-0.2	0.42	0.39	0.14
P07355	0.22	-1.17	0.32	-0.17	-0.08	0.35	-1.46	0.66	0.43	0.56	-0.88	-0.18	-0.79	-0.58	-0.7	-0.17	1.38	-0.39	0.43	-2.12	-0.41	-1	1.82	-0.28	0.57	1.16	0.46	0.5	-0.5	-0.13	0.49	-0.52	0.06	0.5	-0.36	1.42	-0.62	1.62	0.38	-0.48	1.74	-0.25	-0.29	1.02	-0.25	-0.92	-0.26	-0.08	0.18
P54652	-0.57	-0.94	0.32	-0.06	0.52	0.85	-0.81	3.04	1.56	-0.58	0.58	0.27	-1.16	0.38	-0.06	0.47	3.72	-1	-0.21	-4.56	0.64	-1	3.46	-0.21	-1	-1	0.74	0.32	-1	-0.47	0.15	-0.03	0.06	-0.22	0.06	-1	-0.99	0.57	-0.08	1.55	-0.46	0.41	0.06	2.71	0.49	-1	0.58	-0.48	0.76
Q6ZNF0	0.92	-0.81	-1	-0.09	0.58	-1	-1.63	0.6	1.34	-1	0.28	-1	-1	0.27	-0.1	0.18	-1	-1	-1.15	-2.27	0.49	-1	1.86	-0.61	-0.75	2.21	0.65	-1	-1	0.73	0.8	-2.02	0.48	-1	-1	-1	-1	-1	3.48	0.66	-0.42	-0.57	-0.16	-1	-1	-1	-1	0.3	-0.1
P21796	0.82	-0.86	0.44	0.04	-0.32	0.58	0.39	-0.62	-0.43	-1	-1	-1	0.44	-0.22	-1	-1	-1	-1	0.39	-0.94	0.05	-1	-1	0.24	-1	-2.01	0.7	-1	-1	0.66	0.44	-1	0.42	0.68	-1	-1	-0.55	-1	-1	-1	-1	-1	-0.44	-0.42	-0.25	-1	-1	-0.2	-0.24
Q6UWP8	-0.16	-0.79	-0.47	-0.12	0.46	1.4	-1.02	1.27	0.33	-0.36	0.5	-0.39	-0.46	0.44	0.25	-0.2	1.8	0.29	-2.28	-2.74	0.04	-1	2.17	-0.26	0.21	0.76	-0.09	0.6	-0.2	-0.17	0.02	-0.27	0.02	0.1	0.06	0.82	-0.53	0.75	-0.32	0.28	0.51	-0.4	0.12	0.54	-0.8	-0.52	-0.89	0.25	0.07
O43240	0.11	-1.13	-0.45	0.19	0.23	-1.35	-0.71	0.5	-0.43	0.64	0.24	-0.83	-1.21	-0.37	-1.09	0.73	2.63	0.45	-0.42	-2.91	-0.37	-1	3.24	0.02	1.34	0.39	0.43	-0.12	-0.93	-0.01	0.83	-2.36	-0.1	0.52	0.27	1.18	-0.81	0.88	-0.04	-0.01	0.27	-0.34	-0.16	1.89	-0.96	0.38	0.75	-0.18	0.22
P40926	-0.05	-0.74	-1.27	0.66	0.3	1.72	-0.32	-2.12	0.76	-0.27	0.1	0.48	-0.15	0.48	-1.95	0.79	2.2	-1.08	-0.49	-3.83	0.96	-1	3.26	-0.65	0.97	1.9	1.65	0.13	-1.3	-0.55	0.06	-0.57	0.39	-0.81	1.23	2.02	-0.59	1.24	0.43	0.41	-0.08	0.67	-0.59	1.89	0.16	-0.55	0.31	0.4	0.26
Q6P4A8	0.4	-0.84	0.09	-0.18	-0.07	1.14	-0.97	0.65	0.5	-0.52	-0.8	-0.05	0.41	-0.48	-0.87	-0.13	1.23	-0.96	1.25	-1.64	0.08	-1	1.28	0.32	0.57	1.29	1.17	-0.37	-1.04	0.43	-0.22	0.04	0.15	1.21	0.22	1.45	-1.39	0.47	0.52	-1.22	-0.09	-0.29	-0.09	-0.82	-0.27	0.1	0.35	2.69	-1.01
P49247	0.02	-0.93	-0.16	0.03	-0.01	-0.3	-0.43	0.3	0.29	-0.44	0.26	-0.91	-1.42	0.41	0.14	0.33	-1	-1	-1.74	-1	0.27	-1	2.47	-0.51	2.66	-1	0.89	-0.68	-1	-0.59	0.72	0.34	0.41	-0.19	0.31	-1	-1.27	1.49	0.33	0.78	0.07	0.36	-0.53	1.22	0.42	-0.16	-0.21	-0.25	0.38
Q9Y316	1.2	-1.1	-1	1.19	0.44	-1	-2.24	0.93	0.39	0.08	-0.17	-1	-0.55	0.39	-1	-0.22	-1	-1	-3.13	-1.36	-0.23	-1	2.26	-0.02	0.97	0.62	-1	-1	-1	-0.15	-0.12	0.26	0.12	0.4	-0.16	-1	-1	1.71	-1	1.45	-1	0.34	0.49	-1	-0.16	-0.34	0.54	-0.01	0.26
P08758	-0.56	-0.66	-0.67	0.06	-0.11	1.78	-1.83	0.43	1.96	1.46	1.3	-1	-1	1.23	-3.31	0.22	3.91	-1	0.84	-1.46	-0.16	-1	-1	-0.04	0.84	2.51	0.56	0.87	-1	-0.92	0.03	-1.84	-0.62	-1.19	0.64	-1	-0.35	-1	-1	-1	-1	0.08	-0.34	1.17	-0.45	-1	1.37	-0.07	0.24
Q14574	0.38	-1.13	0.51	0.05	0.23	1.11	-0.91	0.98	0.62	0.84	0.51	-0.02	-0.21	0.03	0.06	0.17	1.76	-0.22	0.05	-2.38	0	-4.32	2.13	-0.64	1.36	0.89	0.36	0.31	-0.56	-0.01	0.38	0.21	0.33	1.05	0.23	1.44	-0.39	0.87	0.36	0.49	0.11	-0.68	0.07	0.3	-0.67	-0.72	0.29	0.25	-0.47
P13284	1.76	-1.19	-0.78	0.34	0.14	-1.33	-0.79	0.41	0.67	-1.9	1.71	-1.13	-0.91	0.12	-0.18	0.77	1.49	-1	-0.7	-2.3	0.24	-1	2.81	-0.42	1.34	0.67	0.55	1.73	-0.11	-0.78	0.42	1.04	-1.01	0.03	0.32	2.36	-1.51	-0.77	-0.13	0.81	0.92	0.04	-0.23	1.1	-0.61	-0.47	0.43	0.58	0.19
P28070	0.02	-0.09	-0.91	1.32	0.06	0.83	-1.24	-0.83	0.94	0.36	-2.11	0.39	-2.89	0.62	-2.84	1.82	2	-1	-0.9	-4.44	-1.61	-1	3.42	-0.15	1.33	3.92	3.16	0.05	-0.5	0.59	-0.48	-0.5	-0.4	2.17	-0.28	1.56	-1.18	-2.79	-0.65	-0.08	3.25	2.18	-2.88	0.19	0.33	-0.11	1.63	-1.2	0.94
Q9GZP4	1.12	-1.43	-1	2.2	1.39	0.88	-1.85	-1.68	1.05	2.03	-0.18	-1	0	0.6	-2.58	0.31	2.56	-1	-0.75	-1.56	-3.76	-1	3.3	-0.4	0.96	1.18	2.03	-1	-1	-0.87	1.33	-0.52	0.67	-1.32	-1.34	-1	-1	-1	-1	0.46	2.15	-1.04	-0.52	-1	-0.49	0.13	0.03	-1	1.34
P28072	0.12	-0.68	-0.48	-0.38	-0.45	0.83	-1.51	1.71	0.9	-0.1	-0.16	-0.05	0.56	0.3	-1.35	0.08	2.41	-1	-1.2	-4.47	-0.01	-1	2.76	-0.48	0.23	0.66	1.71	0.49	-1.16	0.21	0.4	0.26	1.02	-1.05	0.43	0.05	-0.28	0.5	-0.07	0.72	1.27	0.16	-0.1	0.2	0.26	0.02	0.06	0.54	1.3
Q9HC35	-1	-0.98	-0.71	-0.02	0.15	0.17	-0.25	-1	0.66	-1	1.56	-0.08	-0.5	0.63	0.02	0.48	-1	0.63	-1	-3.29	0.3	-1	-1	-0.27	1.29	-1	0.64	0.48	-1	0.03	-0.33	0.76	0.03	-0.16	0.36	-1	-0.78	2.56	-0.62	1.13	1.03	0.39	-0.03	1.29	0.01	-1	0.36	0.38	0.36
P47929	0.87	-0.68	-0.24	0.04	-0.23	0.42	-0.71	0.43	-0.37	-0.2	1.92	-0.26	-1.26	-0.32	0.49	0.21	1.05	0.15	0.77	-2.33	0.75	-1	0.93	-0.47	0.89	0.76	0.32	0.65	-0.58	0.44	0.71	0.16	0.61	0.53	0.46	0.62	-0.95	0.2	1.15	0.68	-0.19	-0.37	-0.32	-0.51	-0.07	-0.16	-1.07	-0.51	-0.05
P68871	0.42	-2.41	-1.05	-0.19	-0.77	0.9	0.3	-1	-1	-0.88	0.07	-1	-1	-1.1	-1.78	0.73	-2.01	-1	0.65	-1	-0.78	-1	1.27	0.13	-1	-1	0.08	-0.42	-4.7	-1	0.62	-0.07	-1	-1	-1	-1	-1	1.97	-1	-0.84	0.94	-1	-1	-1	-3.27	-1	-0.25	-1	0.66
Q9BYJ1	-1	2.24	-0.13	0.16	-2.2	0.82	-0.51	0.19	-0.3	-1	-1.75	-1	1.34	0.52	-0.82	-0.53	-0.56	-1	3.97	3.2	1.1	-1	-2.59	-0.21	-0.31	-1.15	-0.48	-1	-0.37	2.44	0.86	-1	-0.02	0.83	-1	-0.49	1.53	-1	-1	-1	0.51	0.89	-0.21	-2.57	-1	-1	-3.7	-1.16	-1
Q96IU4	0.52	-1.53	-1	0.09	0.38	-1	-1.59	1.82	0.83	-1	-1	-1	-1	-0.26	-1.76	-0.31	-1	-1	-0.71	-1.24	-0.61	-1	2.41	-1.09	1.64	-1	0.51	-1	-1	-0.4	0.73	-1	-1	-1	-0.03	-1	-1	-1	-1	-1	-1	-1	-0.1	1.74	0.21	-1	-1	-1	1.57
Q96FX8	1.67	-1.14	0.4	-1	-0.81	-2.12	-2.26	1.14	-0.89	-1	-1	-1	-0.83	0.2	0.42	-2.81	0.42	-1	-1	0.09	2.56	-1	4.02	-0.13	-0.14	0.4	-0.45	0.39	-1.09	2.03	2.65	3.02	-1	-0.96	-1	4.66	-0.76	-0.49	-1	0.11	0.06	3.23	0.26	0.55	-1	-1	-3.15	2.28	-1.05
P06702	-0.43	-1.66	-0.39	-0.95	0.06	0.58	0.21	1.01	-0.11	-0.74	-0.32	-0.3	-0.26	-0.12	-2.4	0.61	1.1	-2.29	0.59	-1.13	1.04	-1	2.59	0.4	0.95	1	0.34	0.32	0.16	0.89	0.71	-1.34	0.52	1.28	0.9	2.81	-1.93	0.67	0.12	-0.18	-0.08	0.73	-0.57	0.15	-0.61	0.57	0.28	-0.26	-0.81
P05089	0.47	-0.67	-0.87	0.53	0.36	-0.18	-0.88	0.06	0.14	0.39	-0.19	-0.97	-0.58	0.07	-2.12	0.06	1.43	-0.05	0.03	-2.61	0.16	-1	1.64	-0.47	0.85	0.95	1.21	0.91	-0.11	-0.3	0.53	-0.04	0.41	0.65	0.36	1.07	-0.96	0.75	0.21	0.02	0.47	0.19	-0.17	0.86	-0.3	-0.71	0.47	0.28	0.04
Q14956	-1	-0.14	0.1	-1	-0.53	0.51	-0.31	-0.54	-1.51	-1	-1	-1	-0.81	-0.04	-0.68	-1	0.17	-1	1.19	-0.08	1.32	-1	0.57	0.3	-0.05	0.01	-1	-1	0.03	0.12	0.18	-1	-0.21	0.46	-1	0.37	-1.02	-1	-0.43	-1	-1	0.18	-1	-0.89	0.02	-1	-1	-0.12	-0.03
P60985	0.38	-2.36	-1	-0.29	-0.47	-1	-1.13	0.99	1.73	-1	-3	-1	-0.48	-0.57	-0.77	-0.63	2.51	-1	0.09	1.85	-0.94	-1	-1	-1	0.04	-1.6	-1	-1	-1.68	-0.33	-1	-1	-0.03	-1	-1	-1	-0.79	1.43	-0.64	-0.87	0.35	-1.68	0.38	-0.72	-0.2	-1	0.47	-1	-0.37
P17050	0.29	-0.63	-0.59	0.25	0.07	0.68	-0.29	1.58	0.66	-0.03	0.4	-0.58	-0.38	0.3	-1.09	-0.16	2.45	-0.33	-1.75	-2.85	0.28	-1	2.27	-0.27	1.82	1.61	0.9	0.25	-0.8	-0.43	0.13	0.4	0.32	-0.13	0.57	3.37	-1.32	0.72	-0.72	1.19	0.2	0.63	-0.66	1.55	0.62	-0.44	0.71	0.23	0.35
P07384	0	-1.14	-1.31	-0.06	0.11	0.12	-2.15	1.93	0.39	1.22	-0.7	-0.54	-1.28	0.04	-1.38	0.11	1.58	-0.46	-0.12	-1.58	-0.24	-1	2.75	-0.12	1.13	0.81	1.25	0.65	-0.11	-0.27	0.37	0.62	0.39	0.43	0.16	0.67	-1.31	1.48	-0.91	0.58	0.13	0.56	-0.12	1.05	-0.15	0.11	0.24	0.08	0.33
P51688	0	0.34	-0.38	0.04	-0.02	0.21	-1.61	0.93	0.45	-1.08	-0.85	2.69	-1.44	-0.03	-1.31	-0.73	2.98	-1	-2.33	-6.24	0.76	-1	2.46	0.5	1.54	1.59	0.57	0.34	-1.1	-0.39	1.96	-0.58	0.68	3.39	0.33	5.77	-2.12	2.45	-0.1	1.15	-1.03	0.84	0.09	1.41	-0.04	-1	-0.09	-0.19	0.99
Q6P1J6	0.82	-0.32	-0.03	0.37	0.2	1.65	-0.95	0.69	-0.86	-1.46	0.14	-0.62	-1.95	-0.33	-1.02	-0.82	2.81	-1	-1.91	-2.99	0.42	-1	2.92	-0.34	2.35	0.63	0.78	1.24	-0.89	-0.61	0.42	1.3	-0.32	-0.43	0.54	1.6	-1	-1	-1.34	1.55	-1	0.27	0.25	1.4	-0.29	-0.29	0.09	0.25	0.58
Q13557	-0.02	-0.49	-0.4	0.05	-0.33	0.7	-0.72	0.94	0.72	-0.21	1.45	-0.64	-1.64	-0.54	-0.46	-0.22	2.19	-1	-0.4	-2.94	-1.18	-1	2.28	0.14	0.64	-0.37	0.69	0.5	-1.08	0.54	-0.56	0.1	0.83	-1.07	0.53	1.47	-0.49	0.37	1.1	1.36	-0.29	-0.8	-0.27	-0.52	0.21	-0.85	0.72	0.37	0.55
P10253	0.2	-1.45	-0.32	0.15	0.66	0.81	-1.2	0.9	-0.36	-0.82	4.72	-0.86	-1.75	0.28	-0.03	0.45	1.59	-1	-0.67	-4.1	0.44	-1	3.16	-0.05	1	0.02	0.83	0.75	0.06	-0.51	1.26	-1.05	-0.23	-0.79	2.61	1.62	-2.6	-0.96	-0.78	0.07	0.13	-1.04	-0.05	3.84	-1.02	0.01	0.83	0.84	-0.05
O75608	0.18	-1.2	0.43	0.57	0.23	1.25	-0.78	-1.06	1.56	0.29	0.77	-0.38	-0.45	0.45	-2.69	-0.14	0.91	-1	-0.84	-1.97	-0.66	-1	3.49	-0.05	1.14	0.75	0.65	0.05	-0.83	-0.33	0.16	0.51	-0.22	-0.19	0.2	-0.22	-1.43	1.22	-0.04	1	-1	-0.15	0.33	0.87	-0.35	-1	0.54	0.97	0.19
P61626	0.54	0	-0.12	-1.48	3.92	0.74	2.43	2.69	-2.13	-1	1.53	0.74	-1.44	-1.88	-2.69	0.69	-2.51	-0.97	0.93	-1.51	0.21	-1	3.64	-0.66	0.07	1.75	0.64	0.16	-0.19	-0.04	0.38	-4.07	1.24	-0.66	-1.15	1.49	0.54	-0.11	0.89	0.02	2.12	-1	-0.8	2.54	-2.58	4.44	0.19	-0.41	-0.25
Q9NP55	-0.99	1.47	0.46	0.28	-0.25	-1	-0.1	-1	-1	-1	-0.92	-1	-1	-0.82	-0.66	-1.8	0.06	-1	-1	-0.3	-0.52	-1	-1	-2.18	0.59	0.66	0.53	0.48	-1	0.47	0.24	-1	0.49	-0.34	0.56	-1	-1.2	0.09	-1	0.7	-1	-1.58	-1.07	-1	-2.12	-1	0.54	-0.4	-1.62
P05120	0.02	-1.01	0.06	0	0.05	0.96	-1.18	1.35	0.74	-0.04	0.02	-0.09	-1.05	0.3	-0.06	0.09	1.87	-1	-1.25	-2.98	0.19	-1	2.31	-0.97	1.33	0.27	0.32	0.31	-1.06	-0.52	0.52	-0.24	0.06	0.34	-0.21	1.75	-2.77	2.58	0.54	0.46	-0.53	-0.59	0.3	0.97	-0.54	-0.16	0.22	0.18	0.2
A8K2U0	-0.46	-0.55	-0.12	-0.22	0.02	0.81	-1.32	0.59	0.18	-0.01	-0.59	-0.5	-1.23	0.61	-1.44	-0.65	0.96	-0.31	-0.43	-1.63	0.2	-1	1.94	-0.02	1.16	1.28	0.67	-0.2	-0.52	0.1	0.82	0.03	0.59	0.45	0.18	0.13	-0.64	1.06	-1.02	0.34	0.13	-0.05	0.38	1.13	-0.41	0.03	0.1	0.11	-0.05
Q969H8	-1	-1.71	-1	0.57	0.9	-1	-0.83	0.67	0.77	-1	-1	-1	-1	0.59	-1	-0.11	-1	-1	-1	-3.19	0.18	-1	2.02	-0.33	-1	-1	1.01	1.14	-1	-0.2	0.06	-0.01	-1	0.05	0.4	-1	-1	-1	-1	-1	-1	-1	0.22	-1	0.95	-1	0.91	0.36	0.5
P20810	0.61	-1	-0.97	0.04	0.45	4.61	-0.63	-1	0.59	-1	0.66	-1	-2.2	-1.14	-1.43	-0.5	0.03	-1	-2.09	-4	-1	-1	4.28	-1.03	3.39	2.46	0.18	-1	-1	-1	0.69	-1	-1	0.08	0.04	-1	-1.15	-1	-0.22	-1	-0.3	0.31	0.95	2.01	0.46	-1	1.06	-1	0.34
Q14108	-0.22	0.04	-0.86	-0.33	-0.46	1.62	-0.97	-0.5	0.41	-1	-1	-1	-0.02	-0.07	-1	-0.02	0.87	-1	-1.98	-1	0.31	-1	0.31	-1	0.01	0.17	0.48	-1	-1	0.91	-1	-1	-0.15	-0.27	-1	-0.07	-0.49	-1	0.12	-1.23	-1	-1	0.18	-0.98	-1	-1	-0.16	0.14	0.37
Q6NUJ1	0.35	-0.98	-0.35	-0.47	-0.14	0.77	-1.16	-0.02	1.29	-0.29	0.1	-0.06	-0.68	-0.41	-0.18	0.05	1.26	-0.01	-0.67	-2.43	-0.41	-1	2	0.21	0.49	1.5	0.55	-0.14	-0.59	0.04	0.3	0.6	0.67	0.11	0.24	1.86	-0.85	0.93	0.43	0.04	0.07	-0.3	-0.05	-0.12	-0.12	-0.15	-0.24	0.5	0.39
Q9BQ50	-1	-0.97	-1	0.51	-0.02	-1	-2.22	-1	-1	-1	-1	-1	-1	0.91	-1	0.93	-1	-1	-1	-2.41	-1	-1	-1	0.15	-1	3.63	-0.38	-1	-1	-0.49	0.63	-1	0.58	-0.21	0.71	-1	-1	-1	0.11	-1	-1	0.54	0.09	-1	-0.04	-1	0.1	-1	0.52
P11142	-0.01	-0.73	-1.68	-0.2	0.18	0.78	-1.53	-0.2	0.63	3.16	-1	-1	0.73	0.55	0.12	-0.17	0.67	-1	-1.84	-3.69	1.32	-1	3.46	-1.78	0.17	1.38	0.96	0.9	-1.03	-0.77	0.11	-1	-1	0.45	-1	1.94	-1.15	-1	0.39	-1	-1	-1	-0.02	-0.72	0.17	0.55	-1	-0.55	-0.08
Q9UKK9	0.42	-0.86	0.03	-0.02	0.16	1.96	-0.8	0.74	0.55	0.51	-0.19	0.44	-0.6	0.6	-0.74	-0.4	1.1	-1	-0.83	-2.62	0.41	-1	2.81	-0.9	0.75	0.67	0.79	0.09	-0.13	-0.97	0.23	-1.32	-0.27	-0.47	0.16	0.73	-0.96	0.93	-0.09	0.26	0.11	-0.06	-0.03	1.08	-0.4	-0.53	0.11	0.38	-0.26
P13647	0.43	0.76	-0.08	-0.06	-0.66	0.38	-0.13	-0.33	-0.49	0.12	-1.07	-0.73	0.54	0.01	-0.02	-0.69	-0.31	0.35	2.24	1.68	0.72	-2.76	-0.66	0.66	-0.14	-0.23	0.33	0.17	-0.1	0.99	0.4	0.76	-0.07	0.68	-0.2	-0.23	0.73	-2.29	-0.09	-1.93	0.5	0.08	0.2	-1.22	-0.33	0.52	-1.34	0.01	-0.69
P00491	-0.2	-0.51	-1.39	0.63	0.5	1.7	-1.34	0.8	0.29	1.66	0.74	-1.72	-1.19	0.48	-2.78	0.01	0.56	-1	-0.71	-2.06	-0.33	-1	1.47	-0.76	0.42	-0.17	0.9	0.84	-1.58	-0.28	0.34	0.46	0.38	1.25	1.72	0.62	-1.08	1.79	1.27	0.35	1.09	0.49	-0.3	1.18	-0.34	-0.65	-0.23	0.11	0.13
Q9BS40	0.01	-0.85	0.1	-0.14	-0.07	0.52	-1.17	0.86	0.94	-0.38	0.25	0.29	-0.54	-0.26	-0.95	0.13	1.39	-1	-1	-2.65	0.16	-1	2.41	-0.67	1.31	1.2	1.11	-0.29	0.39	-0.94	0.24	0.41	0.29	-1.03	0.15	-1	-0.82	0.91	-0.15	0.6	0.29	0.28	-0.1	1.42	0.32	-0.46	0.59	-0.95	0.14
P04406	-0.49	-0.8	-0.51	0.21	0.17	0.38	-1.04	-0.1	0.11	0.3	-0.37	-0.06	-1.06	-0.11	-1.25	0.34	1.72	-0.08	-0.26	-2.29	0.06	-1	2.78	-0.09	0.5	0.86	0.91	0.22	-0.42	0.4	0.29	0.25	0.25	0.22	0.24	0.87	-0.78	0.35	-0.09	0.06	0.23	-0.03	-0.11	0.71	-0.03	-0.1	0.11	0.26	0.17
Q9ULC6	0.28	-0.87	-1	-0.26	-0.03	-1	-1.34	1.07	-0.4	-1	-0.12	-1	-2.27	-0.22	-1	0.16	1.07	-1	-1	-1	-0.17	-1	2.7	-0.21	1.13	1.82	-1	-1	-1	-0.11	0.81	-1	-1	-1	-1	0.38	-1.31	-1	-0.2	-1.22	-1	1.03	0.02	-0.12	-0.52	-0.51	0.7	-0.3	-0.57
P01583	0.82	-1.25	0.04	0.05	0.16	1.14	-1.57	1.13	1.58	-1	0.17	0.02	-1	0.33	-1	0.24	-1	-1	-1	-2.87	0.35	-1	1.82	-1.03	-1	-1	0.94	0.09	-1	-0.43	-0.19	-1	-1	0.57	-1	-1	-1	2.39	-1	-1	-1	-0.34	-1	3.14	0.09	-2.13	0.48	-0.68	0.55
Q14210	-1.36	0.37	-0.44	-1.23	0.11	3.46	-0.48	-1	-1.14	0	0.19	0.19	-1.34	1.28	-1	-0.4	-1	-1	-1	-4.06	0.45	-1	3.76	-0.39	0.37	1.73	0.31	2.61	-1	-1	-0.97	-1	-1	-1.49	4.08	-1	-0.42	0.88	-1	0.86	0.87	0.18	-2.25	1.49	-0.09	-0.86	-1.49	-1.73	1.69
Q3ZCW2	0.41	-2.27	-1.83	0.84	0.6	-1	-0.75	-0.24	1.54	-1	-1	-1	-0.33	1.18	-1	-0.27	-1	-1	-0.76	-2.45	0.38	-1	2.58	-1	0.68	1.33	1.4	-1	-1.05	0.12	0.45	-0.49	-1	0.9	-1	-1	-1	4.97	-1	0.62	-1	-1	-0.15	-1	-0.79	-1	0.46	0.04	0.06
P01009	-0.67	-0.26	0.09	-0.42	0.28	1.73	1.81	-1	-1.15	-1	-1	-1	-1	0.16	-2.91	0.15	0.71	-2.33	-1.94	-1.78	0.31	-1	-1	-1	0.89	1.48	-0.14	0.62	-0.54	-2.08	-0.45	-4.24	-1	-1	-1	-1	-1.45	0.57	-1	1.21	-1.29	-1	0.23	-1	-1	-1	1.9	-1	-0.59
O76011	-1	3.15	-1.65	1.56	-2.43	-3.04	0.68	-2.22	-0.24	-1	1.47	-1	-1.15	4.65	-1	-1	0	1.19	5.35	3.03	1.66	-1	-2.67	-0.04	-0.62	1.81	-1.2	-1	-1.38	3.12	-1	-1	-1	0.91	-1	-0.52	1.02	-1	-1	-1	-1	-2.26	0.49	-1	-0.52	-1	-1	-0.44	-1
Q13510	-0.52	-0.51	-0.13	-0.26	-0.13	0.55	-1.02	0.15	0.63	-0.35	0.53	-0.07	-1.35	-0.26	-0.49	0.24	1.65	0.44	-0.55	-2.19	-0.37	-1	2.3	0.34	0.68	0.31	1.03	0.11	-0.6	0.09	0.13	0.16	0.24	-0.99	0.3	0.88	-1.11	0.51	0.27	-0.38	0.43	-0.36	-0.31	0.31	0.32	-0.44	0.08	0.17	0.19
P12830	0.28	0.03	-0.58	0.12	-0.09	1.02	-0.82	0.89	2.01	-1.55	-0.42	0.89	-1.06	-0.11	0.02	-0.83	2.47	-1	-0.56	-3.38	0.43	-1	-1	-0.59	-1	1.11	0.43	1.74	-1	-1.47	0.05	0.95	-0.28	0.19	0.28	-1	-1.31	0.4	-1.19	1.29	0.48	-0.24	-0.01	-1	-0.23	0.97	-0.37	0.75	-0.12
P04259	0.02	-0.01	-0.52	1.31	-1	1.1	-0.03	1	-0.19	-1	1.14	0.68	-1.13	0.13	-0.82	-0.1	1.98	0.41	0.33	-3.12	-1	-1	0.64	-1	-1	1.59	0.15	0.25	0.05	-0.4	-1	-0.24	-1	1.4	0.57	-1	-0.34	-0.72	-1	-1	1.04	0.33	0.17	2.4	-1	-1	-1	-1	-1
P56537	0.11	-0.32	-1	1.17	0.57	2.77	-0.33	0.65	1.05	-1.64	0.79	-1	-1.23	0.53	-1.28	0.24	1.43	-1	-2.62	-1.75	0.46	-1	2.85	-3.41	0.66	0.08	1.7	-0.4	-0.64	0.69	0.85	0.34	-0.67	1.38	0.02	-0.7	-0.84	-0.84	-1.54	2.15	0.54	1.09	0.1	0.71	0.23	-0.43	0.17	-0.58	-1.67
P61769	-0.38	0.54	-2.05	-0.08	-0.43	1.76	1.41	3.71	1	-1	-1	-1	-1.48	-0.43	-0.79	-1	-0.76	-1	-4.11	-3.21	-1	-1	-1	-0.97	0.27	-1	-0.02	-0.61	-1	-1.04	0.68	-3.33	-1	-1	-0.36	-1	-0.93	-1.01	-1.42	-1	0.94	-1	-0.22	-1	-1	-1	-1	-1	-3.38
P12268	-0.57	-1.53	0.97	0.7	0.33	-1	-1.22	1.75	0.37	-1	-1.38	-1	-1.16	0.29	-0.87	-0.46	1.26	-1	1.06	0.01	-0.34	-1	2.13	-0.41	0.56	0.76	1.27	-1	-0.61	0.68	0.46	-1	-1	0.16	-1	-0.17	-1.01	-1	-0.47	-1	-1	-0.68	-0.51	0.07	-0.07	-1	0.2	-0.23	0.02
P42785	-0.18	-0.62	-0.25	-0.18	0.24	0.44	-0.6	0.77	-0.11	-0.47	-0.04	-0.02	-0.64	0.11	-1.6	0.21	1.76	-1	0.36	-2.6	0.11	-1	1.76	-0.37	1.16	0.7	0.92	0.61	-1.34	0.01	0.36	0.9	1.15	-0.4	-0.04	1.96	-1.01	-0.26	0.19	0.33	0.16	-0.29	0.28	0.6	0.12	-1.71	-0.67	0.34	0.01
P60900	-0.4	-0.69	-0.61	-0.08	0	0.98	-1.39	0.34	0.06	0.46	-0.21	0.52	-0.36	-0.38	-1.36	-0.26	1.27	-1.35	-0.78	-1.89	-0.43	-1	1.86	0.37	0.12	0.53	1.01	0.31	-0.45	0.38	0.41	0.29	-0.39	-0.56	2.18	0.2	-1.19	1.21	0.58	-0.16	1.83	-0.18	-0.1	0.16	0.25	-0.02	0.03	0.01	0.54
P13716	0.13	-1.63	-0.52	-0.19	-0.7	1.02	-0.8	0.36	0.57	1.69	-0.28	0.4	-0.78	-0.45	-1.26	0.12	1.47	-1	-0.37	-2.07	-0.28	-1	1.57	0.16	0.74	0.39	1.59	-0.11	-1.52	0.12	0.03	-0.52	0.91	0.27	-0.16	0.2	-1.3	1.8	0.49	0.13	-0.44	1.44	-0.18	0.62	-0.1	0.33	0.05	-0.75	0.97
P35237	0.38	-0.89	-1	0.22	0.05	0.25	-0.12	2.28	1.9	-1	-0.16	-1	-0.37	-0.24	-1.07	0.3	2.3	-1	-0.01	-2.58	0.44	-1	2.2	-1	4.19	-1	0.65	0.82	-1	-0.26	-0.05	-0.25	0.53	-0.11	-0.86	-1	-1	-1	-0.33	0.42	-2.06	1.24	-0.14	-1	-1.34	-1	-1.74	-0.07	-0.27
P60174	-0.6	-1.29	-1.75	-0.04	-0.14	1.16	-0.79	-0.99	2.93	0.17	0.14	0.22	-0.24	0.88	-2.06	1.13	3.47	0.64	-1.04	-2.58	0.24	-1	3.93	-0.42	0.53	0.2	0.55	0.89	-0.9	-1.63	0.19	-0.42	-0.17	-0.13	1.48	3.08	-1.08	1.68	0.69	0.72	0.95	-0.52	-0.5	0.65	-1.12	-1.19	0.28	-1.08	-0.2
Q13296	-1	0.03	-0.22	-0.36	-0.48	1.79	0.3	0.93	2.13	0.34	1.04	0.2	-0.98	-0.03	-1	-1	1.67	-1	-0.81	-1	-1	-1	-1	-0.35	1.31	-0.65	-0.48	0.42	-1.05	-1	0.45	0.07	-1	-1.46	0.02	-1	-0.48	-0.01	0.52	-1	-0.27	-1	-1	-1	-1	-1	-1	-1	-0.27
Q6ZVX7	0.64	-0.3	-0.26	-0.74	-0.74	-0.79	-0.53	-0.38	-0.47	-1.3	-1.83	-1	0.79	-0.4	-0.71	0.04	-0.19	-1	2.88	0.7	0.18	-1	0.83	-0.22	-0.1	-0.86	0.42	-0.13	-0.21	0.01	0.15	-1	0.08	2.06	0.29	-0.14	0.85	0.84	-1	-1.43	-1	-0.08	-0.08	-1	-0.41	-1	-0.59	-0.17	-0.3
P55786	0.12	-1.49	-1	0.23	0.71	-1	-2.07	-0.81	1.33	-1	-1.7	-1	0.16	1.16	-0.83	-0.02	2.11	-1	-0.64	-1.3	0.39	-1	-1	-0.68	0.36	0.16	1.86	-1	-0.63	0.07	0.93	-0.54	0.2	1.66	-0.43	-1	-0.14	0.35	0.13	0.56	-1	-0.37	0.28	0.72	-1.38	-1	0.42	1.08	-0.22
P62318	-1	-1.42	-1	0.79	0.38	-1	-0.84	-1.39	0.91	-1	-1	-1	-1	0.14	-1	0.04	-1	-1	-1.49	-1	-1	-1	-1	-1	-0.33	0.47	0.22	-1	-1	0.14	-0.06	-1	-1	-1	0.39	-1	-1	-1	0	-1	-1	-0.23	0.59	0.44	0.24	-1	0.3	-0.54	-1
Q96DR8	-0.21	-0.05	-1.09	-0.4	-1	1.07	0.49	-1	2.38	-1	1.31	0.79	-1.05	0.19	0.46	-0.07	-1	-1	-1	-3.56	0.38	-1	-1	-0.24	-1	-1	-0.31	0.56	-0.62	-1	0.85	-1	-1	-1	0.24	-1	-0.61	-1	-0.21	-1	1.18	-1	-1	-1	0.45	-1	1.64	-1	-0.45
P02545	0.42	-0.19	-1.71	0.38	-1.17	1.88	0.15	-0.5	-0.45	-1	0.37	-1	0.49	0.54	-1.57	1.02	-1	-1	-1.79	-2.77	-1	-1	2.56	-0.47	-1	0.56	0.42	1.93	-1	-0.26	1.27	-1	-0.11	-0.67	0.52	-1	-1	1.67	-1	-1	-0.64	-1	0.38	0.52	-0.61	-1	0.03	0.3	0.54
P28062	0.68	-0.51	-3.36	0.05	-0.43	10.1	-2.26	2.01	-2.24	-1.01	-1	-1	0.25	-0.43	-2.04	-0.5	1.21	-1	0.51	-1	-2.03	-1	1.88	0.07	1.42	0.18	0.76	-0.16	-0.5	1.08	0.46	-1	-0.65	-1	0.35	0.01	-1.04	-1	-0.38	-0.51	-1	0.65	-0.03	1.85	0.5	-1	0.15	0.08	1.42
O94919	2.47	-1.98	-1	0.49	0.76	1.75	-0.59	1.15	2.58	-0.99	-0.07	-1	0.18	0.61	0.37	0.27	0.79	-1	-3.59	-5.02	0.89	-1	-1	-0.94	-1	-1	0.38	-0.14	-0.95	1.81	-0.08	1.12	-0.3	0.69	0.54	-1	-1.56	0.19	-3.34	1.11	2.1	-0.61	0.3	2.79	-1.03	-1	0.86	0.98	0.75
Q9NQC3	0.42	-0.99	-1	0.35	-0.02	1.88	-1.08	0.7	-3.51	-1	-1	-1	-1.09	0.16	-1.07	-1	1.04	-1	0.37	2.06	0.61	-1	3.46	-1	0.25	2.22	0.54	-1	-0.81	-0.19	-1	-1	-1	0.38	-1	0.67	-1.23	-1	-1	-1	-1	-1	-1	0.83	-1	-1	-1	0.27	0.09
Q6P1N9	0.08	-1.07	-1	0.22	0.56	-0.07	-0.87	-0.02	0.93	1.08	0.21	-1	0.1	0.36	-4.32	-0.29	1.22	-1	-1.07	-2.48	-0.5	-1	3.19	-1	0.7	-0.51	-1	-0.88	-1	-0.47	0.22	-1	1.38	1.49	2.1	-1	-1	-1	-1	0.14	-1	-0.15	0.23	1.71	0.06	-0.51	-0.29	0.45	0.44
Q9P253	-0.76	-1.09	-1.01	0.55	0.41	2.25	-1.19	1.34	0.67	-1	0.61	-1	-1	0.42	-1	-0.49	1.84	-1	-2.47	-3.07	-0.32	-1	-1	-0.51	1.31	-1	-1	-1	-1	-0.39	1.01	-1	0.49	-0.78	0.65	-1	-1	-1	-0.57	0.93	-1	1.27	0.09	-1	0.03	-1	-1	1.07	1.48
P13796	-0.22	-1.33	-0.24	0.21	0.1	1.06	-1.29	0.26	-0.02	1.79	0.24	-0.99	-1	0.12	-4.08	0.09	1.39	-1	0.03	-1.92	0.3	-1	4.9	-0.98	1.64	0.84	0.8	-0.1	-1	-0.76	0.36	-1.71	0.03	1.49	0.53	-1.49	-2.61	3	-0.26	0.56	-0.82	0.35	-0.13	1.81	0.19	-1.05	0.86	0.21	0.7
O75531	-0.24	-0.9	-0.91	-0.21	0.01	1.27	-1.6	-0.69	0.84	-0.81	-1	-1	-1	0.76	-0.02	0.99	2.21	-1	-0.8	-2.68	-0.85	-1	-1	0.02	0.64	-0.37	0.67	0.42	-0.57	-0.08	-0.17	-1	-0.2	0.86	2.41	-1	-1.17	0.15	-0.06	-1	-1	-1	-0.32	-1	0.48	-1	-1	-1	0.15
P09543	-0.08	-1.51	-0.23	0.34	-0.27	2.32	-0.71	-1	-0.48	-1	-1	-1	2.84	-0.62	-1	0.72	-1	-1	-1.17	-2.79	-1	-1	-1	-0.93	2.06	-1	1.45	-1	-1	1.4	-0.02	-1	-1	-0.56	-0.36	-1	-1	-1	-1	-1	-1	0.5	-0.2	1.13	-0.54	0.67	0.12	0.45	0
Q7Z794	0.47	0.9	-0.25	0.31	-0.83	0.32	-0.18	-0.4	-0.23	-0.16	-0.42	-0.62	0.92	0.02	-0.29	-0.37	-0.05	0.66	2.35	1.11	0.72	-1	-0.66	0.17	0.02	-2.91	0.43	0.19	0.2	-0.16	0.19	1.76	-0.19	0.7	0.31	-0.01	0.71	-2.48	0.24	-1.93	0.32	0.54	0.08	-0.42	-1.12	0.87	-1.66	-0.08	-0.49
P69905	0.2	-2.31	-0.09	-0.65	-1.02	0.66	-0.32	5.96	-1	-1.09	-2.28	-1	-1	-0.12	-2.01	-0.17	-3.01	-1	0.43	-1	-1.24	-1	1.89	0.72	-1	1.04	-0.26	0.26	2.1	-1	0.25	0.1	-1	-1	-1	-1	-1	-1	-1	-1.07	-1	-1	-1	-1	-2.53	-1.29	-2.27	-1	0.36
P19012	-1	-0.73	-1	-1.42	-5.1	0.14	-1.08	0.15	3.8	-1	-0.72	-1	-1.37	-1.38	2.69	-2.76	-2.14	-1	3.79	2.33	-2.38	-1	-2.88	0.2	0.67	-0.2	0.08	-1	-0.03	-1	-1.73	-1	-1	0.22	-1	0.21	1.12	-1	0.49	-1	1.76	-1	0.53	0.83	-1	-0.04	-0.25	0.8	-1
Q6UWN5	0.49	-0.25	-0.51	-0.1	0.06	1.61	-0.72	0.62	0.17	1.15	1	-1	-1.85	-0.83	-0.68	-0.26	2.23	-1	-1	-2.59	-0.45	-1	3.5	0.07	0.91	1.81	0.5	-1	-1	-0.72	-0.41	-1	-1	1.72	-1	-1	-1.51	-1	0.04	1.32	0.61	-1	-0.06	1.03	-0.48	-1	-2.88	0.59	0.23
P05109	-0.31	-0.59	-0.91	-0.88	0.8	-0.14	0.21	2.59	-0.18	-0.66	0.94	0.39	-0.42	-0.36	-2.34	0.27	1.22	-1	0.12	-1.2	0.18	-1	1.98	0.19	1.48	0.95	0.7	0.76	-0.75	0.97	0.27	-2.21	0.24	-0.36	0.73	1.67	-1.29	0.19	-0.21	0.69	1.33	-0.74	-0.35	1.09	-0.95	-1.08	0.62	0.17	-0.56
O94760	0.8	-1.01	-1	0.54	-0.22	1.42	-0.66	0.67	0.91	1.87	-1.02	-0.8	-1.28	0.27	-3.8	0.03	-1	-1	-2.09	-5.66	0.39	-1	-1	-0.9	2.24	2.16	1.34	-1	1.46	-1.82	0.24	-1	0.56	-1.98	0.47	-1	-1	1.98	1.43	-1	1.88	0.69	-0.04	2.15	0.15	0	0.33	0.04	0.15
Q01469	0.43	-0.6	-0.67	-0.08	0.06	0.66	0.04	1.18	-0.09	-1.94	1.15	1.07	-1.14	-0.09	-1.51	0.97	1.32	-0.56	-1.02	-0.54	0.89	-1	2.95	-0.82	1.24	1.68	0.81	0.54	0.32	-0.48	0.43	-1.36	0.5	-0.42	0.26	-1	-1.02	-0.37	-0.27	0.66	-0.77	-0.26	-0.6	1.46	-1.12	-0.44	0.5	0.92	-0.49
Q9P2T1	-1	0.25	-1.48	-0.74	-0.86	3.46	-1.34	-1	2.18	-1	1.18	-1	-0.78	1.15	-1	-1.08	0.97	-1	-0.3	-1	-1	-1	-1	-1	0.22	-1	-1	-1	-1	-1	0.32	-1	-1	-1	-1	1.52	-1.93	-1	-1.02	-1	0.1	0.4	0.59	-0.19	2.1	1.01	-1	1.33	-1
P49419	0.03	-0.9	-0.35	0.11	0.09	1.2	-1.01	0.89	0.19	0.49	-0.42	-0.21	-0.57	-0.22	-3.64	0.24	1.79	-0.76	-0.76	-3.5	0.13	-1	2.89	-0.68	1.4	0.51	1.43	0.29	-1.3	-0.16	0.65	-1.02	0.54	0.28	-0.38	1.38	-0.06	0.74	-0.48	0.14	0.98	0.4	-0.04	1.49	0.12	-0.18	0.05	0.1	0.54
P01876	-1.54	1.1	-0.55	-2.31	-1.16	0.3	1.56	1.76	-1.3	-1.08	0.08	0.73	-0.6	-0.95	-2.14	0.64	0.64	-1.61	-0.25	-1.34	0.77	-1	3.08	-2.17	1.41	1.26	0.28	-0.51	0.52	0.21	0.29	-3.33	0.81	-0.36	-0.17	-1	-1.25	-0.88	1	1.19	-1.32	-0.27	-0.94	-1	-1.86	-0.27	0.82	-0.75	-1.04
P08582	-0.52	-0.3	-0.07	1	-0.39	2.71	0.2	1.9	1.86	-0.35	2.61	0.46	-1.71	-0.9	-1.4	-0.04	2.34	-1	-1	-4.26	-0.21	-1	-1	-0.43	-1	-1	0.26	0.33	-0.12	0.11	-0.25	-1	0.07	-1	-0.32	4.47	-0.46	0.74	-0.2	-1	1.59	-1	-1	-1	-1	-1	0.81	-0.2	-0.14
O95969	-0.07	-0.43	-0.6	-0.27	-0.25	2.26	-0.17	1.97	2.02	-0.69	-1	-1	-1.65	0.07	-0.03	-0.04	1.78	-1	-1.02	-2.6	0.77	-1	-1	-0.4	-1	0.59	-0.24	0.37	-0.55	-0.32	0.52	0.06	0.74	-0.1	0.28	-1	-0.48	0.27	-0.07	0.19	0.01	-1	-0.09	-1	-0.85	-1	0.6	0.3	-0.53
Q9NZH6	0.08	-1.51	-0.48	0.52	0.51	-1	-0.19	0.8	-0.69	-1	0.64	-1	-0.61	-1	-1	-0.2	-1	-1	-1	-1	0.08	-1	2.64	-0.37	1.35	0.83	1.04	0.21	-1.04	0.54	0.66	-0.39	-1	-0.07	-1	-1	-1.23	0.11	-1.31	0.11	0.89	0.47	0.1	-1	-1.06	-1	0.47	0.22	-0.32
P78330	0.09	-1.88	-1.2	0.1	0.14	0.14	-0.83	-1	0.41	0.3	-0.22	-1	-1.35	0.52	-1.6	0.02	-1	-1	-1.14	-1	0.18	-1	-1	-0.33	2	1.57	-1	0.27	-1	-0.07	0.58	1.58	0.39	1.32	-0.38	-1	-1.88	1.26	-0.47	0.46	-0.04	-0.25	0.17	1.68	0.17	-1	0.14	0.77	-0.04
O00584	0.4	-1.27	0.14	0.27	-0.13	-0.05	-0.73	0.45	-0.11	-1	-1	0.33	-0.99	0.21	-0.74	-0.25	2.26	-1	-1.6	-3.39	0.38	-1	3.23	0.14	1.29	0.87	0.97	0.69	-0.43	-0.6	-0.21	0.85	-1	-0.56	1.02	-1	-0.41	-1	0	1.17	-1	2.03	-0.47	1.38	0.52	-3.05	0.86	-0.15	0.84
P22735	-0.11	0.23	-1.09	-0.07	-0.26	1.1	-0.75	-0.03	-0.08	0.28	-0.44	-0.91	0.1	0.13	-0.9	-0.08	0.08	-0.91	-0.29	-0.06	0.36	-1	0.26	-0.19	0.03	0.07	0.53	0.82	-0.32	0.48	0.25	0.88	0.17	0.81	0.15	-0.05	-0.21	0.07	0.13	-0.59	0.1	0.14	0.12	-0.1	0.05	-0.61	-0.18	-0.02	-0.45
P04264	0.44	1.15	-0.46	-0.22	-0.76	0.12	-0.23	-0.33	-0.35	0.48	-0.7	-0.97	0.46	-0.06	0.43	-0.47	-0.14	0.4	2.46	1.99	0.33	-1	-0.9	0.12	-0.03	-0.23	-0.3	0.46	-0.06	0.72	0.31	0.89	-0.28	0.68	-0.28	-0.2	0.74	-2.17	0.56	-2	0.19	0.06	0.16	-1.05	-0.92	1.19	-1.4	-0.11	-0.79
P78386	-1	6.11	-3.13	1.62	1.23	-4.93	1.07	-1.71	0.74	-1	0.99	-1	-1.33	4.25	-1	-1	0.16	1.71	5.52	2.61	1.65	-1	-2.1	1.05	-0.53	1.57	-3.04	5.15	-0.27	-1	-1	0.75	-1	0.99	-1	-0.68	-1	-1	-1	-1	-0.35	-3.59	-1	-1	-1	-1	-1	-0.49	-1
P99999	-1.07	-0.8	-1	0.31	0.57	-1	-1.33	0.21	0.66	-1	-1	-1	-1	1.52	-0.98	0.89	-1	-1	1.29	-1.89	-0.29	-1	-1	-1	1.54	-1	-1	-1	-1	-0.07	0.8	-1	-1	-1	0.43	-1	-1	-1	-1	-1	-1	-1	-0.4	-1	-0.55	-1	0.73	-1	0.05
P31025	0.8	-1	-1.11	-1.61	0.09	0.39	3.36	-1	-1	-0.41	-1	0.54	-1.35	-1.73	-4.29	0.01	-1.43	0.25	-1	-0.17	0.18	-1	4.28	-1.43	-1	-0.15	1.52	1.03	-1	0.42	0.46	-3.79	0.65	-2.57	-0.62	-1	-0.66	-1	-1	1.27	-1	-1	-1	-1	-1	1.82	0.5	-1	0.41
P02768	-0.16	-0.46	-0.62	-0.49	-0.47	1.78	1.36	1.9	-1.85	-0.74	0.44	0.05	-1.41	0.08	-1.68	0.97	-0.22	-2.65	-0.9	-3.02	0.15	-1	3.04	-2.78	2.17	0.66	0.08	0.32	-0.26	-0.98	-0.09	-2.66	-0.28	-0.63	0.35	1.38	-1.66	0.28	1.04	0.32	0.03	0.02	-0.68	2.29	-0.55	-0.77	3.1	-0.28	-0.27
P02788	-0.27	-0.33	0.23	-1.88	0.34	-0.36	2.2	2	-3.96	-1.38	-1.18	0.06	-2.72	-2.08	-1.84	0.07	-0.18	-1.13	-0.49	-0.83	0.18	-1	3.95	-1.5	1.22	0.82	0.42	-0.3	0.43	0.06	0.79	-4.72	1.06	-1.44	0.24	-1	-0.95	0.58	3.11	0.89	-0.22	-1.35	-0.85	-1	-3.22	1.76	-0.21	-2.94	-0.29
P10155	-0.12	-0.69	0.31	0.34	-0.09	-0.38	-0.86	0.49	-0.04	-0.37	-0.66	-1.36	-0.51	-0.07	-1.53	0.16	1.15	-1	-0.42	-1.54	-0.17	-1	2.2	-1.45	0.76	-0.31	1.37	0.33	-1	-0.36	0.38	-0.36	0.09	0.06	-0.45	0.99	-0.95	0.75	-0.5	-0.28	-0.56	0.26	-0.11	0.44	-0.71	-0.58	0.19	0.13	0.18
P49721	-0.15	-0.66	-4.31	0.84	-0.11	0.23	-1.07	-0.12	0.56	0.35	-0.02	0.37	-0.61	-0.26	-0.89	0.01	1.02	-0.2	-0.77	-2.38	-0.34	-1	2.72	0.24	0.36	1.52	1.28	1.75	-0.34	-0.13	0.31	0.68	0.54	-0.19	0.69	-0.1	-2.09	1.15	-0.06	-0.21	1.09	-0.01	-0.14	-0.08	0.86	-0.27	-0.6	-0.13	0.95
Q8IV08	-0.36	-0.45	-5.83	0.32	0.37	0.88	-1.36	0.83	1.95	-0.38	1.48	-1	-1	0.29	-0.48	-0.06	1.69	-1	-1.9	-2.59	-1	-1	2.03	-0.01	0.68	-1	1.13	-3.59	-1	-0.27	1.19	0.73	-0.31	-0.16	0.03	0.69	-1.78	-1	-0.93	0.79	-1	0.2	0.48	0.96	-0.09	-1	-1	-0.06	0.17
P02647	0.26	-1.21	-0.76	-0.64	-0.2	1.39	1.3	1.66	-1.78	-1	0.04	-1	-1	0.06	-1.8	0.54	-0.43	-1	-2.23	-1.68	0.07	-1	4.27	-4	1.42	-0.12	0.52	0.24	0.36	0.04	-0.02	-3.48	-0.58	-1	-1	-1	-0.45	0.82	-1	1.99	-1	-1	-0.34	-1	-1	-1	4.43	0.36	-0.47
Q14532	-1	3.6	-2.63	-0.34	-3.25	-1	1.88	-1.31	0.25	-1	0.7	-1	-0.2	6.11	-1	-1	1.22	2.69	3.37	1.48	0.68	-1	-1.14	-1	-0.41	-0.08	0.5	-0.31	-0.14	1.07	-1	-1	-1.75	-0.14	-1	-0.96	0.96	-1	-1	-1	0.49	1.36	-1	-1	-1	-1	-1	-1.83	-1
Q9Y3B3	-0.23	-1.71	-1	0.1	-0.08	1.11	-1.81	-1	1.06	-1.05	-1	0.11	-1	-0.44	-0.21	-1.21	-1	-1	-1.16	-1.4	-1	-1	1.35	-0.49	0.75	-1	0.47	0.43	-1	0.07	-0.22	0.02	-0.08	0.09	0.06	-1	-0.97	0.8	0.3	0.8	-1	0.42	0.3	1.18	0.32	-1	0.55	0.27	0.49
P04075	-0.06	-0.79	-1.52	0.22	-0.1	0.89	-0.27	-2.42	0.17	0.99	0.48	-0.21	-1.95	0.15	-1.73	-0.39	1.6	-0.46	0.65	1.11	0.09	-1	-2.17	-0.43	1.26	2.02	0.28	0.81	-0.09	0.01	0.64	-0.25	0.21	2.21	1.02	1.93	-0.74	0.73	-1.56	-1.03	-1.08	0.09	-0.01	1.53	0.15	-0.53	-0.28	-0.18	0
P14735	-1	-1.41	-1	-0.03	-1.69	-1	-0.23	-1	3.23	-1	-1	-1	-1	0	-0.61	2.82	-1	-1	-1.33	-2.19	-1	-1	-1	-0.23	-1	-1	1.27	-1	-1	0.51	1.12	-1	0.55	-0.23	-1	-1	-1.98	-1	-1	2.94	-1	0.45	0.47	-1	-0.91	-1	-0.59	-1	-0.37
P35908	0.75	1.01	-0.86	-0.22	-0.56	0.2	-0.57	-0.25	0.04	0.17	-1.3	-0.99	0.74	0.21	0.32	-0.93	-0.29	0.74	2.74	1.87	0.47	-1	-1.01	0.09	-0.37	-0.21	-0.44	0.69	-0.08	1.13	0.46	1.14	-0.1	0.82	-0.58	-0.34	0.77	-2.71	-0.13	-2.1	0.37	0.01	0.36	-1.12	-1.46	1.09	-1.47	-0.08	-1.05
Q7L5L3	0.05	-0.15	-0.12	-0.17	-0.34	1.05	0.19	-0.43	-0.57	-1.39	0.15	-0.64	0.14	0.36	-1.24	0.3	1.37	-1	0	-0.19	0.19	-1	0.23	0.23	0.27	0.25	0.49	1.36	-0.3	0.93	0.77	-0.54	1.04	0.24	0.99	-0.51	-1.01	-0.06	0.28	-0.73	-0.34	0.9	0.09	-0.89	0.04	1.09	0.32	-0.31	-0.06
P13645	0.89	1.1	-0.57	-0.24	-0.79	-0.02	-0.25	-0.24	-0.02	0.21	-1.26	-1.25	0.55	0.14	0.34	-0.64	-0.23	0.53	2.85	2	0.6	-1	-1.05	0.31	-0.24	-0.31	-0.45	0.5	-0.05	1.15	0.37	1.48	-0.15	0.76	-0.46	-0.18	0.85	-3.12	-0.21	-2.26	0.03	0.08	0.23	-1.09	-1.63	1.44	-1.42	0.01	-1.11
P50995	-0.28	-0.95	-1.33	-0.77	-0.63	0.41	-1.69	-0.6	1	-0.55	0.03	0.13	-1	-0.3	-1.69	-1.1	-1	-0.33	-1.04	-2.07	0.31	-1	-1	-0.27	1.35	1.81	0.67	1.08	-1	-2.2	0.18	-0.56	0.13	-1	0.03	-1	-0.11	2.23	1.44	-0.32	0.41	-0.6	-0.52	1.16	0.83	-1	-1.71	1.04	0.65
O75592	0.24	-1.86	-1.22	0.53	0.14	3.07	-2.58	1.52	0.92	-0.04	-1	-1.07	-2.3	0.17	-1	-0.29	1.18	-1	-3.31	-1.81	0.91	-1	4.69	-1.63	0.72	4.72	1.53	-1	-1	-0.33	0.59	-4.88	0.38	1.74	0.65	-1	-1.33	-1	-0.2	1.39	-1	0.74	0.15	-1	0.26	-1.01	0.87	0.11	0.12
P13798	-1	0.34	-1	0.34	1.27	1.23	-1.04	-0.28	-0.17	-1	-1	-1	1.23	-1.75	-1	-0.89	0.62	-1	-2.64	0.02	0.68	-1	1	1.54	0	0.48	-0.75	-1	0.06	-0.28	-1	-1	-1	2.2	-1	0.26	-1	-1	-1	-1	-1	0.05	0.37	-1.7	-1.7	-1	-1	-1.44	1.06
Q99436	-0.39	0.16	-1.06	-0.51	-0.14	0.96	-1.34	0.01	0.09	0.05	-0.83	0.05	-0.81	-0.13	0.27	-0.48	0.85	-1	-0.51	-2.36	0.02	-1	2.13	-1.36	0.15	0.97	0.84	-1	-0.1	0.42	0.67	0.33	-0.33	-0.78	1.57	-1.07	0	2.16	-0.13	-0.02	0.81	-0.34	-0.16	0.07	0.29	0.54	0.17	0.43	-0.03
P61604	-0.08	-0.88	-0.41	0.36	0.04	1.1	-0.91	1.25	0.53	0.74	1.04	-1	-0.35	0.13	0.73	-0.08	1.99	-1	-3.18	-3.22	0.12	-1	-1	0.42	1	0.53	1.37	1.51	-1	-0.11	0.11	1.1	-0.18	-1.2	0.54	-1	-1	-0.04	0.48	1.32	0.53	0.17	-0.98	0.73	0.75	-0.08	0.49	0.22	0.2
P55145	-0.16	-1.47	-1.32	1.99	0.81	-1	-0.75	2.34	0.6	-1	-1	-1	-1.39	0.45	-0.72	0.44	-1	-1	-0.25	-1	0.76	-1	3.67	0.01	-1	-1	1.39	-1	-1	-0.01	-0.16	-1	-1	-0.99	-0.47	-1	-3.28	-1	-0.2	-0.33	-0.51	-1	-0.05	1.72	0.29	-0.71	1.44	0.27	0.07
Q93009	0.47	-1.53	-1.42	-0.17	-0.18	0.82	-1.24	1.11	1.26	0.67	0.31	0.89	-2.19	-0.11	-1.77	0.06	2.07	-1	-1.3	-3.41	0.17	-1	3.6	-0.51	1.08	0.4	0.4	1.18	-1	-0.93	0.41	-1	0.01	0.24	-1	-0.02	-1.53	1.57	-0.16	-0.34	0.77	0.38	-0.12	1.04	-0.94	-0.93	0.22	0.71	0.24
P25787	0.07	-0.73	-1.1	-0.24	-0.02	1.02	-1.36	0.1	0.07	0.56	0.8	0.7	-1.29	-0.32	-1.59	-0.43	0.81	-1	-0.73	-1.92	-0.81	-1	3.77	0.16	0.13	0.81	1.44	3.36	-0.25	-0.09	1.14	1.25	1.29	-0.3	-0.78	0.51	-0.98	-2.13	1.13	-0.53	-1.3	-0.86	-0.08	0.35	0.12	0.04	1.84	-0.02	-0.42
P12532	0.16	0.54	-1	0.63	-0.15	3.5	-1	-0.35	1.54	-1	0.18	1.16	-1	-0.81	-2.04	0.69	0.73	-1	0.14	-3.17	-1	-1	1.85	-0.53	1.56	-0.06	1.5	-1	-1	-1	0.69	-3.12	-1	-1	0.39	-1	-1.85	-1	-1	-1	-1	-1	-0.13	1.5	0.44	-1	-3.21	-0.13	-0.5
P15309	-0.11	-1	-0.32	0.1	0.04	0.51	-0.59	0.62	0.23	0.26	0.47	-1	-0.52	-0.01	-3.81	0.41	1.09	-1	-1.67	-1.29	0.54	-1	-1	-0.51	0	-1	1.21	0.36	-1	-0.7	-0.08	0.37	-1	0.25	-1	1.57	-0.1	-1	0.22	0.91	1.52	0.25	-0.47	1	-0.62	-1	0.35	-0.24	0.05
P50395	-1	-1.78	-1	0.26	-0.2	1	-0.89	-1	1.75	-1	0.98	-1	-0.87	1.35	-1	0.8	-1	-1	-1	-1.73	-1	-1	-1	0.12	-0.41	0.23	1.13	1.02	-1.18	-2.66	0.88	-2.07	-1.29	0.27	0.59	-1	-0.89	-0.91	-0.28	0.29	1.26	2	-0.33	1.41	0.01	-1	0.88	0.64	-0.18
Q5VXI9	0.1	-0.93	-0.92	0.25	-0.3	2.35	-1.7	1.83	0.47	-1	0.43	0.89	-0.12	0.72	0.13	0.84	-1	-1	-2.8	-2.94	0.5	-1	-1	-0.3	0.11	-0.04	1.79	0.42	-1.92	-0.35	0.65	-1	1.59	0.94	1.42	-1	-2.5	-1	-0.36	0.07	-1	-0.49	-0.14	-0.1	-0.8	-1	0.78	0.29	0.51
O43548	0.35	0.74	-1	-0.11	0.97	-1	-2.3	0.21	-0.41	-1	-1	-1	-0.65	-1.13	-1	1.63	0.5	-1	-1	-2.53	0.46	-1	-1	-1	-0.48	-1	-1.97	-1	-1	0.19	-0.51	-1	-1	-1	-1	1.13	-1	-1	-1	-1	-1	-1	0.34	0.41	-0.61	-1	-1	0.78	3.41
Q5T750	1.03	1.11	-1.23	0.05	-1.59	-0.86	-0.12	-0.29	-0.28	-0.07	-1.27	-1.68	1.16	2.33	0.31	-1.07	-0.39	0.55	3.93	3.22	0.43	-1	-1.79	0.07	-0.37	-0.07	-0.35	0.41	0.31	1.63	0.53	-1	0.47	0.66	-0.25	-0.47	0.65	-2.62	0.27	-2.55	1.44	0.21	0.37	-0.99	-2.16	-1	-1.58	-0.3	-1.39
P16035	0.73	-0.99	3.48	-0.65	-2.64	-0.83	-0.71	0.74	-0.21	1.26	0.07	-0.63	-1.17	0.79	0.04	-0.1	2.35	-1	-0.56	-1	3.08	-1	1.22	-1.03	0.91	-1	-0.09	1.31	-1	0.51	-0.65	-0.99	-1	3.63	0.36	-1	-1.02	1.6	-0.39	1.8	-0.81	-0.36	-0.06	0.65	-0.87	-1	-1	0.72	0.29
P09525	0.97	-0.73	-1.06	-1.24	0.04	-0.64	0.53	-1.73	0.52	2.56	2.75	-0.05	-1.78	-1.14	-2.61	-1.22	2.38	-1	-0.69	-2.6	-0.46	-1	-1	-0.33	0.41	1.92	0.34	1.22	-1	-3.16	0.46	3.82	-0.05	-0.25	1.22	0.32	-1.14	1.57	1.95	0.51	2.96	-2.06	-0.78	0.77	0.74	-0.36	0	-0.6	1.16
Q13835	-1	4.98	-1.65	0.27	-1	0.44	0.51	-1.44	-0.42	-1	-1	-1	0.92	1.99	-1	-1	-0.64	-1	3.91	2.61	1.43	-1	-1.08	-0.19	0.56	0.77	0.26	1.97	0.08	0.3	-1	-1	-1	1.54	-1	-0.06	-1	-1.12	-1	-1	-0.05	-1	0.34	-2.44	-1	-1	-1.96	-0.46	-1
Q8TDQ7	0.24	-1.11	-1	0.59	1.39	0.18	-1.77	2.33	1	-1	-1	-1	-1	0.19	-1	0.47	-4.91	-1	0.93	-1	-1.12	-1	-1	-0.32	-2.26	1.61	-1	-1	-1	-0.17	2.3	-1	-0.71	-0.12	-1	-0.25	-1	-1	-1	0.41	-0.5	-0.31	-0.73	1.1	-0.05	-1	0.19	-0.01	1.17
P12955	-1	-0.37	-1	1.06	-1.5	-1	-1.32	-0.65	1.35	-1	-1	-1	0.19	0.58	6.41	-0.48	0.67	-1	5.73	-2.5	0.41	-1	0.68	-0.55	1.41	-4.02	0.43	-1	-1	0.03	-0.56	-1	0.86	0.49	-1	-1.74	-1	-1	-1	-0.32	0.23	-1.66	0.08	0.89	-2.08	-0.26	1.38	-1.61	-0.26
P01591	-0.76	0.78	0.46	-1.77	-0.14	1.21	1.48	-1	-1	-1	-1	-0.44	-0.96	-0.74	-0.8	-0.56	0.73	-1	0.73	-1.92	0.69	-1	3.3	-1.57	-1	0.88	0.05	-0.81	0.93	-0.15	0.83	-2.71	0.3	2.31	-1	-1	-0.73	-0.8	-1	1.95	-0.64	1.14	-0.07	-1	-1	-1.29	0.1	-0.34	-1.04
P01011	-0.8	-0.55	-0.03	-1.21	-0.38	1.01	0.83	2.3	2.68	-1.62	-1.33	-1.5	-0.04	0.41	-2.56	-0.29	4.73	-1	-0.88	-3.58	1.58	-1	2.04	-1.24	-1	1.01	0.36	0.99	-3.56	-1.39	1.72	-1.36	-0.51	0.91	4.96	-1	-2.26	0.97	1.1	-0.82	0.24	1.02	-0.52	-1	-0.81	0.4	0.95	0.56	-1.79
P00338	-0.48	-0.49	-1.05	1.28	-0.21	1.28	-0.06	0.08	-2.71	0.21	-1	-1.46	-0.05	-0.48	-1.28	1.02	0.94	-1	-0.42	-2.26	-0.75	-1	1.3	-0.59	1.26	1.54	0.8	0.71	0.24	0.4	0.06	-0.93	-0.07	0.08	-0.38	1.51	-1.99	0.91	1.25	-1	0.05	-0.24	-0.37	0.91	0.1	2.14	-0.09	0.14	-0.1
P02538	0.66	-0.43	-0.98	0.73	-1.37	1.12	-0.26	0.33	-0.63	-0.94	1.7	-0.33	-1.27	-0.37	-0.75	-0.08	0.16	0.6	1.94	-0.57	1.66	-1	0.6	-0.43	0.73	0.31	0.26	0.05	0.58	-0.03	0.68	-0.41	-0.97	1.34	0.6	2.11	0.42	-2.73	-0.45	-0.48	0.53	0.66	-0.47	0.25	-0.02	-1	-0.53	-0.67	-0.53
Q9Y2E5	0.01	-1.05	-1	0.16	-0.84	2.28	-1.89	0.62	-0.25	-1	-1	-0.7	1.13	-0.38	-1.06	0.32	3.31	-1	-1.32	-4.11	-1	-1	-1	-1	2.9	-1	-1	-1	-1	-1.84	1.53	-1	-0.54	-1.12	-1	-1	-1	-1	-0.84	0.38	0.54	0.4	-0.53	-1	-0.07	-1	2.06	-1	0.45
P49720	0.17	-1.59	-0.38	-0.35	-0.19	1.16	-1.79	0.1	-0.18	1.53	0.38	-0.64	-0.48	-0.32	-0.85	-0.39	1.27	-1	-0.81	-1.43	-0.48	-1	1.23	0.22	0.61	-0.07	0.9	0.57	-0.06	0.67	0.51	-0.54	-0.46	-0.42	-0.18	-0.05	-0.57	0.99	0.5	-0.76	1.48	0.01	0.07	-0.15	0.07	-0.14	-1.02	0.05	0.84
P14923	2.25	0.45	-0.86	0.21	-3.84	0.54	-0.38	-1.34	0.47	-1	1.53	-0.34	0.91	1.09	-1.53	-0.95	0.55	-1	7.98	1.46	3.53	-1	-1.12	-0.3	5.88	0.56	-0.13	0.95	-7.8	1.3	0.74	-0.8	1.8	1.8	-1.46	1.48	0.37	-1.33	-1	-2.61	0.05	-1	0.34	-2.3	-0.04	-1	-3.52	-0.79	-0.9
P09237	-0.22	-0.8	-0.39	0.58	0.45	2.14	0.33	-1	2.79	2.13	1.9	-1	-2.02	0	0.5	0.56	-1	-1	-1	-1	-0.13	-1	-1	-1	-1	-1	0.13	-0.34	-0.72	-1.27	-0.15	-1	0.19	-0.84	0.23	-1	-2.37	-0.92	-1	-1	1.11	-1	-1	-1	-1	-1	-1	-1	-1.82
P02533	1.27	0.72	-0.89	0.73	-0.81	0.15	0.25	2.41	1.92	0.38	-0.27	-0.89	0.55	0.32	-0.55	-0.72	-0.47	1.52	2.09	1.65	0.92	-1	-0.51	-0.55	1.2	-1.4	0.32	0.33	-1.07	0.52	0.16	0.86	0.22	1.03	0.07	1.15	0.6	-1.68	-0.32	-4.3	0.22	0.06	0.3	-1.25	-0.58	4.17	-1.22	0.11	-1.46
Q92874	-0.42	-2.64	-1	1.44	0.42	-1	-0.59	0.05	0.96	-1	0.48	-1	-2.14	1.78	-1	-1.9	-1	-1	-0.85	-1	-1	-1	-1	-0.84	-1	1.51	0.95	-1	-1	0.62	0.35	0.84	-1	-1	0.01	-1	-1.32	2.25	-1	0.96	-1	-1	0.01	2.79	0.34	-3.01	2.74	-0.38	-0.04
P02814	-1	-0.44	-1.07	-0.59	0.49	2.48	-0.19	-1	-1	-1.48	1.08	0.59	-1.44	-1	-2.86	-0.33	-1	-1	-0.62	-1.29	0.4	-1	4.39	0.43	-3.63	-0.64	1.33	0.44	-0.12	-0.76	0.5	0.02	3.23	0.15	0.41	-1	-0.24	0.11	-1	2.78	-1	0.49	-1	-0.19	-1.6	-0.72	0.31	0.34	-0.85
Q6KB66	-0.61	0.44	-0.29	-0.82	-0.54	5.12	-0.26	-0.46	-1.94	0.17	-0.42	-1.13	0.91	0.16	-0.24	-0.26	0.14	-1	2.33	1.45	0.86	-1	-1.28	0.32	-0.33	-0.01	-0.17	0.49	-0.26	0.86	0.79	-0.22	0.42	0.76	-0.24	0.24	0.61	-2.66	-0.02	-2.04	0.28	0.03	0.13	-0.99	-1.64	1.27	-1.76	-0.29	-0.32
P0DPA2	-1	1.99	-3.01	-1.01	-2.53	-1.86	1.78	-1.47	0.68	-1	-0.01	-1	-0.61	-1	-1	-1	1.95	-1	3.99	1.22	1.69	-1	-0.36	-1.2	-0.01	0.56	1.42	1.78	-3.21	-0.62	-1	-1	-1	0.31	-1	0.25	-1	-1	-1	-1	1.68	1.34	-1	-1	-0.92	-1	-1	-1	-1
O15118	1.02	0.36	-1	0.72	0.44	-0.1	-0.2	1.08	1.94	-1	-1	-1	-1	0.56	-1	1	-1	-1	-2.81	-1	0.63	-1	-1	1.07	-2.51	-0.04	1.51	-1	-1	0.26	-0.27	-1	-1	-1	-1	1.14	-1	-1	-1	-0.76	2.44	-1	0.08	1.85	-0.27	-1	-1	-0.74	0.5
P01834	-0.49	-0.35	-0.4	-0.58	-0.64	1.35	1.56	1.49	-1.04	-0.11	-0.87	-0.25	-1.13	-1.69	-2.47	1.24	0.74	-0.72	-1.38	-2.8	0.83	-1	2.32	-1.89	3.27	-0.5	0.21	-0.23	0.2	0.1	0.24	-3.21	-1.17	0.56	0.33	4.16	-0.93	0.34	1.83	0.28	-0.22	-0.46	-0.99	-1.54	0.01	-0.33	1.01	-0.29	-0.63
P12081	-1	-2.23	-1	0.11	0.23	-1	-1	-1	0.5	-1	-1	-1	-0.89	0.43	-0.29	0.73	1.04	-1	-1.43	-1.82	0.37	-1	2.49	-1.5	0.49	-1	-1	-1	-1	1.05	0.16	-0.79	0.88	1.05	0.29	-1	-1	0.67	1.19	-0.82	-1	-0.53	-0.14	1.65	-1	-1	-0.07	-1	-0.58
P02787	-0.21	-1.1	-1.21	-0.51	-1.77	0.66	2.56	2.52	-0.55	-0.57	0.59	-1	-2.68	-0.49	-3.77	0.38	0.36	-2.9	-0.58	-2.29	0.12	-1	5.28	-2.05	3.18	2.92	-0.42	0.26	-0.55	-0.39	2.52	-2.87	0.07	0.84	1.43	-1	-3.7	1.95	2.53	0.47	0.68	-0.22	-0.58	1.63	-1.71	-0.21	4.1	0.04	-0.4
P02649	0.36	-0.77	-0.45	0.32	-0.78	2.15	-1	-1	-0.76	-1	-0.56	-1	-1	-0.56	-0.35	0.75	2.83	-4.44	-3.07	-3.53	0.44	-1	3.98	-1.23	0.5	-1	0.49	-0.32	-1	-0.72	0.09	-1	-0.73	-1.31	-0.76	-1	-0.52	0.51	-1	0.59	2.17	-1	0.51	-1	-0.88	-0.54	-0.13	0.88	-1.93
Q9C075	1.12	0.22	-1	-0.07	-0.04	1.09	-0.32	-0.02	-0.2	-0.86	0.54	-2.24	0.16	-0.01	0.37	-0.22	-0.03	-1	1.96	1.4	0.47	-1	0.54	-0.15	0.04	-0.19	0.8	0.24	-0.22	0.04	0.39	0.76	0.22	0.67	0.77	0.01	-0.5	-1.68	-0.12	-2.19	-0.34	-0.64	3.15	-0.66	-2.02	-0.15	-2.84	-0.4	-0.63
Q15323	-1	3.85	-1.27	1.58	0.46	-1.8	0.51	-1.84	0.77	-1	0.83	-1	-1.23	3.75	-1	-1	0.14	-1	5.68	2.12	1.39	-1	-2.72	0.29	-0.88	1.74	-1.3	-1	-0.45	2.27	-1	-1	-1	1.46	-1	-0.36	0.22	-1	2.02	-1	-1	-2.56	0.01	-1	-1.17	-1	-1	-0.99	-1
Q53RT3	0.12	-0.82	-0.09	0.55	0.74	1.21	-1.67	0.33	1.01	0.36	0.21	-1	-1	0.09	-0.22	0.05	-1.64	-1	-1	-0.52	0.12	-1	-1	-0.75	0.08	-1.19	0.82	-1	-1.76	0.45	0.95	-2.08	-1	0.2	-1	-1	-0.8	0.57	-1	-0.12	-1	-1	-0.04	-0.02	-1.13	-1	0.6	-1	-0.77
P52758	-0.86	-0.73	-0.38	-0.76	-0.21	-0.19	5.89	1.38	0.51	-1	-1	0.29	-1	0.04	-0.47	-0.78	-1	-1	-6.57	-1	1.79	-1	-1	-1.83	0.17	-1	2.22	0.55	-1	-0.39	-1.53	-1	-1	-5.27	0.42	-1	3.07	1.17	-1.73	-1	0.29	0.86	-0.22	4.06	0.47	-1	-1	0.44	0.76
P29401	-0.88	-1.52	-1.86	0.23	0.44	2.24	-1.77	-2.46	1.23	0.11	-0.69	-1	-0.09	1.23	-1.82	-0.15	2	-1	-2.16	-2.76	-1	-1	-1	-0.68	1.68	1.05	0.92	0.03	-1	0.27	0.59	-2.2	0.09	0.7	-0.02	-1	-1.55	-0.22	-0.2	0.12	0.15	-0.01	-0.17	0.18	-0.65	-0.52	0.23	0.11	-0.13
P80188	-0.44	0.25	-0.7	0.12	-0.4	1.03	-0.03	-1	-0.76	-1	1.67	-1	-1.11	0.18	-1.9	-1	2.19	-1	-0.97	-1.8	1.33	-1	2.23	-1.01	2.72	2.93	0.61	0.53	-1	-0.08	1.89	-3.38	-1	0.25	-1	-1	-2.12	-0.68	0.97	-1	0.72	-1	-0.23	-1	-1.01	-1	0.34	-1.26	-0.03
P28074	-0.01	-0.18	-0.36	-0.27	-0.21	1.95	-2.95	0.55	0.26	0.18	-1.19	-0.28	-0.23	-0.15	-0.89	-0.41	1.33	-0.29	-1.04	-2.67	0.07	-1	2.56	0.14	0.43	1.7	0.83	0.39	-0.21	0.09	-0.05	-0.79	0.62	0.63	0.66	0.68	-0.5	2.51	0.53	-1.1	0.41	-0.03	-0.33	0.04	0.03	-1	-0.61	-0.98	0.14
Q04695	0.26	-0.4	-1.17	0.68	-0.86	1.95	-1.45	-0.15	-0.44	-0.2	0.33	0.01	2.01	-1.25	-2.14	0.65	0.04	0.99	3.44	0.54	0.48	-1	-1.25	-0.46	-0.24	0.48	0.36	0.4	-0.09	0.23	0.99	-0.25	-1.11	-0.03	1.12	0.04	0.03	-0.27	-0.56	-0.55	-0.75	0.08	0.07	1.86	-0.16	1.14	-0.32	0.28	-2.67
Q9H1E1	0.02	-0.29	-1.37	-0.21	-0.16	0.68	-1.35	-0.1	-0.72	1.13	-0.35	-1.32	-1.09	-0.39	-0.67	-0.07	1.1	-2.44	1.79	-1.83	0.03	-1	2.38	-0.89	0.79	1.25	0.58	-0.45	-0.98	-1.14	0.38	-0.77	1.2	0.35	-0.65	0.74	-0.26	0.61	1.36	-1.24	3.11	0.15	-0.34	0.47	-1.04	0.66	-1.17	0.34	-0.66
P17931	-1	-0.31	-1.54	0.39	0.03	-0.28	-0.46	-0.72	2.07	-1.38	0.16	-1	-1.34	0.01	-2.19	0.51	0.1	-1	-0.37	-1.97	-0.8	-1	0.92	-1.84	1.84	0.95	-1.41	0.35	-1	0.17	0.37	0.43	-0.37	-1	1.28	-2.08	-1.32	2.02	-1	0.86	-1	-0.42	-0.62	0.9	-0.55	-1	-0.47	-2.13	-0.45
P04843	-1.02	-1.83	-1	-0.12	-0.3	-0.86	-2.14	0.21	1.32	-1	-1	-1	0.53	0.47	-1	-0.19	1.91	-1	-1.11	-1.43	-1	-1	1.6	0.81	-1.01	-1	1.5	-1	-1	1.28	-1.88	0.88	-0.09	0.62	-1	0.52	0.21	-1	-1	-1	3.26	-1	-0.23	0.7	0.58	-0.21	-0.83	-0.3	-0.65
Q15149	0.43	-0.25	-0.25	-0.25	0.37	0.44	-0.66	-0.31	0.67	-0.09	0.45	-1.88	-0.57	-0.82	-0.14	0.37	1.38	-0.86	0.09	-2.03	-0.85	-1	1.16	0.78	-0.29	0.11	0.78	0.68	0.08	0.54	-0.24	1.28	0.68	-0.73	0.65	1.02	-1.12	-0.41	0.83	-1.16	-0.97	-0.64	-0.34	-0.73	0.21	-3.02	0.52	0.34	0.07
P63104	-1	0.75	-0.96	0.07	-0.32	-1	1.2	-0.09	-1.08	-1	-1	-1	-0.58	-0.29	-1	-1	-1	-1	-1	-1.42	-1	-1	1.45	-0.7	1.11	0.63	0.51	-0.91	-1.27	0.93	0.65	-1	-1	-1	-1	1.09	-0.29	-0.53	-1	0.77	-1	-1	-0.42	-1	-1	-1	-1	-1	-0.6
Q6P587	1.29	-2	-1	-0.06	0.3	-1.36	-0.17	0.88	0.96	-0.23	0.01	-0.37	-0.51	-0.34	-1.45	-0.52	-1	-1	-1	-2.31	0.34	-1	3.83	-1.51	1.2	-1	1.58	2.04	-1	-2.42	0.33	-1	-1	-1	0.3	-1	-3	1.53	-0.08	-1	-0.02	1.95	-0.32	-4.7	0.14	-0.11	0.64	0.38	0.59
P06733	-0.39	-1.05	-1.21	-0.31	-0.6	0.29	-0.04	0.76	1.99	-1	-0.17	0.21	-1	0.47	-1.88	0.53	0.79	0.45	-0.47	-3.21	2.16	-1	3.31	-0.78	1.64	-1.24	0.76	0.4	-0.27	-0.46	1.12	-1.36	0.8	0.79	0.77	-1	-1.63	-0.21	0.38	0.75	0.65	-0.41	-0.25	1.58	-0.83	-0.65	0.92	-0.85	-0.92
Q5D862	0.39	-0.69	-0.63	0.28	0.06	0.95	-1.02	-0.29	0	0.15	0.48	-1.1	-0.98	-0.12	-0.33	-0.21	0.72	-0.89	-0.06	-0.84	-0.59	-1	2.56	-0.67	0.3	0.48	0.67	0.34	-0.45	-0.14	0.22	-0.09	0.29	0.07	-0.24	0.29	-0.93	0.01	-0.07	-0.44	-0.21	-0.07	-0.16	0.39	0.17	0.13	-0.34	0.2	0.13
Q9UHG3	0.75	-1.1	-0.09	-1.07	-0.31	0.58	-2.27	0.48	-0.11	-1	-1	-1	-1	-1.09	-1.78	-0.41	2.11	-1	-1.18	-2.02	-0.03	-1	1.78	-1.18	0.29	-0.31	1.48	0.32	-1	-0.02	1.1	-1	-0.08	-1	-1	-1	-1	-0.02	-0.51	-1	-1	0.91	-0.59	2.47	-0.34	-1	0.19	0.03	-0.47
O95865	-1	-2.68	-2.42	0.09	0.97	1.39	-1.09	-0.27	2.11	0.96	0.07	-1	-0.99	0.99	-1	0.73	-1	-1.32	-1.23	-3.8	-1	-1	-1	0.43	0.51	1.76	1.9	1.03	-1	-0.69	1.43	1.12	-0.04	-0.26	1.71	-1	-1	2.85	-1	0.56	0.2	-0.38	-1.43	2.07	0.26	-1.66	1.43	-1	-0.4
Q8N1N4	1.06	0.68	-0.67	-0.35	-0.42	-0.35	-0.37	-0.22	-0.35	0.11	-1.95	-1.33	1.08	0.45	0.24	-0.63	-0.1	0.37	2.98	2.4	0.29	-1	-0.97	0.35	-0.15	-0.17	-0.28	1.35	-0.04	1.03	0.66	0.91	0.4	1.15	-0.26	-0.03	1.14	-2.11	0.16	-2.41	1.22	0.19	0.03	-0.85	-1.38	1.23	-1.44	-0.23	-0.34
P20073	0.79	-1.18	-0.81	-0.06	0.3	0.81	-1.91	0.23	2.18	2.07	2.08	-1	0.41	0.05	-4.66	-1.75	1.64	-1	-0.03	-2.31	0.31	-1	2.61	-1.31	-0.34	1.4	0.84	0.72	-0.61	-4.34	0.44	-1.88	-0.65	0.38	-0.71	0.36	0.69	2.68	-1	-0.81	1.22	-0.03	0.98	0.55	-0.36	-1	0.01	2.15	0.58
P48163	-0.15	-1.15	-1.06	0.15	0.59	0.82	-0.62	-0.31	-0.33	2.63	-0.41	-0.28	-1.35	0.42	-3.32	0.47	1.61	-0.95	-2.71	-3.46	0.56	-1	2.46	-0.71	1.14	1.58	1.15	0.39	-0.14	-0.58	0.42	-0.74	-0.1	-0.49	0.15	-0.76	-0.84	1.75	0.35	0.76	0.41	0.23	0.12	1.44	-0.28	-0.74	-0.17	0.69	0.15
P30048	-0.23	-0.43	-1	-0.94	1.05	-1	-1.79	-1	0.95	-1	-1	-1	-0.16	0.1	-2.37	-1.57	-1	-1	-1	-1	-1.24	-1	-1	0.49	-1	-1	1.32	-1	-1	0.18	2.14	-1	0.42	-1	1.55	-1	-1.71	-1	-1	-1.69	-1	0.68	0.12	0.25	0.06	-1	-1	0.14	-1
Q5T013	1.01	-1.06	-1	0.15	0.05	1.1	-2.24	0.31	0.87	-1	-1	-1	-1	-1	-1.54	-1	-1	-1	-1.65	-2.57	-1	-1	4.47	0.15	-1	-1	1.95	-1	-1	-1.47	0.77	-1	0.35	-0.18	0.99	-1	-1	-1	0.72	-1	-1	-1	-1.75	-1	-1.11	-1	-1	0.49	0
Q13867	-0.03	-0.85	-1.31	0.06	0.37	1.59	-1.5	-0.58	-0.65	0.57	0.01	-0.13	-0.34	-0.22	-1.23	0.2	0.46	-0.39	-0.17	-1.16	-0.26	-1	1.8	-0.04	0.58	-0.36	0.95	0.67	0.11	0.22	0.26	-0.25	0.04	-0.15	0.22	0.08	-0.73	0.49	-0.14	0.11	1.46	-0.05	-0.08	0.53	-0.25	-0.29	0.35	-0.19	0.64
Q5T749	1.46	1.2	-1.43	0.69	-1.34	-0.52	-0.34	-0.52	-0.22	0.1	-1.65	-2.12	0.83	0.51	-0.31	-1.16	0.34	0.47	4	3.8	0.51	-1	-1.4	-0.39	0.01	-0.27	-0.52	0.14	-0.22	1.99	0.39	5.02	-0.34	1.46	-0.16	-0.51	1.29	-3.56	0.16	-3.18	-0.22	0.25	0.32	-1.33	-2.73	3.39	-2.19	-0.28	-1.99
O14773	-0.07	0.03	-0.69	0.24	0.02	2.19	-1.53	0.28	-0.27	-0.1	1.33	0.58	-1.03	-0.23	-1.41	-0.42	1.4	-1	0	0.52	-0.53	-1	1.3	-0.41	0.58	0.93	-0.41	-0.17	-1	0.26	-0.08	0.24	1.58	-4.64	1.05	-2.04	-0.32	-0.05	0.51	-0.66	0.25	-0.26	-0.19	0.19	0.23	-0.96	0.2	-1.56	0.06
Q8NEX9	1.64	0.45	0.63	0.03	-1.36	0.35	0.07	-0.84	-1.81	-1	-0.41	-1	0.19	0.29	0.57	-1.16	0.27	-1	3.87	1.85	0.14	-1	-0.62	0.35	-0.45	0.35	-0.16	0.51	1.68	2.66	0.85	-1	-1	1.06	-1	-2.22	0.38	-1.39	-1	-1	0.43	-1	0.17	-1.19	-0.05	-1	-2.77	-0.29	-0.84
Q9NSB4	-1	4.01	-4.03	-0.11	-2.77	1.07	1.8	-1.18	0.27	-1	-0.58	-1	-1.37	2.54	-1	-1	1.28	-1	3.31	2.07	1.63	-1	-2.21	-1	-0.32	-0.57	1.55	-1	-0.37	0.97	-1	-1	-1	0.32	-1	-0.68	-1	-1	-1	-1	2.32	1.08	-1	-1	-1	-1	-1	-1.63	-1
P13639	0.55	-1.25	-1	0.69	0.63	1.19	-0.58	0.15	-2	0.78	0.58	0.61	-0.41	0.5	-3.4	0.11	-1.35	0.27	-1.63	-4.78	-1	-1	4.75	-1.48	1.24	-2.65	0.78	3.38	-1	0.36	0.23	-0.74	-1.12	-1.01	1.01	-1	-2.29	2.34	-0.35	-0.82	0.57	-0.17	0.3	1.61	0.04	-1.69	-0.82	-1	-0.5
P62805	-0.6	0.16	-0.8	-0.36	-0.61	1.66	0.3	-0.79	0.11	-0.01	0.56	-0.44	-1	0.83	-0.35	0.57	0.5	-1.02	1.87	-0.59	0.7	-1	2.21	-0.07	-0.01	-0.11	0.12	0.28	-0.96	1.18	0.79	-2.67	-1.41	0.56	1.12	-0.05	-2.28	0.54	0.13	1.01	3.51	0.06	-0.63	-1.55	-0.38	-0.7	-0.82	-1.62	-0.79
P23490	0.97	1.7	-1.69	0.11	-1.67	-0.87	0.17	1.17	-0.86	-0.09	-0.55	-1	0.35	-1	-1	-1	-0.2	0.11	3.63	1.82	1.35	-1	-1.07	-0.12	0.14	0.11	-0.77	-1	0.19	-1	0.29	-1	-1	-1.05	-1	0.22	0.73	-3.39	-1	-1	-0.07	-0.36	-0.23	-0.54	-1	2.78	-1.54	0.23	-1
Q9UGM3	-0.71	1.1	-0.33	-1	-0.65	1.08	1.03	-1	-1	-0.76	-0.21	-0.35	-1	-1.85	-0.22	0.54	-1	-1.5	-1.15	-1.23	0.8	-1	2.61	-1.12	1.96	0.19	-0.21	-0.27	-0.18	-0.5	0.67	-4.31	0.9	-0.17	0.07	-1	0.18	0.37	-1	1.47	-1	-0.2	-0.6	-1	-1	0.33	0.33	-0.52	-1.12
P00390	0.66	-1.46	-1	0.56	0.9	1.16	-1.62	0.52	0.12	-1	-1.92	-1	-1.2	-0.27	-1	-0.08	-1	-1	-2.09	-1	-1	-1	-1	-0.67	1.34	0.47	-1	-1	-1	-0.2	0.68	-1	1.01	0.74	-1.02	-1	-1	-1	-1.08	0.37	-1	0.35	-0.17	0.83	-0.44	-1	0.08	0.7	0.29
P42357	0.47	-0.55	-0.35	0.15	0.54	0.45	-1.4	0.02	-0.52	0.15	-0.51	-0.02	0.38	-0.23	-0.21	-1.04	0.62	0.59	0.36	-0.11	0.16	-1	0.8	0.17	-0.05	-0.39	1.07	0.43	-0.83	0.51	0.77	-0.32	-0.13	0.25	-0.56	-0.26	-0.39	0.04	0.04	-0.62	0.73	-0.12	-0.02	-0.53	0.24	1	-0.35	0.47	-0.22
O95867	-1	-0.26	-0.08	-1	-0.48	0.98	-3.29	-1	0.61	-1	1.25	-1	-0.4	-0.47	0.4	0.17	2.15	-1	0.14	-2.54	-0.15	-1	-1	0.69	0.59	0.16	0.18	-0.12	-0.25	0.96	-0.41	-1	0.28	-0.29	1.08	-1	-0.62	0.17	0.32	0.64	-0.19	0.13	-0.31	1.22	-0.13	-0.19	0	-0.69	0.76
Q9NQX3	-0.84	-1.39	-1	0.2	-0.28	-1.69	-1.9	2.09	1.13	0.92	-1	-1	-1	0.68	-0.35	-0.32	1.44	-1	-0.16	-4.18	-0.83	-1	-1	-1.65	2.15	-1	-1	-0.35	-1	-0.51	0.87	-1	0.23	0.56	0.33	-1	-1	2.16	-0.04	-1	-1	1.02	0.39	-1	-0.17	-1	-0.21	1.18	0.75
P43307	0.65	0.27	-0.87	0.8	-0.21	1.77	-1.46	0.11	-0.18	-1	-1	-1	-1	-0.79	-1	-1	1.08	-1	-1.98	-1	-1	-1	2.57	-1	0.09	0.52	1.14	-1	-0.57	-1	0.77	0.24	-1	-1	-1	1.45	-1	-1	2.59	-1	-1	-1	-0.41	-1	-1	-1	-1	0.4	-1
Q96DA0	-0.02	-0.45	-0.38	-0.01	-0.7	-0.51	0.64	1.72	0.48	-2.62	0.85	0.14	-1.12	-1.08	-1.48	0.68	1.32	-1	0.23	-0.57	0.03	-1	2.17	0.09	1.24	0.54	-0.59	-0.13	-1.03	0.16	0.04	-1.49	2.37	-2.41	0.5	0.51	-1.09	0.04	-1.46	0.23	-1	0.28	-0.99	-1	-2.31	-1	0.48	-1	-0.94
O14732	-0.51	-1.02	-0.31	-0.67	-0.2	0.33	-0.95	-0.37	1.35	-1	-1	-1	-1	-0.04	-3.37	-1	1.3	-1	-1.11	-2.31	2.14	-1	4.14	-0.17	1.08	0.16	-1	-1	-1.45	-0.99	0.55	-1	0.97	-1	-1	-0.02	-1	-1	-1	-1	-1	-1	0.5	-0.37	-0.64	-1	-1	0.4	0.58
Q09666	1.83	1.29	-0.75	0.64	-2.56	0.98	2.19	0.1	-0.95	5.82	-0.45	-1	0.93	-0.35	-2.23	0.26	-0.36	-1	3.82	3.33	0.31	-1	3.23	-3.62	-0.54	0.77	-2.28	-1	0.13	2.34	-4.18	-1	0.24	1.14	-0.32	-0.19	0.85	-2.83	-1	0.78	1.19	-0.03	0.33	-1.25	-1.25	-1	-2.3	0.26	-1.15
Q96QA5	0.14	0.14	-0.09	-0.93	-0.33	0.29	-1.02	0.61	0.46	1.41	-0.46	-0.24	-0.37	-0.04	-0.39	-0.36	0.36	-1	0.24	-0.02	0.27	-1	0.97	1.93	-0.2	-0.19	0.44	0.05	-0.37	0.48	0.5	-0.44	0.61	-1.01	-0.46	-0.83	-0.62	-0.14	1.41	-1.01	0.02	-0.1	0.32	-0.53	-0.18	-0.2	-0.15	0.03	0.08
O75342	1	1.45	-0.6	-0.37	-0.91	-0.71	-0.03	0.42	-0.8	-1.12	-0.82	-0.93	1.35	-0.27	-2.09	-0.61	0.49	0.3	5.33	2.06	0.46	-1	-1.35	-0.42	-0.34	-1.1	-0.17	0.2	0.13	2.77	0.93	0.44	-0.21	1.41	-0.06	0.93	1.73	-1.75	1.5	-2.65	-1	0.28	0.62	-1.29	-2.33	-1	-1.14	-0.08	-1.3
[truncated: 16 more columns]
