# Supplementary material for: Quinoa bioester application shifts human skin proteome toward molecular profiles associated with younger age
Source: Commun Biol. 2026 Apr 9;9:775. doi: 10.1038/s42003-026-10006-4 (PMC13247230; doi:10.1038/s42003-026-10006-4)
Supplement: Supplementary file 8 — supplementary data 5 [file 42003_2026_10006_MOESM8_ESM.xlsx]

## Sheet: Sheet1
Supplementary Table 1. Skin hydration measurements comparing quinoa bioester and placebo treatments
Skin hydration levels were measured using the SkinUp Dermatometric One digital analyzer before and after 30-day treatment in 61 female participants aged 20-80 years. Participants were randomly assigned to receive quinoa bioester formulation on one forearm and placebo on the contralateral arm. Table shows baseline (Before) and post-treatment (After) hydration values with calculated changes (Δ) for…
Combined analysis of all participants (n=61) revealed that quinoa bioester treatment produced greater hydration improvements compared to placebo (Average = 1.14 vs 0.54 p = 0.17). While high inter-individual variability was observed, we presume this is given by the diverse age range and inherent differences in baseline skin physiology. Nonetheless, a consistent directional improvement across part…
ID	Hydration								ID	Hydration
	Before		After							Before		After						Statistical Analysis
	Left	Right	Left	Right		Δ Left	Δ Right			Left	Right	Left	Right		Δ Left	Δ Right		Bioactive	Placebo
7	11.6	13.2	17.4	15.7		5.8	2.5		5	18.1	14.4	11.2	12.4		-6.9	-2		5.8	2.5
11	13.3	20.6	13.3	18.6		0	-2		6	12	12.2	14	18.2		2	6		0	-2
17	14	12.4	16	15.1		2	2.7		9	12.1	11.8	15.5	15.9		3.4	4.1		2	2.7
21	18.2	13.4	15.1	12.2		-3.1	-1.2		10	10.7	13.4	14.3	15.5		3.6	2.1		-3.1	-1.2
23	11	10.5	18.1	14.8		7.1	4.3		12	12.1	11.6	11.6	15.7		-0.5	4.1		7.1	4.3
26	13.1	13.7	10.8	13.7		-2.3	0		20	14.3	13.3	15.2	14.7		0.9	1.4		-2.3	0
34	13.3	11	12.1	15.5		-1.2	4.5		25	11.6	15	18	18.3		6.4	3.3		-1.2	4.5
35	18.1	13.9	16.7	17.7		-1.4	3.8		28	14.5	12	15.1	13.3		0.6	1.3		-1.4	3.8
36	11.1	21.2	15.1	16.1		4	-5.1		30	11.3	10.9	15.9	16.5		4.6	5.6		4	-5.1
41	14.7	15.2	18.4	13		3.7	-2.2		44	10.4	11	15.2	14.2		4.8	3.2		3.7	-2.2
47	10.9	12.7	15.8	17.2		4.9	4.5		54	11.7	15.6	12.6	14		0.9	-1.6		4.9	4.5
53	14.1	15.3	16	15.9		1.9	0.6		56	10.6	11.5	11.2	11.7		0.6	0.2		1.9	0.6
57	12.9	13.1	13.4	13.2		0.5	0.1		60	11.8	11.2	12.8	16.2		1	5		0.5	0.1
80	14.4	16.7	14.2	14.9		-0.2	-1.8		52	14.9	13.4	14.5	15.2		-0.4	1.8		-0.2	-1.8
85	18	17.9	15.1	14.6		-2.9	-3.3		79	17	18.2	17.9	16.1		0.9	-2.1		-2.9	-3.3
87	13.3	17.1	13.3	17.1		0	0		71	15.2	15.3	16.4	18.1		1.2	2.8		0	0
88	11.4	14.9	13.6	17.4		2.2	2.5		81	11.5	13	16	15.3		4.5	2.3		2.2	2.5
70	16	18	16	18.1		0	0.1		65	18.6	17.1	16.3	16.9		-2.3	-0.2		0	0.1
94	15.1	14.9	16.7	18.7		1.6	3.8		84	14.8	16.3	17.2	15.9		2.4	-0.4		1.6	3.8
92	11.4	11	18.2	18.2		6.8	7.2		86	11.4	12	18.3	18.8		6.9	6.8		6.8	7.2
97	17.1	18.6	18.4	18.1		1.3	-0.5		95	18.5	15.7	14.7	13.4		-3.8	-2.3		1.3	-0.5
99	13.3	17.2	15.5	18		2.2	0.8		93	17.9	18.5	17.8	13.4		-0.1	-5.1		2.2	0.8
104	15.9	15	14.3	14.8		-1.6	-0.2		96	14.8	13.7	17.7	16.2		2.9	2.5		-1.6	-0.2
105	15.4	14.2	16.1	16.7		0.7	2.5		98	23	16.3	11	18.1		-12	1.8		0.7	2.5
108	14	12.3	12.6	13.4		-1.4	1.1		101	12.8	13.1	15.4	12.9		2.6	-0.2		-1.4	1.1
115	14.2	18.3	18.2	16.7		4	-1.6		102	11.4	13.4	13	15.2		1.6	1.8		4	-1.6
117	13.9	18.3	13.7	14.7		-0.2	-3.6		103	13.2	12.7	12.5	13.1		-0.7	0.4		-0.2	-3.6
118	18	18	15.4	15.1		-2.6	-2.9		112	18.5	11.8	16.4	16.4		-2.1	4.6		-2.6	-2.9
119	13.4	11.9	10.9	11.8		-2.5	-0.1		116	14.2	13.8	12.1	12.1		-2.1	-1.7		-2.5	-0.1
113	13	12.5	18.2	16.2		5.2	3.7		122	17.3	17.4	13.7	11.8		-3.6	-5.6		5.2	3.7
16	17.5	17.7	12.6	13.4		-4.9	-4.3											-4.9	-4.3
														Average	0.576667	1.33		-2	-6.9
					Average	0.954839	0.512903											6	2
																		4.1	3.4
																		2.1	3.6
																		4.1	-0.5
																		1.4	0.9
																		3.3	6.4
																		1.3	0.6
																		5.6	4.6
																		3.2	4.8
																		-1.6	0.9
																		0.2	0.6
																		5	1
																		1.8	-0.4
																		-2.1	0.9
																		2.8	1.2
																		2.3	4.5
																		-0.2	-2.3
																		-0.4	2.4
																		6.8	6.9
																		-2.3	-3.8
																		-5.1	-0.1
																		2.5	2.9
																		1.8	-12
																		-0.2	2.6
																		1.8	1.6
																		0.4	-0.7
																		4.6	-2.1
																		-1.7	-2.1
																		-5.6	-3.6
																	Average	1.13934	0.544262
																	T-test 2 tails paired:	0.171049
